# Supplementary material for: Assessment of knowledge, attitudes, and practice regarding air pollution and health effects among general people: A multi-divisional cross-sectional study in Bangladesh
Source: PLoS One. 2024 Jun 11;19(6):e0305075. doi: 10.1371/journal.pone.0305075 (PMC11166284; doi:10.1371/journal.pone.0305075)
Supplement: S1 Dataset — (XLSX) [file pone.0305075.s001.xlsx]

## Sheet: Data set
ID	Age	Sex	Marital status	Education	Monthly family income	Occupation	Family type	Residence	Division	Living periods	Fuel types	Knowledge score	Attitudes score	Practice score	Education	Social media	Mass media	Internet	Newspapers/ magazines	Family and close networks	Journals	Healthcare professionals	Does air pollution occur due to man-made causes?	Does air pollution cause more harm to elderly people and babies?	Can fine dust particles (PM 10 and PM 2.5) penetrate deep into our lungs?	Can illness caused by exposure to fine particles (PM 10 and PM 2.5) cause miscarriage/ infant death?	Are people with heart and lung diseases at greater risk of developing disease/ illness caused by dust particles?	Does covering the face protect from air pollution?	Do motor vehicles emit fine particulate matter (PM 2.5 and PM 10)?	Is the air in the city very polluted?	Are brick kilns most responsible for air pollution in the city?	Since city air is very polluted, can staying indoors as much as possible protect us from air pollution?	Does sitting in traffic jams cause more fine dust particles to enter our lungs?	Do you think air pollution is a serious problem?	Do you think air pollution can harm you?	Do you think anyone in your family is likely to be harmed by air pollution?	Do you think the air quality in your city is good enough?	Do you think our awareness/public awareness will help to reduce air pollution?	Do you think it is the responsibility of all citizens to keep the environment clean in your city?	If you were asked to lessen the use of your own car to reduce air pollution, would you agree?	How would you rate/evaluate the air condition of your city?	What do you think about the air quality in your city since last year compared to the past 5 years?	Do you check air quality indicators?	Do you wear a mask when you go out at the time of air pollution?	Have you reduced the amount/ number of window openings to protect against air pollution?	Have you reduced your outdoor activities to avoid dust/ air pollution?	Do you stop using roads/ highways to avoid dust/ air pollution?	Does your family tell you about particulate matter and its harmful effects?	Do your neighbors and friends tell you about particulate matter and its harmful effects?
1	24	Male	Unmarried	University/ above	15,000-30,000 BDT	Student	Nuclear	Urban	Chattogram	> 5 years	Gas	0	14	7	University	1	0	0	0	0	0	0	Don't know	Don't know	Don't know	Don't know	No	No	No	Don't know	No	No	No	Undecided	Undecided	Undecided	Undecided	Undecided	Undecided	Undecided	Bad	Bad	Sometime	Sometime	Never	Never	Sometime	Sometime	Never
2	22	Male	Unmarried	University/ above	> 15,000 BDT	Student	Nuclear	Urban	Dhaka	> 5 years	Gas	6	19	6	University	1	1	1	1	0	0	0	Yes	Yes	Don't know	Don't know	Don't know	Yes	Don't know	Yes	Don't know	Yes	Yes	Agree	Agree	Agree	Disagree	Agree	Agree	Agree	Bad	Bad	Never	Sometime	Sometime	Sometime	Sometime	Sometime	Never
3	23	Male	Unmarried	University/ above	> 30,000 BDT	Student	Nuclear	Urban	Dhaka	> 5 years	Gas	9	19	20	University	0	1	0	0	0	0	0	Yes	No	Yes	No	Yes	Yes	Yes	Yes	Yes	Yes	Yes	Agree	Agree	Agree	Undecided	Agree	Undecided	Agree	Good	Good	Sometime	Sometime	Always	Always	Always	Always	Always
4	22	Male	Unmarried	University/ above	15,000-30,000 BDT	Student	Nuclear	Rural	Rangpur	> 5 years	Wooden stick	8	21	9	University	1	1	0	0	0	0	0	Yes	Yes	Yes	No	Yes	No	Yes	Yes	Yes	No	Yes	Agree	Agree	Agree	Agree	Agree	Agree	Agree	Good	Bad	Sometime	Sometime	Sometime	Never	Sometime	Sometime	Sometime
5	21	Female	Unmarried	University/ above	> 30,000 BDT	Student	Nuclear	Urban	Dhaka	> 5 years	Gas	10	19	1	University	1	1	1	1	0	0	0	Yes	Yes	Yes	Yes	Yes	Yes	Yes	Yes	Yes	No	Yes	Agree	Agree	Agree	Disagree	Agree	Agree	Agree	Bad	Bad	Never	Never	Sometime	Never	Never	Never	Never
6	24	Male	Unmarried	University/ above	> 30,000 BDT	Student	Nuclear	Urban	Khulna	2-5 years	Electricity	10	20	12	University	1	1	1	1	1	1	1	Yes	Yes	Yes	Yes	Yes	No	Yes	Yes	Yes	Yes	Yes	Agree	Agree	Agree	Undecided	Agree	Agree	Agree	Fair	Bad	Sometime	Always	Never	Sometime	Sometime	Sometime	Sometime
7	21	Male	Unmarried	University/ above	> 30,000 BDT	Student	Nuclear	Urban	Khulna	> 5 years	Gas	8	19	7	University	1	0	0	0	0	0	0	Yes	Yes	Don't know	Don't know	Yes	Yes	Yes	Yes	Yes	No	Yes	Agree	Agree	Agree	Disagree	Agree	Agree	Agree	Bad	Bad	Never	Sometime	Never	Never	Never	Sometime	Sometime
8	24	Female	Married	University/ above	15,000-30,000 BDT	Student	Nuclear	Urban	Khulna	> 5 years	Gas	7	19	2	University	1	0	0	0	0	0	0	Yes	Yes	Yes	No	Yes	No	Yes	Yes	Yes	No	No	Agree	Undecided	Undecided	Agree	Agree	Agree	Agree	Good	Fair	Sometime	Sometime	Never	Never	Never	Never	Never
9	23	Male	Unmarried	University/ above	15,000-30,000 BDT	Student	Nuclear	Urban	Barishal	> 5 years	Gas	10	21	14	University	1	0	0	0	0	0	0	Yes	Yes	Yes	Yes	Yes	Yes	Yes	Yes	No	Yes	Yes	Agree	Agree	Agree	Agree	Agree	Agree	Agree	Good	Fair	Sometime	Always	Sometime	Sometime	Sometime	Sometime	Sometime
10	26	Male	Married	University/ above	15,000-30,000 BDT	Student	Nuclear	Urban	Chattogram	> 5 years	Gas	8	18	9	University	0	1	0	0	0	0	0	Yes	Yes	Yes	Yes	Yes	No	Yes	Yes	No	No	Yes	Agree	Agree	Agree	Undecided	Agree	Agree	Disagree	Very bad	Bad	Sometime	Always	Sometime	Never	Never	Sometime	Sometime
11	20	Male	Unmarried	University/ above	15,000-30,000 BDT	Student	Nuclear	Urban	Mymensingh	< 2 years	Gas	9	18	12	University	1	0	0	0	0	0	0	Yes	Yes	Yes	Yes	Yes	No	Yes	Yes	Yes	No	Yes	Agree	Agree	Agree	Disagree	Agree	Agree	Undecided	Bad	Bad	Sometime	Always	Sometime	Never	Never	Always	Sometime
12	20	Female	Unmarried	College (11-12 grades)	15,000-30,000 BDT	Student	Nuclear	Urban	Dhaka	> 5 years	Gas	9	19	7	Intermediate	1	1	1	1	0	1	0	Yes	Yes	Yes	Yes	Yes	No	Yes	Yes	Yes	No	Yes	Agree	Agree	Agree	Disagree	Agree	Agree	Agree	Very bad	Bad	Never	Sometime	Sometime	Sometime	Sometime	Never	Never
13	25	Male	Married	University/ above	> 30,000 BDT	Student	Nuclear	Urban	Dhaka	> 5 years	Gas	9	17	10	University	1	1	0	1	1	0	0	Yes	Yes	Yes	Yes	Yes	Yes	Yes	Yes	No	No	Yes	Agree	Agree	Agree	Disagree	Undecided	Agree	Undecided	Bad	Bad	Never	Always	Sometime	Sometime	Never	Always	Sometime
14	22	Female	Unmarried	University/ above	15,000-30,000 BDT	Student	Nuclear	Urban	Barishal	> 5 years	Gas	9	19	17	University	1	1	0	1	0	0	0	Yes	Yes	Yes	Yes	Yes	No	Yes	Yes	Yes	No	Yes	Agree	Agree	Agree	Disagree	Agree	Agree	Agree	Very bad	Fair	Sometime	Always	Sometime	Sometime	Sometime	Always	Always
15	22	Male	Unmarried	University/ above	> 30,000 BDT	Student	Nuclear	Rural	Dhaka	> 5 years	Wooden stick	8	19	11	University	0	1	1	1	0	1	0	Yes	Yes	Yes	Yes	Yes	Don't know	Yes	Yes	No	No	Yes	Agree	Agree	Agree	Disagree	Agree	Agree	Agree	Bad	Fair	Never	Sometime	Sometime	Sometime	Sometime	Always	Never
16	21	Male	Unmarried	University/ above	> 15,000 BDT	Student	Nuclear	Urban	Dhaka	> 5 years	Wooden stick	6	16	5	University	0	0	0	0	1	0	0	Yes	Yes	Yes	Don't know	Don't know	No	No	Yes	Yes	No	Yes	Agree	Agree	Undecided	Disagree	Undecided	Agree	Undecided	Fair	Fair	Never	Sometime	Never	Never	Never	Sometime	Sometime
17	19	Female	Unmarried	University/ above	15,000-30,000 BDT	Student	Nuclear	Urban	Dhaka	> 5 years	Gas	10	19	11	University	0	0	0	0	1	0	0	Yes	Yes	Yes	Yes	Yes	Yes	Yes	Yes	Don't know	Yes	Yes	Agree	Agree	Agree	Undecided	Agree	Agree	Undecided	Fair	Fair	Sometime	Always	Sometime	Sometime	Sometime	Sometime	Sometime
18	21	Male	Unmarried	College (11-12 grades)	15,000-30,000 BDT	Student	Nuclear	Urban	Chattogram	> 5 years	Gas	10	19	17	Intermediate	1	0	0	0	0	0	0	Yes	Yes	Yes	Yes	Yes	Yes	Yes	Yes	Yes	No	Yes	Agree	Agree	Agree	Disagree	Agree	Agree	Agree	Fair	Good	Always	Always	Sometime	Always	Never	Always	Always
19	22	Male	Unmarried	College (11-12 grades)	> 15,000 BDT	Student	Nuclear	Rural	Rajshahi	> 5 years	Wooden stick	8	20	22	Intermediate	1	1	1	0	0	0	0	Yes	Yes	Don't know	Don't know	Yes	Yes	Yes	Yes	Yes	Yes	Don't know	Agree	Agree	Agree	Undecided	Agree	Agree	Agree	Fair	Bad	Always	Always	Always	Always	Always	Always	Always
20	22	Male	Unmarried	University/ above	> 30,000 BDT	Student	Nuclear	Urban	Rajshahi	< 2 years	Wooden stick	9	21	15	University	1	0	0	0	0	0	0	Yes	Yes	Yes	Yes	No	Yes	Yes	Yes	Yes	Yes	No	Agree	Agree	Agree	Agree	Agree	Agree	Agree	Fair	Good	Never	Sometime	Sometime	Sometime	Sometime	Always	Always
21	22	Male	Unmarried	College (11-12 grades)	15,000-30,000 BDT	Student	Nuclear	Urban	Barishal	< 2 years	Wooden stick	5	20	9	Intermediate	0	1	1	1	0	0	1	Yes	Yes	Don't know	Don't know	Yes	Yes	Don't know	Yes	No	No	No	Agree	Agree	Agree	Undecided	Agree	Agree	Agree	Bad	Bad	Never	Sometime	Sometime	Sometime	Sometime	Sometime	Sometime
22	21	Male	Unmarried	University/ above	> 30,000 BDT	Student	Joint	Rural	Rajshahi	> 5 years	Gas	3	20	4	University	1	1	1	1	1	0	0	Yes	Yes	Don't know	Don't know	Don't know	No	No	Yes	No	No	Don't know	Agree	Agree	Agree	Undecided	Agree	Agree	Agree	Fair	Bad	Never	Always	Never	Never	Never	Never	Never
23	25	Female	Unmarried	University/ above	> 30,000 BDT	Student	Nuclear	Urban	Dhaka	> 5 years	Gas	8	18	10	University	0	0	1	0	0	0	0	Yes	Yes	Yes	Don't know	Yes	Yes	Yes	Yes	No	No	Yes	Agree	Agree	Undecided	Disagree	Agree	Agree	Agree	Bad	Fair	Never	Always	Sometime	Never	Never	Always	Sometime
24	26	Male	Married	University/ above	15,000-30,000 BDT	Employee	Nuclear	Urban	Barishal	> 5 years	Gas	8	19	11	University	1	1	1	1	1	1	1	Yes	Yes	Yes	Yes	Yes	Yes	Don't know	Yes	No	No	Yes	Agree	Agree	Agree	Disagree	Agree	Agree	Agree	Bad	Bad	Sometime	Sometime	Sometime	Sometime	Sometime	Sometime	Sometime
25	22	Male	Unmarried	University/ above	15,000-30,000 BDT	Student	Nuclear	Rural	Rajshahi	> 5 years	Gas	9	21	20	University	1	0	0	0	0	0	0	Yes	Yes	Yes	Yes	Yes	No	Yes	Yes	Yes	No	Yes	Agree	Agree	Agree	Agree	Agree	Agree	Agree	Good	Fair	Always	Always	Sometime	Always	Always	Always	Always
26	19	Male	Unmarried	University/ above	15,000-30,000 BDT	Student	Joint	Urban	Dhaka	> 5 years	Gas	6	19	12	University	1	1	1	1	0	1	1	Yes	Yes	Yes	Yes	Yes	No	No	Yes	Don't know	No	Don't know	Agree	Agree	Agree	Agree	Agree	Agree	Disagree	Fair	Bad	Never	Always	Sometime	Never	Never	Always	Sometime
27	20	Female	Unmarried	University/ above	> 30,000 BDT	Student	Nuclear	Urban	Khulna	> 5 years	Gas	8	20	13	University	0	1	0	0	0	0	0	Yes	Yes	Yes	Yes	Yes	No	Yes	Yes	Don't know	No	Yes	Agree	Agree	Agree	Undecided	Agree	Agree	Agree	Very bad	Very bad	Always	Sometime	Sometime	Sometime	Sometime	Sometime	Sometime
28	23	Male	Unmarried	University/ above	15,000-30,000 BDT	Student	Nuclear	Urban	Khulna	2-5 years	Electricity	9	19	19	University	1	0	0	0	0	0	0	Yes	Yes	Yes	Yes	Yes	No	Yes	Yes	Yes	No	Yes	Agree	Agree	Agree	Undecided	Agree	Agree	Undecided	Bad	Fair	Always	Sometime	Always	Always	Always	Always	Always
29	21	Female	Unmarried	University/ above	> 30,000 BDT	Student	Nuclear	Urban	Dhaka	< 2 years	Gas	11	21	10	University	1	1	0	0	0	0	0	Yes	Yes	Yes	Yes	Yes	Yes	Yes	Yes	Yes	Yes	Yes	Agree	Agree	Agree	Agree	Agree	Agree	Agree	Bad	Bad	Never	Sometime	Sometime	Sometime	Sometime	Sometime	Sometime
30	25	Male	Unmarried	College (11-12 grades)	> 30,000 BDT	Student	Nuclear	Urban	Chattogram	> 5 years	Gas	8	18	9	Intermediate	1	1	1	1	1	1	1	Yes	Yes	Yes	Yes	Yes	No	Yes	Yes	No	No	Yes	Agree	Agree	Agree	Disagree	Agree	Agree	Undecided	Fair	Bad	Sometime	Sometime	Never	Never	Never	Sometime	Sometime
31	18	Female	Unmarried	College (11-12 grades)	> 30,000 BDT	Student	Nuclear	Urban	Rajshahi	> 5 years	Electricity	11	21	22	Intermediate	1	0	1	0	0	0	0	Yes	Yes	Yes	Yes	Yes	Yes	Yes	Yes	Yes	Yes	Yes	Agree	Agree	Agree	Agree	Agree	Agree	Agree	Fair	Very bad	Always	Always	Always	Always	Always	Always	Always
32	25	Female	Unmarried	University/ above	15,000-30,000 BDT	Unemployed	Nuclear	Urban	Mymensingh	> 5 years	Gas	4	19	13	University	1	1	1	1	0	1	0	Yes	Yes	Don't know	Don't know	No	Yes	No	No	No	Yes	No	Agree	Agree	Agree	Disagree	Agree	Agree	Agree	Bad	Fair	Never	Sometime	Never	Never	Sometime	Always	Sometime
33	19	Male	Unmarried	University/ above	> 15,000 BDT	Student	Nuclear	Urban	Rajshahi	> 5 years	Gas	8	20	3	University	1	0	0	0	0	0	0	Yes	Yes	Don't know	Yes	Yes	Yes	Yes	Yes	No	No	Yes	Agree	Agree	Agree	Undecided	Agree	Agree	Agree	Fair	Bad	Never	Sometime	Never	Never	Sometime	Never	Never
34	18	Female	Unmarried	College (11-12 grades)	15,000-30,000 BDT	Student	Joint	Urban	Dhaka	> 5 years	Gas	5	19	10	Intermediate	0	0	1	0	0	0	0	Yes	Yes	Yes	Don't know	Don't know	No	No	Yes	Yes	No	Don't know	Agree	Agree	Agree	Disagree	Agree	Agree	Agree	Bad	Bad	Sometime	Always	Never	Never	Never	Sometime	Never
35	19	Female	Unmarried	University/ above	> 30,000 BDT	Student	Nuclear	Urban	Dhaka	> 5 years	Gas	9	20	8	University	1	0	0	0	0	0	0	Yes	Yes	Yes	Don't know	Yes	No	Yes	Yes	Yes	Yes	Yes	Agree	Agree	Agree	Undecided	Agree	Agree	Agree	Bad	Bad	Sometime	Sometime	Never	Never	Sometime	Sometime	Sometime
36	23	Female	Unmarried	University/ above	> 15,000 BDT	Student	Joint	Urban	Dhaka	2-5 years	Gas	9	20	9	University	1	0	0	0	0	0	0	Yes	Yes	Yes	Yes	Yes	No	Yes	Yes	Yes	No	Yes	Agree	Agree	Agree	Undecided	Agree	Agree	Agree	Fair	Fair	Sometime	Sometime	Sometime	Never	Never	Sometime	Sometime
37	24	Male	Unmarried	University/ above	15,000-30,000 BDT	Student	Nuclear	Urban	Barishal	< 2 years	Wooden stick	7	19	7	University	0	0	1	0	0	0	0	Yes	Yes	Yes	Don't know	Yes	No	Yes	Yes	No	No	Yes	Agree	Agree	Undecided	Undecided	Agree	Agree	Agree	Fair	Bad	Never	Sometime	Sometime	Never	Never	Sometime	Sometime
38	21	Male	Unmarried	University/ above	15,000-30,000 BDT	Student	Joint	Urban	Khulna	< 2 years	Electricity	9	18	12	University	1	0	0	0	0	0	0	Yes	Yes	Yes	Yes	Yes	No	Yes	Yes	Yes	No	Yes	Agree	Agree	Agree	Disagree	Undecided	Agree	Agree	Very bad	Bad	Never	Sometime	Always	Never	Never	Always	Always
39	20	Female	Unmarried	University/ above	> 15,000 BDT	Unemployed	Nuclear	Urban	Dhaka	> 5 years	Gas	11	21	16	University	1	0	0	0	0	0	0	Yes	Yes	Yes	Yes	Yes	Yes	Yes	Yes	Yes	Yes	Yes	Agree	Agree	Agree	Agree	Agree	Agree	Agree	Very bad	Bad	Sometime	Always	Always	Always	Sometime	Always	Sometime
40	22	Male	Unmarried	University/ above	> 30,000 BDT	Student	Nuclear	Urban	Rajshahi	2-5 years	Electricity	6	18	7	University	1	1	1	1	1	1	0	Yes	Yes	Yes	Don't know	Yes	Don't know	Don't know	Yes	Yes	Don't know	Don't know	Agree	Agree	Agree	Disagree	Agree	Agree	Undecided	Fair	Fair	Sometime	Sometime	Never	Never	Never	Sometime	Sometime
41	20	Male	Unmarried	University/ above	15,000-30,000 BDT	Student	Nuclear	Urban	Chattogram	< 2 years	Gas	7	20	10	University	1	0	0	0	0	0	0	Yes	Yes	Yes	Yes	Yes	No	Don't know	Yes	Yes	No	No	Agree	Agree	Agree	Agree	Undecided	Agree	Agree	Fair	Bad	Sometime	Never	Sometime	Sometime	Sometime	Sometime	Sometime
42	21	Female	Unmarried	University/ above	15,000-30,000 BDT	Student	Joint	Rural	Rangpur	> 5 years	Wooden stick	9	17	17	University	0	0	0	0	1	0	0	Yes	Yes	No	No	Yes	Yes	Yes	Yes	Yes	Yes	Yes	Agree	Agree	Agree	Disagree	Agree	Agree	Disagree	Fair	Bad	Sometime	Always	Sometime	Sometime	Sometime	Always	Always
43	22	Male	Unmarried	University/ above	15,000-30,000 BDT	Student	Nuclear	Rural	Rajshahi	> 5 years	Gas	6	21	14	University	1	0	0	0	0	0	0	Yes	Yes	Don't know	Don't know	Yes	Yes	Don't know	Yes	No	No	Yes	Agree	Agree	Agree	Agree	Agree	Agree	Agree	Fair	Good	Sometime	Always	Sometime	Sometime	Sometime	Always	Sometime
44	21	Male	Unmarried	University/ above	> 30,000 BDT	Student	Nuclear	Urban	Chattogram	> 5 years	Gas	8	18	13	University	1	1	1	1	0	1	0	Yes	Yes	Yes	Yes	Yes	No	Yes	Yes	No	No	Yes	Agree	Agree	Agree	Disagree	Agree	Agree	Undecided	Bad	Very bad	Sometime	Always	Sometime	Never	Never	Sometime	Sometime
45	21	Male	Unmarried	University/ above	> 15,000 BDT	Student	Nuclear	Urban	Dhaka	< 2 years	Gas	8	19	16	University	0	0	0	0	1	0	0	No	No	No	Yes	Yes	Yes	Yes	Yes	Yes	Yes	Yes	Agree	Undecided	Undecided	Agree	Agree	Agree	Agree	Bad	Bad	Sometime	Sometime	Sometime	Sometime	Sometime	Always	Always
46	23	Male	Married	College (11-12 grades)	> 15,000 BDT	Student	Nuclear	Urban	Dhaka	2-5 years	Gas	11	20	22	Intermediate	1	0	0	0	0	0	0	Yes	Yes	Yes	Yes	Yes	Yes	Yes	Yes	Yes	Yes	Yes	Agree	Agree	Agree	Undecided	Agree	Agree	Agree	Bad	Very bad	Always	Always	Always	Always	Always	Always	Always
47	24	Female	Unmarried	University/ above	15,000-30,000 BDT	Student	Nuclear	Urban	Rangpur	> 5 years	Gas	10	19	20	University	1	1	1	1	0	1	0	Yes	Yes	Yes	Yes	Yes	No	Yes	Yes	Yes	Yes	Yes	Agree	Undecided	Agree	Undecided	Agree	Agree	Agree	Fair	Good	Always	Always	Always	Always	Always	Sometime	Always
48	24	Male	Unmarried	University/ above	> 30,000 BDT	Student	Nuclear	Urban	Dhaka	> 5 years	Gas	10	19	19	University	1	1	1	1	1	0	0	Yes	Yes	Yes	Yes	Yes	Yes	Yes	Yes	No	Yes	Yes	Agree	Agree	Agree	Disagree	Agree	Agree	Agree	Very bad	Fair	Always	Always	Sometime	Never	Always	Always	Always
49	22	Female	Unmarried	University/ above	> 30,000 BDT	Student	Joint	Urban	Chattogram	> 5 years	Electricity	9	20	20	University	0	0	1	1	0	0	0	Yes	Yes	Yes	No	Yes	Yes	Yes	Yes	Yes	No	Yes	Agree	Undecided	Agree	Agree	Agree	Agree	Agree	Fair	Bad	Always	Always	Always	Sometime	Always	Always	Always
50	22	Male	Unmarried	University/ above	> 30,000 BDT	Student	Joint	Rural	Chattogram	> 5 years	Gas	11	21	17	University	1	0	0	0	0	0	0	Yes	Yes	Yes	Yes	Yes	Yes	Yes	Yes	Yes	Yes	Yes	Agree	Agree	Agree	Agree	Agree	Agree	Agree	Fair	Bad	Sometime	Always	Always	Always	Sometime	Always	Sometime
51	20	Female	Unmarried	University/ above	> 30,000 BDT	Student	Nuclear	Urban	Rajshahi	> 5 years	Gas	8	16	17	University	0	0	0	1	0	0	0	Yes	Yes	Yes	Don't know	Yes	Don't know	Yes	Yes	Yes	No	Yes	Agree	Agree	Undecided	Undecided	Undecided	Agree	Disagree	Very bad	Fair	Always	Always	Always	Sometime	Sometime	Always	Always
52	20	Male	Unmarried	University/ above	> 30,000 BDT	Student	Nuclear	Urban	Dhaka	2-5 years	Gas	9	17	9	University	1	0	0	0	0	0	0	Yes	Yes	Yes	Yes	Yes	No	Yes	Yes	Yes	No	Yes	Agree	Agree	Agree	Disagree	Undecided	Agree	Undecided	Bad	Bad	Never	Always	Never	Never	Never	Always	Always
53	23	Male	Unmarried	College (11-12 grades)	15,000-30,000 BDT	Employee	Joint	Urban	Rajshahi	2-5 years	Gas	7	20	15	Intermediate	1	1	0	1	0	0	0	Yes	Yes	Yes	Yes	No	No	Don't know	Yes	Yes	No	Yes	Agree	Agree	Agree	Undecided	Agree	Agree	Agree	Bad	Very bad	Sometime	Always	Always	Sometime	Sometime	Sometime	Sometime
54	21	Female	Unmarried	University/ above	15,000-30,000 BDT	Student	Nuclear	Rural	Dhaka	< 2 years	Gas	9	19	12	University	1	0	0	0	0	0	0	Yes	Yes	Yes	Yes	Yes	No	No	Yes	Yes	Yes	Yes	Agree	Agree	Agree	Disagree	Agree	Agree	Agree	Bad	Bad	Never	Sometime	Sometime	Sometime	Sometime	Always	Always
55	26	Female	Unmarried	University/ above	> 30,000 BDT	Student	Nuclear	Urban	Dhaka	> 5 years	Gas	9	19	6	University	1	1	1	1	0	0	0	Yes	Yes	Yes	Yes	Yes	No	Yes	Yes	Yes	No	Yes	Agree	Agree	Agree	Disagree	Agree	Agree	Agree	Bad	Very bad	Sometime	Sometime	Sometime	Never	Never	Never	Never
56	22	Female	Unmarried	University/ above	> 30,000 BDT	Student	Joint	Urban	Chattogram	> 5 years	Gas	9	19	12	University	1	1	1	1	0	1	0	Yes	Yes	Yes	Yes	Yes	Don't know	Yes	Yes	No	Yes	Yes	Agree	Agree	Agree	Undecided	Agree	Agree	Undecided	Fair	Good	Never	Sometime	Sometime	Sometime	Sometime	Sometime	Always
57	19	Male	Unmarried	College (11-12 grades)	> 30,000 BDT	Student	Nuclear	Urban	Dhaka	> 5 years	Gas	9	18	6	Intermediate	1	0	0	0	0	0	0	Yes	Yes	Yes	Yes	Yes	No	Yes	Yes	Yes	No	Yes	Agree	Agree	Agree	Disagree	Agree	Agree	Undecided	Very bad	Bad	Sometime	Sometime	Sometime	Never	Never	Sometime	Never
58	24	Male	Unmarried	University/ above	15,000-30,000 BDT	Student	Nuclear	Urban	Dhaka	> 5 years	Gas	11	19	19	University	1	0	0	0	0	0	0	Yes	Yes	Yes	Yes	Yes	Yes	Yes	Yes	Yes	Yes	Yes	Agree	Agree	Agree	Undecided	Agree	Undecided	Agree	Bad	Bad	Never	Always	Always	Always	Sometime	Always	Always
59	25	Male	Married	University/ above	> 15,000 BDT	Student	Joint	Rural	Rajshahi	> 5 years	Gas	11	20	21	University	1	0	0	0	0	0	0	Yes	Yes	Yes	Yes	Yes	Yes	Yes	Yes	Yes	Yes	Yes	Undecided	Agree	Agree	Agree	Agree	Agree	Agree	Fair	Fair	Always	Always	Always	Always	Always	Always	Sometime
60	21	Male	Unmarried	University/ above	15,000-30,000 BDT	Student	Nuclear	Urban	Mymensingh	< 2 years	Gas	9	18	9	University	1	0	0	0	0	0	0	Yes	Yes	Yes	Don't know	Yes	Yes	Yes	Yes	Yes	No	Yes	Agree	Agree	Agree	Undecided	Agree	Agree	Disagree	Fair	Fair	Never	Sometime	Sometime	Sometime	Sometime	Sometime	Sometime
61	20	Male	Unmarried	University/ above	15,000-30,000 BDT	Student	Nuclear	Rural	Rajshahi	2-5 years	Gas	11	21	22	University	1	0	0	0	0	0	0	Yes	Yes	Yes	Yes	Yes	Yes	Yes	Yes	Yes	Yes	Yes	Agree	Agree	Agree	Agree	Agree	Agree	Agree	Fair	Fair	Always	Always	Always	Always	Always	Always	Always
62	19	Female	Unmarried	University/ above	> 30,000 BDT	Student	Nuclear	Urban	Khulna	2-5 years	Gas	4	19	10	University	0	0	0	0	0	1	0	Yes	Yes	Don't know	No	No	No	Don't know	Yes	Yes	No	No	Agree	Agree	Undecided	Undecided	Agree	Agree	Agree	Bad	Bad	Never	Always	Sometime	Never	Never	Sometime	Sometime
63	26	Male	Married	University/ above	15,000-30,000 BDT	Employee	Nuclear	Urban	Dhaka	> 5 years	Gas	4	18	3	University	0	0	0	1	1	1	0	Yes	Yes	Don't know	Don't know	Yes	No	Don't know	No	No	No	Yes	Agree	Agree	Agree	Undecided	Disagree	Agree	Agree	Fair	Fair	Never	Sometime	Sometime	Never	Sometime	Never	Never
64	24	Female	Unmarried	University/ above	> 30,000 BDT	Student	Joint	Urban	Khulna	2-5 years	Gas	6	20	6	University	1	1	1	0	1	1	0	Yes	Yes	Don't know	Don't know	Yes	No	Don't know	Yes	Yes	No	Yes	Agree	Agree	Agree	Undecided	Agree	Agree	Agree	Bad	Bad	Sometime	Never	Never	Never	Never	Sometime	Sometime
65	18	Male	Unmarried	College (11-12 grades)	15,000-30,000 BDT	Student	Nuclear	Rural	Chattogram	> 5 years	Wooden stick	5	19	9	Intermediate	1	0	0	0	0	0	0	Yes	Yes	Don't know	Don't know	Yes	No	No	Yes	No	No	Yes	Agree	Agree	Agree	Undecided	Agree	Agree	Undecided	Fair	Fair	Sometime	Sometime	Sometime	Never	Never	Sometime	Sometime
66	20	Male	Unmarried	University/ above	> 30,000 BDT	Student	Nuclear	Urban	Mymensingh	< 2 years	Gas	8	20	14	University	0	1	0	0	0	0	0	Yes	Yes	Yes	Yes	Yes	No	Yes	Yes	No	No	Yes	Agree	Agree	Agree	Undecided	Agree	Agree	Agree	Very bad	Very bad	Sometime	Sometime	Always	Always	Always	Sometime	Never
67	35	Male	Unmarried	College (11-12 grades)	15,000-30,000 BDT	Student	Nuclear	Rural	Sylhet	> 5 years	Gas	8	20	10	Intermediate	0	1	0	0	0	0	0	Yes	Yes	Yes	Yes	Yes	No	Yes	Yes	No	Yes	No	Agree	Agree	Agree	Undecided	Agree	Agree	Agree	Good	Bad	Sometime	Sometime	Sometime	Never	Never	Sometime	Sometime
68	28	Male	Unmarried	University/ above	> 30,000 BDT	Businessman	Nuclear	Urban	Dhaka	> 5 years	Gas	8	19	6	University	1	1	1	1	1	0	0	Yes	Yes	Yes	Yes	Yes	No	Don't know	Yes	Yes	No	Yes	Agree	Agree	Agree	Undecided	Agree	Agree	Undecided	Fair	Good	Never	Sometime	Never	Never	Never	Sometime	Sometime
69	28	Female	Married	University/ above	> 30,000 BDT	Employee	Joint	Urban	Dhaka	> 5 years	Gas	7	19	2	University	0	0	1	0	0	0	0	Yes	Yes	Don't know	Yes	Yes	No	Yes	Yes	Don't know	No	Yes	Agree	Agree	Agree	Disagree	Agree	Agree	Agree	Very bad	Fair	Never	Always	Never	Never	Never	Never	Never
70	26	Male	Unmarried	University/ above	> 15,000 BDT	Student	Joint	Urban	Dhaka	2-5 years	Wooden stick	8	20	11	University	0	1	0	0	0	0	0	Yes	Yes	Yes	Yes	Yes	No	Yes	Yes	No	No	Yes	Agree	Agree	Agree	Undecided	Agree	Agree	Agree	Bad	Bad	Sometime	Sometime	Sometime	Sometime	Sometime	Never	Always
71	21	Male	Unmarried	University/ above	15,000-30,000 BDT	Student	Nuclear	Urban	Chattogram	< 2 years	Gas	9	19	22	University	1	0	0	0	0	0	0	Yes	Yes	Yes	Yes	Yes	Yes	Yes	Yes	No	No	Yes	Agree	Agree	Agree	Disagree	Agree	Agree	Agree	Bad	Very bad	Always	Always	Always	Always	Always	Always	Always
72	22	Male	Unmarried	University/ above	15,000-30,000 BDT	Student	Joint	Urban	Dhaka	< 2 years	Gas	7	17	8	University	0	0	0	0	1	0	0	Yes	Yes	Don't know	Yes	Yes	Yes	Yes	Don't know	No	Don't know	Yes	Agree	Agree	Agree	Disagree	Agree	Agree	Disagree	Fair	Good	Never	Sometime	Never	Never	Sometime	Sometime	Sometime
73	21	Male	Unmarried	College (11-12 grades)	> 30,000 BDT	Student	Joint	Urban	Rajshahi	> 5 years	Gas	7	19	11	Intermediate	1	1	1	1	1	0	0	No	Yes	Yes	Yes	Yes	No	Don't know	Yes	Yes	No	Yes	Agree	Agree	Agree	Undecided	Undecided	Agree	Agree	Fair	Fair	Sometime	Always	Sometime	Never	Never	Sometime	Sometime
74	20	Male	Unmarried	College (11-12 grades)	> 30,000 BDT	Student	Nuclear	Rural	Chattogram	< 2 years	Gas	10	21	19	Intermediate	1	0	0	0	0	0	0	Yes	Yes	Yes	Yes	Yes	Don't know	Yes	Yes	Yes	Yes	Yes	Agree	Agree	Agree	Agree	Agree	Agree	Agree	Fair	Fair	Always	Always	Always	Sometime	Sometime	Sometime	Always
75	20	Male	Unmarried	University/ above	15,000-30,000 BDT	Student	Nuclear	Urban	Dhaka	> 5 years	Gas	6	20	9	University	1	1	1	1	0	0	0	Yes	Yes	Yes	Don't know	Yes	Don't know	Don't know	Yes	No	No	Yes	Agree	Agree	Agree	Undecided	Agree	Agree	Agree	Fair	Bad	Sometime	Always	Sometime	Never	Never	Never	Sometime
76	20	Female	Unmarried	University/ above	> 30,000 BDT	Student	Nuclear	Rural	Dhaka	> 5 years	Gas	8	21	7	University	1	1	1	1	1	1	0	Yes	Yes	Yes	Don't know	Don't know	Yes	Yes	Yes	Yes	No	Yes	Agree	Agree	Agree	Agree	Agree	Agree	Agree	Fair	Bad	Never	Sometime	Never	Never	Never	Always	Sometime
77	25	Male	Unmarried	University/ above	> 30,000 BDT	Unemployed	Nuclear	Urban	Dhaka	> 5 years	Gas	7	19	21	University	1	1	1	1	1	1	0	Yes	Yes	Don't know	Don't know	Yes	Yes	Don't know	Yes	No	Yes	Yes	Agree	Agree	Agree	Disagree	Agree	Agree	Agree	Very bad	Very bad	Sometime	Always	Always	Always	Always	Always	Always
78	22	Male	Unmarried	University/ above	15,000-30,000 BDT	Student	Nuclear	Urban	Dhaka	> 5 years	Gas	9	20	18	University	1	0	0	0	0	0	0	Yes	Yes	Yes	Yes	Yes	No	Yes	Yes	Yes	Yes	No	Agree	Agree	Agree	Undecided	Agree	Agree	Agree	Fair	Fair	Sometime	Sometime	Sometime	Sometime	Always	Always	Always
79	24	Male	Unmarried	University/ above	> 30,000 BDT	Unemployed	Joint	Urban	Dhaka	> 5 years	Gas	5	16	3	University	1	1	1	1	1	1	0	Yes	Yes	Don't know	Don't know	Yes	Don't know	Don't know	Yes	No	No	Yes	Agree	Agree	Agree	Disagree	Undecided	Agree	Disagree	Bad	Very bad	Never	Sometime	Always	Never	Never	Never	Never
80	20	Female	Unmarried	University/ above	15,000-30,000 BDT	Student	Joint	Urban	Dhaka	> 5 years	Gas	8	19	15	University	0	0	1	0	0	0	0	Yes	Yes	Yes	Yes	Yes	No	No	Yes	Yes	No	Yes	Agree	Agree	Agree	Disagree	Agree	Agree	Agree	Bad	Fair	Never	Always	Always	Never	Never	Always	Always
81	24	Female	Unmarried	University/ above	> 30,000 BDT	Student	Nuclear	Urban	Dhaka	> 5 years	Gas	7	19	6	University	1	1	1	0	0	0	0	Yes	Yes	Yes	Don't know	Yes	No	Don't know	Yes	Yes	No	Yes	Agree	Agree	Agree	Disagree	Agree	Agree	Agree	Very bad	Very bad	Never	Sometime	Never	Never	Never	Sometime	Sometime
82	25	Male	Unmarried	University/ above	> 15,000 BDT	Unemployed	Joint	Urban	Mymensingh	> 5 years	Gas	11	21	22	University	0	1	0	0	0	0	0	Yes	Yes	Yes	Yes	Yes	Yes	Yes	Yes	Yes	Yes	Yes	Agree	Agree	Agree	Agree	Agree	Agree	Agree	Fair	Bad	Always	Always	Always	Always	Always	Always	Always
83	22	Male	Unmarried	University/ above	> 30,000 BDT	Student	Nuclear	Urban	Dhaka	> 5 years	Gas	9	19	10	University	1	0	0	0	0	0	0	Yes	Yes	Yes	Yes	Yes	No	Yes	Yes	Yes	No	Yes	Agree	Agree	Agree	Disagree	Agree	Agree	Agree	Very bad	Very bad	Never	Sometime	Sometime	Sometime	Sometime	Sometime	Sometime
84	20	Female	Unmarried	College (11-12 grades)	15,000-30,000 BDT	Student	Nuclear	Urban	Dhaka	> 5 years	Gas	8	18	8	Intermediate	1	0	0	0	0	0	0	Yes	Yes	Yes	Yes	Yes	No	Yes	Yes	Yes	No	No	Agree	Agree	Agree	Disagree	Agree	Agree	Undecided	Very bad	Bad	Never	Always	Always	Sometime	Sometime	Never	Never
85	20	Female	Unmarried	University/ above	> 30,000 BDT	Student	Nuclear	Urban	Dhaka	> 5 years	Gas	6	20	12	University	0	1	0	0	0	0	0	Yes	Yes	Yes	No	Yes	Yes	Don't know	Yes	No	No	Don't know	Agree	Agree	Agree	Undecided	Agree	Agree	Agree	Bad	Fair	Sometime	Always	Always	Never	Never	Always	Never
86	26	Female	Married	University/ above	> 15,000 BDT	Student	Nuclear	Urban	Chattogram	> 5 years	Gas	8	20	18	University	1	1	0	1	1	0	0	Yes	Yes	Yes	No	Yes	No	Yes	Yes	Yes	No	Yes	Agree	Agree	Agree	Undecided	Agree	Agree	Agree	Fair	Bad	Sometime	Always	Always	Sometime	Sometime	Always	Always
87	22	Male	Unmarried	University/ above	> 30,000 BDT	Student	Nuclear	Urban	Dhaka	> 5 years	Gas	6	20	4	University	1	0	0	0	0	0	0	Yes	Yes	Don't know	Don't know	Yes	No	Don't know	Yes	Yes	No	Yes	Agree	Agree	Agree	Undecided	Agree	Agree	Agree	Fair	Fair	Sometime	Sometime	Sometime	Never	Never	Never	Never
88	23	Female	Unmarried	University/ above	> 30,000 BDT	Student	Nuclear	Urban	Chattogram	> 5 years	Gas	11	19	8	University	1	1	1	1	1	1	0	Yes	Yes	Yes	Yes	Yes	Yes	Yes	Yes	Yes	Yes	Yes	Agree	Agree	Agree	Disagree	Agree	Agree	Agree	Fair	Fair	Never	Always	Always	Sometime	Sometime	Sometime	Never
89	21	Male	Unmarried	University/ above	15,000-30,000 BDT	Student	Joint	Urban	Chattogram	2-5 years	Gas	7	19	10	University	0	0	0	1	0	0	0	Yes	Yes	Yes	Don't know	Yes	Don't know	Yes	Yes	No	No	Yes	Agree	Agree	Agree	Disagree	Agree	Agree	Agree	Very bad	Very bad	Sometime	Sometime	Always	Never	Never	Sometime	Sometime
90	21	Female	Unmarried	University/ above	> 15,000 BDT	Student	Nuclear	Urban	Dhaka	< 2 years	Gas	8	20	14	University	1	0	0	0	0	0	0	Yes	Yes	Yes	Yes	Yes	No	Yes	Yes	No	No	Yes	Agree	Agree	Agree	Undecided	Agree	Agree	Agree	Fair	Bad	Never	Always	Never	Sometime	Never	Always	Always
91	21	Female	Unmarried	University/ above	> 30,000 BDT	Student	Nuclear	Urban	Chattogram	< 2 years	Gas	9	21	11	University	0	1	1	1	1	0	0	Yes	Yes	Yes	Yes	Yes	Yes	Yes	Yes	No	No	Yes	Agree	Agree	Agree	Agree	Agree	Agree	Agree	Good	Fair	Never	Always	Always	Never	Never	Always	Sometime
92	19	Female	Unmarried	University/ above	> 30,000 BDT	Student	Nuclear	Urban	Rajshahi	< 2 years	Gas	8	20	15	University	1	0	0	0	0	0	0	Yes	Yes	Yes	No	Yes	No	Yes	Yes	Yes	No	Yes	Agree	Agree	Agree	Undecided	Agree	Agree	Agree	Fair	Bad	Always	Sometime	Never	Never	Never	Always	Always
93	24	Female	Unmarried	University/ above	> 30,000 BDT	Student	Nuclear	Rural	Dhaka	> 5 years	Gas	10	19	13	University	1	1	1	1	1	0	0	Yes	Yes	Yes	Yes	Yes	Yes	Yes	Yes	Yes	No	Yes	Agree	Agree	Agree	Disagree	Agree	Agree	Agree	Very bad	Very bad	Sometime	Always	Always	Sometime	Always	Sometime	Sometime
94	22	Female	Unmarried	University/ above	> 30,000 BDT	Student	Nuclear	Urban	Rangpur	> 5 years	Gas	11	21	9	University	1	1	0	1	1	0	1	Yes	Yes	Yes	Yes	Yes	Yes	Yes	Yes	Yes	Yes	Yes	Agree	Agree	Agree	Agree	Agree	Agree	Agree	Fair	Fair	Sometime	Always	Sometime	Never	Never	Sometime	Sometime
95	19	Male	Unmarried	University/ above	15,000-30,000 BDT	Student	Nuclear	Rural	Rangpur	> 5 years	Electricity	8	19	17	University	1	0	0	0	0	0	0	Yes	Yes	Yes	Yes	Yes	No	Yes	Yes	No	No	Yes	Agree	Agree	Agree	Undecided	Agree	Agree	Undecided	Fair	Bad	Always	Always	Sometime	Sometime	Sometime	Sometime	Sometime
96	25	Male	Unmarried	University/ above	> 30,000 BDT	Unemployed	Nuclear	Urban	Rajshahi	> 5 years	Gas	4	18	2	University	1	1	1	0	0	0	0	Yes	Yes	Yes	Don't know	Don't know	No	Don't know	Yes	Don't know	No	Don't know	Agree	Agree	Agree	Disagree	Undecided	Agree	Agree	Very bad	Very bad	Never	Sometime	Never	Never	Never	Sometime	Never
97	21	Female	Unmarried	University/ above	15,000-30,000 BDT	Student	Nuclear	Urban	Sylhet	< 2 years	Gas	9	20	12	University	0	0	0	1	0	0	0	Yes	Yes	Yes	Yes	Yes	Don't know	Yes	Yes	Yes	No	Yes	Agree	Agree	Agree	Undecided	Agree	Agree	Agree	Very bad	Very bad	Sometime	Always	Always	Always	Never	Sometime	Never
98	20	Male	Unmarried	College (11-12 grades)	> 30,000 BDT	Student	Nuclear	Rural	Chattogram	> 5 years	Gas	8	21	22	Intermediate	1	0	0	0	0	0	0	Yes	Yes	Yes	Don't know	Yes	No	Yes	Yes	Yes	No	Yes	Agree	Agree	Agree	Agree	Agree	Agree	Agree	Fair	Fair	Always	Always	Always	Always	Always	Always	Always
99	23	Male	Unmarried	University/ above	> 15,000 BDT	Student	Nuclear	Urban	Khulna	> 5 years	Gas	9	20	11	University	1	0	0	0	0	0	0	Yes	Yes	Yes	Don't know	Yes	Yes	Yes	Yes	Yes	No	Yes	Agree	Agree	Agree	Undecided	Agree	Agree	Agree	Fair	Bad	Sometime	Always	Sometime	Sometime	Sometime	Sometime	Sometime
100	28	Male	Married	College (11-12 grades)	> 30,000 BDT	Employee	Nuclear	Urban	Chattogram	> 5 years	Electricity	5	19	13	Intermediate	1	1	1	1	1	1	1	Yes	Yes	Yes	Don't know	Yes	No	No	Yes	Don't know	No	Don't know	Agree	Agree	Agree	Disagree	Agree	Agree	Agree	Bad	Bad	Never	Sometime	Sometime	Never	Never	Always	Sometime
101	18	Female	Unmarried	College (11-12 grades)	> 15,000 BDT	Student	Joint	Rural	Rangpur	> 5 years	Wooden stick	5	19	9	Intermediate	1	0	0	0	0	0	0	Yes	Yes	Yes	Don't know	Yes	Don't know	Don't know	Yes	No	No	Don't know	Agree	Agree	Agree	Undecided	Agree	Agree	Undecided	Good	Fair	Never	Always	Sometime	Never	Never	Sometime	Sometime
102	22	Male	Unmarried	University/ above	15,000-30,000 BDT	Student	Nuclear	Urban	Rangpur	> 5 years	Wooden stick	8	19	13	University	1	0	0	0	0	0	0	Don't know	No	Yes	No	Yes	Yes	Yes	Yes	Yes	Yes	Yes	Agree	Agree	Disagree	Agree	Agree	Agree	Agree	Fair	Fair	Sometime	Always	Sometime	Always	Always	Sometime	Sometime
103	26	Male	Married	University/ above	> 30,000 BDT	Employee	Joint	Urban	Chattogram	> 5 years	Gas	8	17	8	University	0	0	0	0	0	1	0	Yes	Yes	Yes	Yes	Yes	No	Yes	Yes	No	No	Yes	Agree	Agree	Agree	Disagree	Agree	Agree	Disagree	Very bad	Very bad	Never	Never	Never	Never	Never	Never	Never
104	21	Male	Unmarried	University/ above	15,000-30,000 BDT	Student	Nuclear	Urban	Dhaka	> 5 years	Gas	8	20	8	University	1	0	0	0	0	0	0	Yes	Yes	Yes	Yes	Yes	No	Yes	Yes	No	No	Yes	Agree	Agree	Agree	Undecided	Agree	Agree	Agree	Very bad	Very bad	Never	Sometime	Never	Never	Never	Always	Sometime
105	25	Female	Married	University/ above	15,000-30,000 BDT	Student	Nuclear	Urban	Dhaka	> 5 years	Gas	7	20	16	University	0	0	0	0	0	1	0	Yes	Yes	Don't know	No	Yes	Yes	Don't know	Yes	Yes	No	Yes	Agree	Agree	Agree	Undecided	Agree	Agree	Agree	Fair	Good	Never	Always	Sometime	Sometime	Sometime	Always	Always
106	18	Male	Unmarried	University/ above	> 30,000 BDT	Student	Nuclear	Urban	Barishal	> 5 years	Gas	8	19	11	University	1	0	0	0	0	0	0	Yes	Yes	Yes	Yes	Yes	No	Yes	Yes	No	No	Yes	Agree	Agree	Agree	Undecided	Agree	Agree	Undecided	Very bad	Very bad	Sometime	Sometime	Sometime	Sometime	Sometime	Sometime	Sometime
107	25	Male	Unmarried	University/ above	> 30,000 BDT	Student	Nuclear	Urban	Chattogram	> 5 years	Gas	9	17	4	University	1	1	1	1	0	0	0	Yes	Yes	Yes	Yes	Yes	No	Yes	Yes	No	Yes	Yes	Agree	Agree	Agree	Disagree	Disagree	Agree	Agree	Fair	Bad	Never	Sometime	Never	Never	Never	Never	Never
108	19	Female	Unmarried	College (11-12 grades)	15,000-30,000 BDT	Student	Nuclear	Urban	Rangpur	2-5 years	Gas	9	20	11	Intermediate	1	0	0	0	0	0	0	Yes	Yes	Yes	Yes	Yes	Yes	Yes	Yes	No	Don't know	Yes	Agree	Agree	Agree	Undecided	Agree	Agree	Agree	Fair	Bad	Sometime	Always	Sometime	Sometime	Never	Sometime	Sometime
109	30	Male	Unmarried	University/ above	15,000-30,000 BDT	Employee	Nuclear	Urban	Dhaka	> 5 years	Wooden stick	9	19	18	University	0	0	0	0	1	0	0	Yes	Yes	Yes	Yes	Yes	Yes	Yes	Yes	No	Yes	Don't know	Agree	Agree	Agree	Agree	Undecided	Agree	Undecided	Fair	Bad	Sometime	Always	Sometime	Always	Always	Sometime	Sometime
110	18	Female	Unmarried	College (11-12 grades)	> 15,000 BDT	Student	Nuclear	Rural	Rangpur	> 5 years	Wooden stick	9	19	6	Intermediate	1	0	1	1	0	0	0	Yes	Yes	Yes	Yes	Yes	No	Yes	Yes	Yes	No	Yes	Agree	Agree	Agree	Agree	Disagree	Agree	Agree	Good	Good	Sometime	Sometime	Never	Never	Never	Never	Never
111	23	Male	Unmarried	University/ above	15,000-30,000 BDT	Student	Joint	Urban	Rangpur	2-5 years	Gas	8	20	11	University	0	0	1	0	0	0	0	Yes	Yes	Yes	Yes	Yes	No	Yes	Yes	No	No	Yes	Agree	Agree	Agree	Undecided	Agree	Agree	Agree	Very bad	Very bad	Sometime	Sometime	Sometime	Never	Sometime	Sometime	Sometime
112	22	Male	Unmarried	University/ above	15,000-30,000 BDT	Student	Nuclear	Urban	Rangpur	2-5 years	Gas	11	21	10	University	1	0	0	0	0	0	0	Yes	Yes	Yes	Yes	Yes	Yes	Yes	Yes	Yes	Yes	Yes	Agree	Agree	Agree	Agree	Agree	Agree	Agree	Bad	Bad	Sometime	Sometime	Sometime	Never	Never	Sometime	Sometime
113	20	Male	Unmarried	University/ above	> 30,000 BDT	Student	Nuclear	Urban	Dhaka	> 5 years	Gas	10	20	9	University	1	1	1	1	1	1	0	Yes	Yes	Yes	Yes	Yes	No	Yes	Yes	Yes	Yes	Yes	Agree	Agree	Agree	Undecided	Agree	Agree	Agree	Fair	Bad	Never	Sometime	Sometime	Never	Never	Sometime	Sometime
114	30	Male	Unmarried	University/ above	> 30,000 BDT	Employee	Nuclear	Urban	Dhaka	> 5 years	Wooden stick	11	20	11	University	0	0	0	0	1	0	0	Yes	Yes	Yes	Yes	Yes	Yes	Yes	Yes	Yes	Yes	Yes	Agree	Agree	Agree	Undecided	Agree	Agree	Agree	Fair	Bad	Sometime	Always	Always	Never	Never	Sometime	Sometime
115	20	Female	Unmarried	University/ above	15,000-30,000 BDT	Student	Nuclear	Rural	Rangpur	> 5 years	Wooden stick	7	21	13	University	0	1	1	1	0	0	0	Yes	Yes	Don't know	Don't know	Yes	Yes	Don't know	Yes	No	Yes	Yes	Agree	Agree	Agree	Agree	Agree	Agree	Agree	Good	Good	Never	Sometime	Always	Sometime	Sometime	Always	Never
116	18	Female	Married	College (11-12 grades)	> 15,000 BDT	Housewife	Joint	Rural	Chattogram	> 5 years	Wooden stick	10	21	22	Intermediate	1	0	0	0	0	0	0	Don't know	Yes	Yes	Yes	Yes	Yes	Yes	Yes	Yes	Yes	Yes	Agree	Agree	Agree	Agree	Agree	Agree	Agree	Fair	Fair	Always	Always	Always	Always	Always	Always	Always
117	21	Female	Unmarried	College (11-12 grades)	15,000-30,000 BDT	Student	Nuclear	Rural	Rangpur	> 5 years	Electricity	9	18	19	Intermediate	1	0	0	1	1	1	0	Yes	Yes	Yes	Yes	Yes	Yes	Yes	Yes	No	No	Yes	Agree	Agree	Agree	Disagree	Agree	Agree	Undecided	Bad	Bad	Sometime	Always	Always	Sometime	Sometime	Always	Always
118	19	Female	Unmarried	College (11-12 grades)	> 15,000 BDT	Student	Nuclear	Rural	Rangpur	> 5 years	Wooden stick	9	21	12	Intermediate	1	0	0	0	0	0	0	Yes	Yes	Yes	Yes	Yes	Yes	Yes	Yes	No	No	Yes	Agree	Agree	Agree	Agree	Agree	Agree	Agree	Fair	Fair	Sometime	Always	Sometime	Never	Never	Always	Always
119	21	Male	Unmarried	University/ above	> 15,000 BDT	Student	Nuclear	Urban	Rajshahi	< 2 years	Wooden stick	10	20	21	University	1	0	0	0	0	0	0	Yes	Yes	Yes	Yes	Yes	Yes	Yes	Yes	Yes	No	Yes	Agree	Agree	Agree	Undecided	Agree	Agree	Agree	Bad	Bad	Always	Always	Always	Always	Always	Always	Always
120	22	Male	Unmarried	University/ above	15,000-30,000 BDT	Student	Nuclear	Urban	Dhaka	> 5 years	Gas	9	19	20	University	0	0	0	0	1	0	0	Yes	Yes	No	Yes	Yes	No	Yes	Yes	Yes	Yes	Yes	Agree	Agree	Agree	Undecided	Agree	Agree	Undecided	Fair	Fair	Never	Always	Always	Always	Always	Always	Always
121	25	Male	Married	University/ above	> 15,000 BDT	Student	Joint	Rural	Khulna	> 5 years	Gas	8	19	13	University	1	0	1	0	0	0	0	Yes	Yes	Yes	No	Yes	Yes	Yes	Yes	No	No	Yes	Agree	Agree	Agree	Disagree	Agree	Agree	Agree	Very bad	Very bad	Sometime	Always	Always	Never	Never	Sometime	Sometime
122	20	Male	Unmarried	University/ above	> 15,000 BDT	Student	Nuclear	Rural	Dhaka	> 5 years	Gas	8	20	4	University	1	0	1	0	1	0	0	Yes	Yes	Yes	Yes	Yes	No	Yes	Yes	No	No	Yes	Agree	Agree	Agree	Undecided	Agree	Agree	Agree	Fair	Fair	Never	Never	Sometime	Never	Sometime	Never	Never
123	21	Male	Unmarried	College (11-12 grades)	> 15,000 BDT	Student	Nuclear	Urban	Dhaka	> 5 years	Gas	11	21	18	Intermediate	1	1	1	0	0	0	0	Yes	Yes	Yes	Yes	Yes	Yes	Yes	Yes	Yes	Yes	Yes	Agree	Agree	Agree	Agree	Agree	Agree	Agree	Fair	Bad	Sometime	Sometime	Always	Sometime	Sometime	Always	Always
124	27	Male	Unmarried	University/ above	> 15,000 BDT	Student	Nuclear	Urban	Dhaka	> 5 years	Gas	9	20	8	University	0	0	1	0	0	0	0	Yes	Yes	Yes	Yes	Yes	Don't know	Yes	Yes	Yes	No	Yes	Agree	Agree	Agree	Undecided	Agree	Agree	Agree	Very bad	Very bad	Never	Sometime	Never	Never	Sometime	Sometime	Always
125	20	Male	Unmarried	University/ above	15,000-30,000 BDT	Student	Nuclear	Rural	Mymensingh	> 5 years	Gas	8	18	8	University	1	1	1	1	1	1	1	Yes	Yes	Yes	Yes	Yes	No	Yes	Yes	Don't know	Don't know	Yes	Agree	Agree	Agree	Disagree	Agree	Agree	Undecided	Very bad	Very bad	Sometime	Sometime	Never	Never	Never	Always	Never
126	24	Male	Unmarried	College (11-12 grades)	> 15,000 BDT	Student	Nuclear	Urban	Dhaka	> 5 years	Gas	8	18	10	Intermediate	1	0	0	0	0	0	0	Yes	Yes	Yes	Don't know	Yes	Yes	Don't know	Yes	Yes	No	Yes	Agree	Agree	Undecided	Disagree	Agree	Agree	Agree	Very bad	Very bad	Sometime	Never	Always	Never	Never	Sometime	Sometime
127	23	Male	Unmarried	University/ above	15,000-30,000 BDT	Student	Joint	Urban	Dhaka	> 5 years	Wooden stick	5	21	5	University	1	0	0	0	0	0	0	Yes	Yes	Yes	Yes	Yes	Don't know	Don't know	No	Don't know	Don't know	No	Agree	Agree	Agree	Agree	Agree	Agree	Agree	Fair	Bad	Never	Never	Never	Sometime	Sometime	Never	Sometime
128	19	Female	Unmarried	College (11-12 grades)	> 15,000 BDT	Student	Nuclear	Rural	Khulna	2-5 years	Gas	9	18	16	Intermediate	0	0	1	0	0	0	0	Yes	No	Yes	No	Yes	Yes	Yes	Yes	Yes	Yes	Yes	Agree	Agree	Agree	Undecided	Agree	Undecided	Undecided	Fair	Fair	Always	Always	Always	Sometime	Always	Sometime	Sometime
129	22	Male	Unmarried	College (11-12 grades)	> 15,000 BDT	Student	Joint	Urban	Rangpur	> 5 years	Wooden stick	8	20	21	Intermediate	0	0	1	0	0	0	0	No	Yes	Yes	Yes	Don't know	Yes	Don't know	Yes	Yes	Yes	Yes	Agree	Agree	Agree	Undecided	Agree	Agree	Agree	Fair	Bad	Always	Always	Always	Always	Always	Always	Always
130	21	Male	Unmarried	University/ above	> 30,000 BDT	Businessman	Joint	Rural	Rangpur	> 5 years	Wooden stick	0	7	5	University	0	0	1	0	0	0	0	Don't know	Don't know	Don't know	Don't know	Don't know	No	Don't know	No	No	No	Don't know	Disagree	Disagree	Disagree	Disagree	Disagree	Disagree	Disagree	Fair	Very bad	Never	Never	Never	Never	Never	Sometime	Never
131	20	Female	Unmarried	College (11-12 grades)	15,000-30,000 BDT	Student	Nuclear	Urban	Chattogram	> 5 years	Gas	8	21	9	Intermediate	1	1	1	1	0	0	0	Yes	Yes	Yes	No	Yes	Yes	Yes	Yes	No	No	Yes	Agree	Agree	Agree	Agree	Agree	Agree	Agree	Good	Good	Sometime	Sometime	Never	Never	Never	Sometime	Sometime
132	32	Male	Married	University/ above	> 30,000 BDT	Employee	Joint	Urban	Rajshahi	2-5 years	Gas	8	19	5	University	1	0	0	1	0	0	0	Yes	Yes	Yes	Yes	Yes	No	Yes	Yes	No	No	Yes	Agree	Agree	Agree	Disagree	Agree	Agree	Agree	Very bad	Fair	Never	Always	Sometime	Sometime	Never	Never	Never
133	18	Female	Unmarried	College (11-12 grades)	> 15,000 BDT	Student	Joint	Rural	Rangpur	> 5 years	Wooden stick	8	19	12	Intermediate	1	0	0	0	0	0	0	Yes	Yes	Yes	Yes	Yes	No	Yes	Yes	No	No	Yes	Agree	Agree	Agree	Disagree	Agree	Agree	Agree	Fair	Bad	Sometime	Always	Sometime	Sometime	Sometime	Always	Never
134	26	Male	Unmarried	University/ above	> 15,000 BDT	Unemployed	Joint	Rural	Sylhet	< 2 years	Wooden stick	6	19	8	University	0	0	0	0	1	0	0	Yes	Yes	Don't know	Don't know	Yes	No	Don't know	Yes	Yes	No	Yes	Agree	Agree	Agree	Undecided	Agree	Agree	Undecided	Bad	Fair	Never	Sometime	Always	Never	Never	Sometime	Sometime
135	22	Female	Unmarried	College (11-12 grades)	> 15,000 BDT	Unemployed	Nuclear	Urban	Rangpur	> 5 years	Wooden stick	5	20	12	Intermediate	0	1	0	0	0	0	0	Yes	Yes	Don't know	Don't know	Yes	Don't know	Don't know	Yes	Don't know	Yes	Don't know	Agree	Agree	Agree	Agree	Agree	Undecided	Agree	Fair	Fair	Sometime	Sometime	Sometime	Always	Sometime	Sometime	Never
136	25	Female	Married	University/ above	15,000-30,000 BDT	Employee	Nuclear	Urban	Rangpur	< 2 years	Gas	8	20	13	University	0	0	0	0	1	0	0	Yes	Yes	Yes	Yes	Yes	Don't know	Don't know	Yes	No	Yes	Yes	Agree	Agree	Agree	Undecided	Agree	Agree	Agree	Fair	Bad	Sometime	Sometime	Sometime	Sometime	Sometime	Sometime	Always
137	23	Male	Unmarried	University/ above	> 15,000 BDT	Student	Nuclear	Urban	Dhaka	> 5 years	Gas	9	19	13	University	0	1	0	0	0	0	0	Yes	Yes	Yes	Yes	Yes	No	Yes	Yes	Yes	No	Yes	Agree	Agree	Agree	Disagree	Agree	Agree	Agree	Very bad	Very bad	Sometime	Sometime	Always	Sometime	Never	Always	Sometime
138	22	Male	Unmarried	University/ above	15,000-30,000 BDT	Student	Nuclear	Urban	Dhaka	> 5 years	Gas	6	20	13	University	0	0	0	0	1	0	0	Yes	Yes	Yes	Don't know	Yes	No	Don't know	Yes	Yes	No	Don't know	Agree	Agree	Agree	Undecided	Agree	Agree	Agree	Bad	Bad	Never	Always	Always	Sometime	Sometime	Sometime	Sometime
139	23	Female	Unmarried	University/ above	15,000-30,000 BDT	Student	Nuclear	Urban	Chattogram	> 5 years	Gas	9	21	3	University	1	1	1	1	0	1	0	Yes	Yes	Yes	Yes	Yes	Yes	Yes	Yes	No	No	Yes	Agree	Agree	Agree	Agree	Agree	Agree	Agree	Very bad	Very bad	Never	Always	Sometime	Never	Never	Never	Never
140	18	Female	Unmarried	College (11-12 grades)	15,000-30,000 BDT	Student	Nuclear	Urban	Barishal	< 2 years	Gas	8	18	11	Intermediate	1	0	0	0	0	0	0	Yes	Yes	Yes	Don't know	Yes	Yes	Yes	Yes	Don't know	No	Yes	Agree	Agree	Agree	Disagree	Agree	Agree	Undecided	Very bad	Very bad	Never	Always	Sometime	Sometime	Never	Sometime	Sometime
141	26	Female	Unmarried	University/ above	15,000-30,000 BDT	Employee	Nuclear	Rural	Dhaka	> 5 years	Gas	8	17	14	University	1	1	1	1	1	1	1	Yes	Yes	Yes	No	Yes	Yes	Yes	Yes	No	No	Yes	Agree	Agree	Disagree	Disagree	Agree	Agree	Agree	Fair	Bad	Sometime	Always	Always	Always	Never	Sometime	Sometime
142	24	Male	Married	Below college (< 11 grades)	> 30,000 BDT	Unemployed	Nuclear	Urban	Chattogram	> 5 years	Kerosene/ oil	11	21	22	No formal education	0	0	0	0	1	0	0	Yes	Yes	Yes	Yes	Yes	Yes	Yes	Yes	Yes	Yes	Yes	Agree	Agree	Agree	Agree	Agree	Agree	Agree	Fair	Fair	Always	Always	Always	Always	Always	Always	Always
143	28	Male	Unmarried	University/ above	15,000-30,000 BDT	Student	Joint	Rural	Chattogram	> 5 years	Wooden stick	8	20	18	University	1	1	1	1	1	1	1	Yes	Yes	Yes	Yes	Yes	No	Yes	Yes	No	No	Yes	Agree	Agree	Agree	Undecided	Agree	Agree	Agree	Bad	Bad	Sometime	Always	Sometime	Sometime	Always	Always	Always
144	25	Male	Unmarried	University/ above	> 30,000 BDT	Employee	Nuclear	Urban	Dhaka	> 5 years	Gas	9	19	10	University	1	0	0	0	0	0	0	Yes	Yes	Yes	Yes	Yes	Yes	Yes	Yes	No	No	Yes	Agree	Agree	Agree	Undecided	Agree	Agree	Undecided	Bad	Bad	Never	Sometime	Sometime	Never	Sometime	Sometime	Sometime
145	29	Male	Unmarried	University/ above	> 30,000 BDT	Businessman	Nuclear	Urban	Dhaka	> 5 years	Gas	9	18	12	University	1	1	1	1	0	1	1	Yes	Yes	Yes	Yes	Yes	No	Yes	Yes	Yes	No	Yes	Agree	Agree	Agree	Disagree	Agree	Agree	Undecided	Bad	Bad	Sometime	Always	Sometime	Never	Never	Sometime	Sometime
146	45	Male	Married	University/ above	> 30,000 BDT	Businessman	Nuclear	Urban	Dhaka	> 5 years	Gas	6	19	2	University	1	1	1	1	1	1	0	Yes	Yes	Yes	Don't know	Yes	No	No	Yes	Yes	No	Don't know	Agree	Agree	Agree	Undecided	Agree	Agree	Undecided	Very bad	Very bad	Sometime	Never	Never	Never	Never	Never	Never
147	25	Female	Married	University/ above	15,000-30,000 BDT	Housewife	Nuclear	Urban	Khulna	> 5 years	Gas	9	20	10	University	0	0	0	0	1	0	0	Yes	Yes	Yes	Yes	Yes	No	Yes	Yes	Yes	No	Yes	Agree	Agree	Agree	Undecided	Agree	Agree	Agree	Very bad	Very bad	Sometime	Sometime	Always	Never	Never	Sometime	Sometime
148	19	Female	Unmarried	College (11-12 grades)	> 30,000 BDT	Student	Nuclear	Rural	Rangpur	> 5 years	Wooden stick	10	21	4	Intermediate	1	0	0	0	0	0	0	Yes	Yes	Yes	Yes	Yes	Yes	Yes	Yes	Yes	No	Yes	Agree	Agree	Agree	Agree	Agree	Agree	Agree	Fair	Fair	Never	Always	Sometime	Never	Never	Never	Never
149	23	Male	Unmarried	University/ above	15,000-30,000 BDT	Student	Nuclear	Urban	Dhaka	2-5 years	Gas	11	19	10	University	1	0	0	0	0	0	0	Yes	Yes	Yes	Yes	Yes	Yes	Yes	Yes	Yes	Yes	Yes	Agree	Agree	Agree	Disagree	Agree	Agree	Agree	Very bad	Very bad	Sometime	Sometime	Always	Never	Never	Sometime	Sometime
150	20	Female	Unmarried	College (11-12 grades)	15,000-30,000 BDT	Student	Joint	Rural	Rangpur	> 5 years	Wooden stick	6	18	13	Intermediate	0	0	0	0	1	0	0	Yes	Yes	Yes	No	Yes	No	Don't know	Yes	No	No	Yes	Agree	Agree	Agree	Undecided	Agree	Agree	Disagree	Bad	Fair	Sometime	Sometime	Always	Never	Never	Sometime	Always
151	22	Male	Married	College (11-12 grades)	> 15,000 BDT	Businessman	Nuclear	Rural	Rangpur	> 5 years	Gas	7	19	3	Intermediate	1	0	0	0	0	0	0	Yes	Yes	Yes	Yes	Yes	No	Yes	Yes	No	No	No	Agree	Agree	Agree	Disagree	Agree	Agree	Agree	Bad	Bad	Never	Sometime	Never	Never	Never	Never	Never
152	22	Male	Unmarried	University/ above	> 15,000 BDT	Student	Joint	Rural	Rangpur	> 5 years	Wooden stick	10	19	15	University	1	0	0	0	0	0	0	Yes	Yes	Yes	Yes	Yes	Yes	Yes	Yes	Don't know	Yes	Yes	Agree	Agree	Agree	Disagree	Agree	Agree	Agree	Bad	Fair	Never	Always	Always	Always	Always	Sometime	Sometime
153	24	Male	Divorced/ widowed	University/ above	> 30,000 BDT	Student	Nuclear	Urban	Dhaka	> 5 years	Gas	11	19	6	University	1	1	0	1	0	0	0	Yes	Yes	Yes	Yes	Yes	Yes	Yes	Yes	Yes	Yes	Yes	Agree	Agree	Agree	Undecided	Agree	Agree	Undecided	Very bad	Very bad	Never	Always	Never	Never	Never	Never	Sometime
154	22	Male	Unmarried	University/ above	> 30,000 BDT	Student	Joint	Rural	Dhaka	> 5 years	Gas	8	20	5	University	1	0	0	0	0	0	0	Yes	Yes	Yes	Yes	Yes	No	Yes	Yes	No	No	Yes	Agree	Agree	Agree	Undecided	Agree	Agree	Agree	Fair	Bad	Never	Sometime	Sometime	Always	Never	Never	Never
155	35	Male	Married	University/ above	> 30,000 BDT	Employee	Nuclear	Urban	Dhaka	> 5 years	Gas	8	20	9	University	0	0	1	0	0	0	0	Yes	Yes	Yes	Yes	Yes	No	Yes	Yes	No	No	Yes	Agree	Agree	Agree	Undecided	Agree	Agree	Agree	Bad	Good	Sometime	Sometime	Sometime	Never	Never	Sometime	Sometime
156	27	Male	Unmarried	University/ above	15,000-30,000 BDT	Student	Nuclear	Urban	Dhaka	> 5 years	Gas	9	19	10	University	1	1	1	0	0	0	0	Yes	Yes	Yes	Yes	Yes	No	Yes	Yes	No	Yes	Yes	Agree	Agree	Agree	Undecided	Undecided	Agree	Agree	Bad	Fair	Sometime	Sometime	Sometime	Never	Sometime	Always	Always
157	20	Female	Unmarried	University/ above	> 15,000 BDT	Student	Joint	Urban	Dhaka	> 5 years	Gas	11	21	13	University	1	0	0	0	0	0	0	Yes	Yes	Yes	Yes	Yes	Yes	Yes	Yes	Yes	Yes	Yes	Agree	Agree	Agree	Agree	Agree	Agree	Agree	Bad	Bad	Never	Sometime	Always	Sometime	Sometime	Always	Sometime
158	20	Male	Unmarried	College (11-12 grades)	15,000-30,000 BDT	Student	Nuclear	Rural	Chattogram	> 5 years	Wooden stick	10	20	2	Intermediate	1	0	0	0	0	0	0	Yes	Yes	Yes	Yes	Yes	Yes	Don't know	Yes	Yes	Yes	Yes	Agree	Agree	Agree	Undecided	Agree	Agree	Agree	Fair	Fair	Never	Sometime	Sometime	Never	Never	Never	Never
159	21	Female	Unmarried	University/ above	15,000-30,000 BDT	Student	Nuclear	Urban	Dhaka	> 5 years	Gas	11	21	21	University	1	1	1	1	1	1	1	Yes	Yes	Yes	Yes	Yes	Yes	Yes	Yes	Yes	Yes	Yes	Agree	Agree	Agree	Agree	Agree	Agree	Agree	Bad	Very bad	Sometime	Always	Always	Always	Always	Always	Always
160	44	Male	Married	University/ above	> 30,000 BDT	Employee	Nuclear	Urban	Dhaka	> 5 years	Gas	7	19	0	University	0	0	0	0	1	0	0	Yes	Yes	Yes	Yes	Yes	No	Yes	Yes	No	No	No	Agree	Agree	Agree	Disagree	Agree	Agree	Agree	Very bad	Very bad	Never	Never	Never	Never	Never	Never	Never
161	20	Male	Unmarried	University/ above	15,000-30,000 BDT	Student	Nuclear	Urban	Dhaka	> 5 years	Electricity	6	21	17	University	0	1	0	0	0	0	0	Yes	Yes	Don't know	Don't know	Yes	No	Don't know	Yes	Yes	Yes	Don't know	Agree	Agree	Agree	Agree	Agree	Agree	Agree	Fair	Bad	Never	Always	Sometime	Always	Sometime	Sometime	Always
162	27	Female	Married	University/ above	> 30,000 BDT	Housewife	Joint	Urban	Chattogram	> 5 years	Gas	10	20	17	University	1	1	1	0	0	0	0	Yes	Yes	Yes	Yes	Yes	No	Yes	Yes	Yes	Yes	Yes	Agree	Agree	Agree	Undecided	Agree	Agree	Agree	Fair	Bad	Sometime	Always	Always	Sometime	Sometime	Always	Always
163	18	Female	Unmarried	College (11-12 grades)	> 30,000 BDT	Student	Nuclear	Urban	Dhaka	> 5 years	Gas	6	19	12	Intermediate	1	0	0	0	0	0	0	Yes	Yes	Yes	No	Yes	No	Yes	Yes	No	No	No	Agree	Agree	Agree	Disagree	Agree	Agree	Agree	Very bad	Very bad	Always	Sometime	Always	Never	Never	Always	Never
164	28	Male	Married	University/ above	15,000-30,000 BDT	Employee	Joint	Rural	Rajshahi	> 5 years	Gas	7	18	19	University	1	1	1	1	1	1	1	Yes	Yes	Don't know	No	Yes	No	Yes	Yes	Yes	No	Yes	Agree	Agree	Agree	Undecided	Agree	Agree	Disagree	Fair	Fair	Sometime	Always	Sometime	Sometime	Always	Always	Always
165	24	Female	Unmarried	University/ above	> 15,000 BDT	Student	Joint	Urban	Dhaka	> 5 years	Gas	11	21	15	University	1	0	0	0	0	0	0	Yes	Yes	Yes	Yes	Yes	Yes	Yes	Yes	Yes	Yes	Yes	Agree	Agree	Agree	Agree	Agree	Agree	Agree	Very bad	Very bad	Sometime	Always	Never	Never	Never	Always	Always
166	20	Male	Unmarried	College (11-12 grades)	> 15,000 BDT	Student	Joint	Rural	Dhaka	> 5 years	Wooden stick	8	20	16	Intermediate	0	1	0	0	0	0	0	Yes	Yes	Yes	Yes	Yes	No	Yes	Yes	No	No	Yes	Agree	Agree	Agree	Undecided	Agree	Agree	Agree	Fair	Fair	Sometime	Always	Sometime	Sometime	Sometime	Always	Sometime
167	20	Female	Unmarried	University/ above	15,000-30,000 BDT	Student	Nuclear	Urban	Chattogram	< 2 years	Gas	8	19	16	University	1	0	0	0	0	0	0	Yes	Yes	Yes	No	Yes	No	Yes	Yes	Yes	No	Yes	Agree	Agree	Agree	Disagree	Agree	Agree	Agree	Fair	Fair	Sometime	Always	Always	Never	Never	Always	Always
168	25	Female	Unmarried	University/ above	15,000-30,000 BDT	Student	Nuclear	Urban	Dhaka	> 5 years	Gas	5	18	2	University	0	1	1	1	1	0	0	Yes	Yes	Don't know	Don't know	Yes	No	Don't know	Yes	No	No	Yes	Agree	Agree	Agree	Disagree	Agree	Agree	Undecided	Very bad	Fair	Never	Always	Never	Never	Never	Never	Never
169	22	Male	Unmarried	University/ above	> 30,000 BDT	Student	Nuclear	Urban	Dhaka	> 5 years	Gas	8	19	8	University	1	1	1	1	1	0	0	Yes	Yes	Yes	Yes	Yes	No	Yes	Yes	No	No	Yes	Agree	Agree	Agree	Disagree	Agree	Agree	Agree	Very bad	Very bad	Sometime	Sometime	Sometime	Never	Never	Sometime	Never
170	21	Male	Unmarried	University/ above	15,000-30,000 BDT	Student	Nuclear	Urban	Dhaka	> 5 years	Gas	6	20	8	University	0	0	0	1	0	0	0	Yes	Yes	Don't know	Don't know	Yes	No	Yes	Yes	Don't know	No	Yes	Agree	Agree	Agree	Undecided	Agree	Agree	Agree	Very bad	Very bad	Sometime	Sometime	Never	Always	Always	Never	Never
171	27	Male	Unmarried	University/ above	> 30,000 BDT	Student	Nuclear	Urban	Dhaka	> 5 years	Gas	6	19	2	University	1	1	1	1	0	0	0	Yes	Yes	Don't know	Don't know	Yes	Yes	Don't know	Yes	Don't know	No	Yes	Agree	Agree	Agree	Disagree	Agree	Agree	Agree	Very bad	Very bad	Sometime	Sometime	Never	Never	Never	Never	Never
172	24	Female	Unmarried	University/ above	15,000-30,000 BDT	Unemployed	Nuclear	Rural	Khulna	> 5 years	Gas	5	19	9	University	1	0	0	0	0	0	0	Yes	Yes	Yes	Don't know	Yes	Don't know	Don't know	Yes	Don't know	Don't know	Don't know	Agree	Agree	Agree	Undecided	Agree	Agree	Undecided	Fair	Fair	Never	Always	Sometime	Sometime	Never	Sometime	Sometime
173	23	Female	Married	Below college (< 11 grades)	> 30,000 BDT	Businessman	Nuclear	Urban	Rajshahi	2-5 years	Gas	7	17	18	Secondary	1	1	1	1	1	0	0	Don't know	No	Yes	Yes	No	Yes	Yes	Yes	Yes	Don't know	Yes	Undecided	Agree	Undecided	Agree	Undecided	Agree	Undecided	Bad	Very bad	Always	Sometime	Always	Always	Sometime	Always	Sometime
174	26	Female	Unmarried	University/ above	15,000-30,000 BDT	Employee	Nuclear	Urban	Dhaka	> 5 years	Gas	8	19	15	University	1	1	1	0	0	1	1	Yes	Yes	Yes	Yes	Yes	Yes	Yes	Yes	No	No	No	Agree	Undecided	Agree	Agree	Agree	Undecided	Agree	Fair	Fair	Sometime	Always	Always	Sometime	Sometime	Sometime	Sometime
175	18	Female	Unmarried	College (11-12 grades)	> 30,000 BDT	Student	Nuclear	Urban	Dhaka	> 5 years	Gas	9	18	10	Intermediate	0	0	1	0	0	0	0	Yes	Yes	Yes	Yes	Yes	Don't know	Yes	Yes	Yes	No	Yes	Agree	Agree	Agree	Disagree	Agree	Agree	Undecided	Very bad	Very bad	Never	Sometime	Always	Never	Never	Always	Never
176	25	Female	Unmarried	University/ above	> 30,000 BDT	Unemployed	Nuclear	Urban	Dhaka	> 5 years	Gas	9	19	20	University	1	1	1	1	1	1	1	Yes	Yes	Yes	Yes	Yes	Yes	Don't know	Yes	Yes	No	Yes	Agree	Agree	Agree	Disagree	Agree	Agree	Agree	Fair	Fair	Always	Always	Always	Never	Always	Always	Always
177	25	Male	Unmarried	University/ above	> 30,000 BDT	Student	Joint	Urban	Dhaka	> 5 years	Gas	6	19	4	University	1	1	1	1	0	0	0	Yes	Yes	Don't know	Don't know	Yes	No	Yes	Yes	No	No	Yes	Agree	Agree	Agree	Disagree	Agree	Agree	Agree	Very bad	Very bad	Never	Never	Never	Never	Never	Never	Never
178	23	Female	Unmarried	University/ above	> 30,000 BDT	Student	Nuclear	Urban	Khulna	> 5 years	Gas	7	18	9	University	1	0	1	0	0	0	0	No	Yes	Yes	Yes	Yes	Yes	No	Yes	No	Yes	No	Agree	Agree	Agree	Undecided	Agree	Undecided	Undecided	Fair	Bad	Sometime	Sometime	Sometime	Sometime	Never	Sometime	Sometime
179	23	Female	Unmarried	Below college (< 11 grades)	15,000-30,000 BDT	Student	Nuclear	Rural	Rangpur	> 5 years	Wooden stick	10	19	12	Secondary	1	0	0	0	0	0	0	Yes	Yes	Yes	Yes	Yes	Yes	Yes	Yes	Yes	No	Yes	Agree	Agree	Agree	Disagree	Agree	Agree	Agree	Bad	Bad	Sometime	Sometime	Sometime	Sometime	Sometime	Always	Sometime
180	23	Male	Unmarried	University/ above	> 30,000 BDT	Student	Nuclear	Urban	Chattogram	2-5 years	Gas	7	20	13	University	1	0	0	0	0	0	0	Yes	Yes	Don't know	Yes	Yes	No	Don't know	Yes	Yes	No	Yes	Agree	Agree	Agree	Agree	Agree	Agree	Undecided	Fair	Fair	Sometime	Sometime	Never	Sometime	Sometime	Sometime	Never
181	22	Male	Unmarried	College (11-12 grades)	> 15,000 BDT	Employee	Joint	Rural	Chattogram	> 5 years	Wooden stick	10	20	17	Intermediate	1	0	0	0	0	0	0	No	Yes	Yes	Yes	Yes	Yes	Yes	Yes	Yes	Yes	Yes	Agree	Agree	Agree	Undecided	Agree	Agree	Agree	Good	Good	Sometime	Always	Always	Sometime	Sometime	Sometime	Sometime
182	62	Female	Married	University/ above	> 30,000 BDT	Housewife	Nuclear	Urban	Dhaka	> 5 years	Gas	10	19	2	University	1	1	1	1	0	0	0	Yes	Yes	Yes	Yes	Yes	Yes	Yes	Yes	Yes	No	Yes	Agree	Agree	Agree	Disagree	Agree	Agree	Agree	Very bad	Very bad	Never	Never	Sometime	Never	Never	Never	Never
183	18	Female	Unmarried	College (11-12 grades)	15,000-30,000 BDT	Student	Joint	Rural	Chattogram	> 5 years	Wooden stick	3	20	13	Intermediate	0	0	0	0	1	0	0	Yes	No	Don't know	Don't know	Yes	No	No	No	Don't know	Yes	No	Agree	Agree	Agree	Undecided	Agree	Agree	Agree	Good	Good	Sometime	Always	Sometime	Sometime	Always	Sometime	Sometime
184	18	Male	Unmarried	College (11-12 grades)	> 30,000 BDT	Student	Nuclear	Urban	Dhaka	> 5 years	Gas	9	19	15	Intermediate	0	0	0	0	1	0	0	Yes	Yes	Yes	Yes	Yes	No	Yes	Yes	Yes	No	Yes	Agree	Agree	Agree	Disagree	Agree	Agree	Agree	Fair	Fair	Sometime	Always	Sometime	Never	Sometime	Always	Sometime
185	33	Male	Married	University/ above	> 30,000 BDT	Employee	Nuclear	Urban	Dhaka	> 5 years	Gas	7	19	14	University	0	0	0	0	1	0	0	Yes	Yes	Yes	Don't know	Yes	No	Don't know	Yes	Yes	No	Yes	Agree	Agree	Agree	Undecided	Agree	Agree	Undecided	Very bad	Very bad	Never	Always	Sometime	Never	Never	Always	Always
186	18	Female	Unmarried	College (11-12 grades)	15,000-30,000 BDT	Student	Joint	Rural	Chattogram	> 5 years	Wooden stick	3	19	12	Intermediate	0	0	0	0	1	0	0	Yes	No	Don't know	No	No	Yes	No	Yes	Don't know	No	No	Agree	Agree	Undecided	Undecided	Agree	Agree	Agree	Fair	Good	Sometime	Always	Sometime	Sometime	Sometime	Sometime	Sometime
187	22	Male	Unmarried	College (11-12 grades)	> 30,000 BDT	Employee	Joint	Urban	Chattogram	> 5 years	Gas	7	20	16	Intermediate	1	1	1	1	1	1	1	Yes	Yes	Yes	Don't know	Yes	Yes	Don't know	Yes	No	Don't know	Yes	Agree	Agree	Agree	Undecided	Agree	Agree	Agree	Fair	Fair	Sometime	Sometime	Always	Never	Never	Always	Always
188	23	Male	Unmarried	University/ above	> 30,000 BDT	Student	Joint	Urban	Dhaka	> 5 years	Gas	8	19	8	University	1	0	0	0	0	0	0	Yes	Yes	Yes	Yes	Yes	No	Yes	Yes	No	No	Yes	Agree	Agree	Agree	Disagree	Agree	Agree	Agree	Very bad	Bad	Sometime	Sometime	Always	Never	Sometime	Never	Sometime
189	24	Female	Unmarried	University/ above	15,000-30,000 BDT	Student	Nuclear	Urban	Khulna	2-5 years	Gas	5	19	6	University	1	0	0	0	0	0	0	Yes	Yes	Don't know	Don't know	Yes	Don't know	Yes	Yes	Don't know	No	Don't know	Agree	Agree	Agree	Undecided	Agree	Agree	Undecided	Very bad	Bad	Never	Sometime	Never	Never	Never	Sometime	Sometime
190	22	Male	Unmarried	College (11-12 grades)	> 30,000 BDT	Employee	Joint	Urban	Chattogram	> 5 years	Gas	9	20	14	Intermediate	1	1	1	1	1	1	1	Yes	Yes	Yes	Yes	Yes	Yes	Don't know	Yes	No	Yes	Yes	Agree	Agree	Agree	Undecided	Agree	Agree	Agree	Fair	Fair	Sometime	Sometime	Always	Never	Never	Always	Always
191	24	Male	Unmarried	University/ above	> 30,000 BDT	Businessman	Nuclear	Urban	Chattogram	2-5 years	Gas	7	19	11	University	0	0	0	0	1	0	0	Yes	Yes	Yes	Yes	Yes	No	Don't know	Yes	No	No	Yes	Agree	Agree	Agree	Disagree	Agree	Agree	Agree	Very bad	Very bad	Sometime	Sometime	Sometime	Sometime	Sometime	Sometime	Sometime
192	21	Female	Unmarried	University/ above	15,000-30,000 BDT	Student	Nuclear	Urban	Sylhet	> 5 years	Gas	7	18	3	University	0	0	0	0	1	0	0	Yes	Yes	Yes	Yes	Yes	No	No	Yes	Yes	No	No	Agree	Agree	Agree	Disagree	Agree	Agree	Undecided	Bad	Bad	Never	Sometime	Never	Never	Never	Sometime	Never
193	23	Female	Unmarried	University/ above	15,000-30,000 BDT	Student	Joint	Urban	Mymensingh	2-5 years	Gas	7	19	15	University	0	0	0	0	1	0	0	Yes	Yes	Yes	Yes	Yes	No	Yes	No	No	No	Yes	Agree	Agree	Agree	Disagree	Agree	Agree	Agree	Bad	Very bad	Sometime	Always	Never	Never	Never	Always	Always
194	38	Male	Married	University/ above	> 30,000 BDT	Employee	Joint	Urban	Dhaka	> 5 years	Gas	8	20	6	University	1	0	0	0	0	0	0	Yes	Yes	Yes	Yes	Yes	No	Yes	Yes	No	No	Yes	Agree	Agree	Agree	Undecided	Agree	Agree	Agree	Very bad	Very bad	Sometime	Never	Sometime	Never	Never	Sometime	Sometime
195	35	Female	Married	University/ above	> 30,000 BDT	Businessman	Nuclear	Urban	Dhaka	> 5 years	Gas	7	19	13	University	0	1	1	1	0	1	0	Yes	Yes	Yes	Don't know	Yes	No	Yes	Yes	No	No	Yes	Agree	Agree	Agree	Undecided	Agree	Agree	Undecided	Very bad	Very bad	Sometime	Always	Sometime	Sometime	Sometime	Always	Sometime
196	19	Female	Unmarried	Below college (< 11 grades)	> 30,000 BDT	Student	Nuclear	Urban	Dhaka	> 5 years	Gas	8	19	8	Secondary	0	0	0	0	1	0	0	Yes	Yes	Yes	Yes	Yes	Yes	Don't know	Yes	No	Don't know	Yes	Agree	Agree	Agree	Disagree	Agree	Agree	Agree	Very bad	Very bad	Sometime	Sometime	Never	Never	Sometime	Sometime	Never
197	19	Female	Unmarried	University/ above	> 30,000 BDT	Student	Nuclear	Urban	Dhaka	> 5 years	Gas	9	20	12	University	1	1	0	1	0	0	0	Yes	Yes	Yes	Yes	Yes	No	Yes	Yes	Yes	No	Yes	Agree	Agree	Agree	Undecided	Agree	Agree	Agree	Bad	Fair	Sometime	Always	Sometime	Never	Never	Always	Sometime
198	19	Female	Unmarried	University/ above	> 30,000 BDT	Student	Nuclear	Urban	Dhaka	> 5 years	Gas	8	19	14	University	1	1	1	1	1	1	0	Yes	Yes	Yes	Yes	Yes	No	Yes	Yes	No	No	Yes	Agree	Agree	Agree	Disagree	Agree	Agree	Agree	Fair	Bad	Sometime	Always	Sometime	Never	Sometime	Always	Sometime
199	21	Male	Unmarried	University/ above	15,000-30,000 BDT	Student	Nuclear	Urban	Dhaka	< 2 years	Gas	9	20	18	University	1	1	1	1	0	0	0	Yes	Yes	Yes	Yes	Yes	No	Yes	Yes	Yes	No	Yes	Agree	Agree	Agree	Undecided	Agree	Agree	Agree	Fair	Fair	Sometime	Sometime	Sometime	Always	Sometime	Always	Always
200	24	Female	Unmarried	College (11-12 grades)	> 30,000 BDT	Student	Nuclear	Urban	Chattogram	> 5 years	Gas	3	20	1	Intermediate	0	0	0	0	1	0	0	Yes	Yes	Don't know	Don't know	Don't know	Don't know	Don't know	Yes	Don't know	Don't know	Don't know	Agree	Agree	Agree	Undecided	Agree	Agree	Agree	Very bad	Very bad	Never	Sometime	Never	Never	Never	Never	Never
201	21	Male	Unmarried	University/ above	> 15,000 BDT	Student	Joint	Urban	Dhaka	< 2 years	Gas	0	14	0	University	1	0	0	0	0	0	0	Don't know	Don't know	Don't know	Don't know	Don't know	Don't know	Don't know	Don't know	Don't know	Don't know	Don't know	Undecided	Undecided	Undecided	Undecided	Undecided	Undecided	Undecided	Good	Good	Never	Never	Never	Never	Never	Never	Never
202	25	Male	Unmarried	University/ above	> 30,000 BDT	Student	Nuclear	Urban	Chattogram	> 5 years	Gas	7	19	15	University	1	1	1	1	0	1	0	Yes	Yes	Yes	No	No	Yes	Yes	Yes	No	No	Yes	Agree	Agree	Agree	Agree	Agree	Agree	Disagree	Good	Good	Never	Sometime	Sometime	Sometime	Sometime	Always	Sometime
203	19	Female	Unmarried	College (11-12 grades)	15,000-30,000 BDT	Student	Nuclear	Urban	Dhaka	> 5 years	Gas	9	19	11	Intermediate	0	0	0	0	1	0	0	Yes	Yes	Yes	Yes	Yes	Yes	Yes	Yes	No	No	Yes	Agree	Agree	Agree	Undecided	Agree	Agree	Undecided	Fair	Bad	Sometime	Always	Sometime	Never	Never	Always	Sometime
204	20	Male	Unmarried	University/ above	15,000-30,000 BDT	Student	Nuclear	Rural	Dhaka	< 2 years	Gas	8	20	18	University	0	1	0	0	0	0	0	Yes	Yes	Yes	Yes	Yes	No	Yes	Yes	No	No	Yes	Agree	Agree	Agree	Undecided	Agree	Agree	Agree	Fair	Fair	Sometime	Always	Always	Sometime	Sometime	Always	Always
205	19	Female	Unmarried	College (11-12 grades)	15,000-30,000 BDT	Student	Nuclear	Urban	Dhaka	> 5 years	Gas	10	19	11	Intermediate	0	0	0	0	1	0	0	Yes	Yes	Yes	Yes	Yes	Yes	Yes	Yes	No	Yes	Yes	Agree	Agree	Agree	Undecided	Agree	Agree	Undecided	Fair	Bad	Sometime	Always	Sometime	Sometime	Never	Sometime	Sometime
206	21	Male	Unmarried	University/ above	15,000-30,000 BDT	Student	Joint	Urban	Dhaka	2-5 years	Electricity	7	20	8	University	1	1	1	1	1	1	1	Yes	Yes	Don't know	Don't know	Yes	Don't know	Yes	Yes	Yes	No	Yes	Agree	Agree	Agree	Undecided	Agree	Agree	Agree	Fair	Bad	Never	Sometime	Never	Sometime	Always	Never	Sometime
207	25	Male	Unmarried	University/ above	> 15,000 BDT	Student	Joint	Rural	Chattogram	> 5 years	Wooden stick	9	20	19	University	1	0	0	0	0	0	0	Yes	Yes	Yes	Yes	Yes	Yes	Yes	Yes	No	No	Yes	Agree	Agree	Undecided	Agree	Agree	Agree	Agree	Fair	Fair	Always	Always	Sometime	Sometime	Sometime	Always	Always
208	20	Female	Unmarried	University/ above	15,000-30,000 BDT	Student	Nuclear	Urban	Dhaka	> 5 years	Gas	10	18	8	University	1	0	0	0	0	0	0	Yes	Yes	Yes	Yes	Yes	Yes	Yes	Yes	Yes	No	Yes	Agree	Agree	Agree	Disagree	Agree	Agree	Undecided	Fair	Fair	Never	Always	Never	Never	Never	Sometime	Sometime
209	20	Male	Unmarried	University/ above	> 30,000 BDT	Student	Joint	Urban	Dhaka	2-5 years	Gas	6	19	15	University	0	0	0	0	1	0	0	Yes	Yes	Don't know	Don't know	Yes	Yes	Don't know	Yes	No	No	Yes	Agree	Agree	Agree	Undecided	Agree	Agree	Undecided	Bad	Very bad	Sometime	Sometime	Always	Always	Sometime	Sometime	Sometime
210	21	Female	Unmarried	University/ above	> 30,000 BDT	Student	Nuclear	Urban	Rangpur	> 5 years	Gas	4	20	12	University	1	0	0	0	0	0	0	Yes	Yes	Don't know	Don't know	Don't know	No	No	Yes	Yes	No	Don't know	Agree	Agree	Agree	Undecided	Agree	Agree	Agree	Bad	Bad	Sometime	Always	Sometime	Sometime	Sometime	Sometime	Sometime
211	20	Male	Unmarried	University/ above	15,000-30,000 BDT	Student	Nuclear	Urban	Dhaka	> 5 years	Gas	7	20	14	University	1	0	0	0	0	0	0	Yes	Yes	No	Yes	Yes	Yes	Yes	Yes	No	No	No	Agree	Agree	Agree	Undecided	Agree	Agree	Agree	Fair	Bad	Sometime	Sometime	Sometime	Never	Never	Always	Always
212	20	Female	Unmarried	University/ above	> 30,000 BDT	Student	Nuclear	Urban	Barishal	< 2 years	Gas	6	19	16	University	0	1	0	0	0	0	0	Yes	Yes	Don't know	Don't know	Yes	No	Yes	Yes	Yes	No	No	Agree	Agree	Agree	Disagree	Agree	Agree	Agree	Good	Bad	Sometime	Always	Sometime	Never	Always	Always	Always
213	20	Male	Unmarried	University/ above	15,000-30,000 BDT	Student	Nuclear	Urban	Dhaka	< 2 years	Gas	9	20	9	University	1	0	0	0	0	0	0	Yes	Yes	Yes	Yes	Yes	Yes	Yes	Yes	Don't know	No	Yes	Agree	Agree	Agree	Undecided	Agree	Agree	Agree	Bad	Bad	Sometime	Sometime	Sometime	Never	Never	Sometime	Sometime
214	22	Male	Unmarried	University/ above	15,000-30,000 BDT	Student	Nuclear	Urban	Dhaka	> 5 years	Gas	11	21	12	University	0	0	0	1	0	0	0	Yes	Yes	Yes	Yes	Yes	Yes	Yes	Yes	Yes	Yes	Yes	Agree	Agree	Agree	Agree	Agree	Agree	Agree	Bad	Bad	Always	Always	Sometime	Sometime	Sometime	Sometime	Sometime
215	59	Female	Married	University/ above	> 30,000 BDT	Employee	Nuclear	Urban	Barishal	> 5 years	Gas	7	19	12	University	0	1	0	1	0	1	0	Yes	Yes	Yes	Yes	Yes	No	No	Yes	No	No	Yes	Agree	Agree	Agree	Disagree	Agree	Agree	Agree	Very bad	Very bad	Never	Always	Sometime	Sometime	Sometime	Never	Never
216	25	Male	Unmarried	University/ above	15,000-30,000 BDT	Employee	Nuclear	Urban	Chattogram	> 5 years	Gas	7	20	12	University	0	1	0	0	0	0	0	Yes	Yes	Yes	Don't know	Yes	No	Don't know	Yes	Yes	No	Yes	Agree	Agree	Agree	Undecided	Agree	Agree	Agree	Bad	Fair	Sometime	Sometime	Sometime	Never	Sometime	Always	Sometime
217	40	Male	Unmarried	University/ above	> 30,000 BDT	Businessman	Joint	Urban	Sylhet	> 5 years	Gas	8	20	19	University	1	0	1	0	1	0	0	Yes	Yes	Yes	No	Yes	No	Yes	Yes	Yes	No	Yes	Agree	Agree	Agree	Undecided	Agree	Agree	Agree	Very bad	Fair	Sometime	Always	Sometime	Always	Always	Always	Sometime
218	28	Male	Unmarried	University/ above	> 15,000 BDT	Student	Joint	Urban	Chattogram	> 5 years	Gas	11	19	12	University	0	0	1	0	0	0	0	Yes	Yes	Yes	Yes	Yes	Yes	Yes	Yes	Yes	Yes	Yes	Agree	Agree	Agree	Undecided	Agree	Agree	Undecided	Very bad	Very bad	Never	Sometime	Never	Never	Never	Sometime	Always
219	21	Female	Unmarried	College (11-12 grades)	15,000-30,000 BDT	Student	Nuclear	Urban	Dhaka	> 5 years	Gas	10	20	13	Intermediate	0	0	0	0	1	0	0	Yes	Yes	Yes	No	Yes	Yes	Yes	Yes	Yes	Yes	Yes	Agree	Agree	Agree	Undecided	Agree	Agree	Agree	Fair	Fair	Sometime	Always	Sometime	Never	Never	Always	Always
220	21	Male	Unmarried	University/ above	> 15,000 BDT	Student	Nuclear	Rural	Dhaka	> 5 years	Wooden stick	7	20	7	University	1	0	0	0	0	0	0	Yes	Yes	Yes	Yes	Yes	No	Yes	Yes	No	No	Don't know	Agree	Agree	Agree	Undecided	Agree	Agree	Agree	Fair	Bad	Sometime	Sometime	Never	Never	Never	Sometime	Sometime
221	19	Female	Unmarried	University/ above	15,000-30,000 BDT	Student	Nuclear	Urban	Dhaka	> 5 years	Gas	9	19	10	University	0	1	0	0	0	0	0	Yes	Yes	Yes	Yes	Yes	Yes	Don't know	Yes	Yes	No	Yes	Agree	Agree	Agree	Disagree	Agree	Agree	Agree	Very bad	Bad	Sometime	Always	Never	Never	Never	Sometime	Sometime
222	21	Male	Unmarried	University/ above	15,000-30,000 BDT	Student	Nuclear	Urban	Khulna	< 2 years	Gas	11	20	14	University	0	0	0	0	1	0	0	Yes	Yes	Yes	Yes	Yes	Yes	Yes	Yes	Yes	Yes	Yes	Agree	Agree	Agree	Undecided	Agree	Agree	Agree	Very bad	Bad	Sometime	Sometime	Always	Sometime	Sometime	Sometime	Sometime
223	22	Male	Unmarried	University/ above	15,000-30,000 BDT	Student	Nuclear	Urban	Dhaka	< 2 years	Gas	10	19	11	University	1	0	0	0	0	0	0	Yes	Yes	Yes	Yes	Yes	Yes	Yes	Yes	Don't know	Yes	Yes	Agree	Agree	Agree	Disagree	Agree	Agree	Agree	Bad	Bad	Never	Always	Sometime	Never	Never	Sometime	Sometime
224	18	Male	Unmarried	Below college (< 11 grades)	> 30,000 BDT	Student	Nuclear	Urban	Dhaka	2-5 years	Gas	4	18	9	Secondary	1	0	0	0	0	0	0	Yes	Yes	Don't know	Don't know	Yes	No	Don't know	Yes	No	No	No	Agree	Agree	Agree	Disagree	Agree	Agree	Undecided	Very bad	Fair	Sometime	Sometime	Never	Never	Never	Sometime	Sometime
225	20	Female	Unmarried	University/ above	> 15,000 BDT	Student	Nuclear	Urban	Chattogram	< 2 years	Gas	10	20	16	University	1	0	0	0	0	0	0	Yes	Yes	Yes	Yes	Yes	Yes	Yes	Yes	Yes	Don't know	Yes	Agree	Agree	Agree	Undecided	Agree	Agree	Agree	Very bad	Fair	Sometime	Always	Always	Sometime	Sometime	Always	Sometime
226	19	Female	Unmarried	University/ above	> 30,000 BDT	Student	Nuclear	Urban	Barishal	< 2 years	Gas	6	20	14	University	0	1	0	0	0	0	0	Yes	Yes	Don't know	Don't know	Yes	Yes	Don't know	Yes	Yes	Don't know	Don't know	Agree	Agree	Agree	Undecided	Agree	Agree	Agree	Fair	Bad	Never	Sometime	Always	Sometime	Sometime	Always	Sometime
227	23	Female	Unmarried	University/ above	> 30,000 BDT	Student	Nuclear	Urban	Dhaka	> 5 years	Gas	6	17	12	University	1	0	1	0	0	0	0	Yes	Yes	Don't know	Yes	Yes	No	No	Yes	No	No	Yes	Agree	Agree	Undecided	Undecided	Disagree	Agree	Agree	Bad	Bad	Sometime	Always	Always	Always	Always	Sometime	Never
228	18	Female	Unmarried	College (11-12 grades)	> 15,000 BDT	Student	Nuclear	Rural	Barishal	> 5 years	Wooden stick	11	19	17	Intermediate	0	0	0	0	1	0	0	Yes	Yes	Yes	Yes	Yes	Yes	Yes	Yes	Yes	Yes	Yes	Agree	Agree	Agree	Disagree	Agree	Agree	Agree	Bad	Good	Never	Always	Always	Sometime	Never	Always	Always
229	22	Female	Unmarried	University/ above	> 30,000 BDT	Student	Nuclear	Urban	Barishal	< 2 years	Wooden stick	9	20	13	University	1	0	0	0	0	0	0	Yes	Yes	Yes	Yes	Yes	No	Yes	Yes	Yes	No	Yes	Agree	Agree	Agree	Undecided	Agree	Agree	Agree	Fair	Fair	Never	Always	Sometime	Always	Sometime	Sometime	Sometime
230	42	Male	Married	University/ above	15,000-30,000 BDT	Employee	Joint	Urban	Dhaka	> 5 years	Gas	9	20	9	University	1	1	0	1	0	0	0	Yes	Yes	Yes	Yes	Yes	Yes	Yes	Yes	No	No	Yes	Agree	Agree	Agree	Undecided	Agree	Agree	Agree	Fair	Good	Sometime	Always	Sometime	Never	Never	Sometime	Sometime
231	23	Female	Unmarried	University/ above	> 15,000 BDT	Student	Nuclear	Urban	Dhaka	> 5 years	Gas	8	17	13	University	1	0	0	0	0	0	0	Yes	Yes	Yes	Yes	Yes	Don't know	Yes	Yes	No	No	Yes	Agree	Agree	Undecided	Undecided	Agree	Agree	Disagree	Bad	Bad	Sometime	Sometime	Sometime	Always	Sometime	Sometime	Always
232	19	Male	Unmarried	College (11-12 grades)	> 15,000 BDT	Student	Nuclear	Urban	Dhaka	> 5 years	Gas	4	17	7	Intermediate	1	1	1	1	0	1	0	Yes	Yes	No	No	Yes	No	No	Yes	No	No	No	Agree	Agree	Agree	Disagree	Agree	Agree	Disagree	Fair	Fair	Never	Sometime	Never	Never	Never	Never	Sometime
233	22	Male	Unmarried	University/ above	> 30,000 BDT	Student	Nuclear	Urban	Dhaka	2-5 years	Gas	11	21	22	University	1	0	0	0	0	0	0	Yes	Yes	Yes	Yes	Yes	Yes	Yes	Yes	Yes	Yes	Yes	Agree	Agree	Agree	Agree	Agree	Agree	Agree	Fair	Fair	Always	Always	Always	Always	Always	Always	Always
234	21	Male	Unmarried	University/ above	15,000-30,000 BDT	Student	Joint	Urban	Dhaka	2-5 years	Gas	10	20	18	University	1	0	0	0	0	0	0	Yes	Yes	Yes	Yes	Yes	Yes	Yes	Yes	No	Yes	Yes	Agree	Agree	Agree	Undecided	Agree	Agree	Agree	Fair	Fair	Sometime	Always	Always	Sometime	Sometime	Always	Always
235	21	Male	Unmarried	College (11-12 grades)	> 15,000 BDT	Student	Nuclear	Rural	Dhaka	< 2 years	Wooden stick	5	19	9	Intermediate	1	0	0	0	0	0	0	Yes	Yes	Don't know	Don't know	Yes	Don't know	Don't know	Yes	No	Don't know	Yes	Agree	Agree	Agree	Undecided	Agree	Agree	Undecided	Good	Fair	Sometime	Sometime	Sometime	Sometime	Never	Sometime	Sometime
236	19	Female	Unmarried	College (11-12 grades)	> 30,000 BDT	Student	Nuclear	Urban	Khulna	> 5 years	Gas	9	19	15	Intermediate	0	0	0	0	0	1	0	Yes	Yes	Yes	Yes	Yes	No	Yes	Yes	Yes	No	Yes	Agree	Agree	Agree	Disagree	Agree	Agree	Agree	Fair	Bad	Sometime	Always	Sometime	Never	Never	Always	Always
237	25	Male	Married	University/ above	15,000-30,000 BDT	Student	Nuclear	Urban	Chattogram	> 5 years	Gas	9	16	14	University	1	1	1	1	1	0	0	Yes	Yes	Yes	Yes	Yes	Yes	Yes	Yes	No	No	Yes	Agree	Agree	Agree	Disagree	Undecided	Agree	Disagree	Bad	Bad	Never	Sometime	Sometime	Sometime	Sometime	Always	Always
238	26	Female	Married	University/ above	> 30,000 BDT	Student	Nuclear	Urban	Dhaka	2-5 years	Gas	8	19	5	University	1	1	1	1	0	0	0	Yes	Yes	Yes	No	Yes	Yes	Yes	Yes	No	No	Yes	Agree	Agree	Agree	Undecided	Agree	Agree	Undecided	Fair	Bad	Never	Sometime	Sometime	Never	Never	Never	Sometime
239	22	Female	Unmarried	University/ above	> 30,000 BDT	Student	Joint	Urban	Dhaka	> 5 years	Gas	8	18	13	University	1	0	0	0	0	0	0	Yes	Yes	Yes	Don't know	Yes	No	Yes	Yes	Yes	No	Yes	Agree	Agree	Agree	Disagree	Agree	Agree	Undecided	Very bad	Bad	Sometime	Sometime	Sometime	Never	Never	Always	Always
240	22	Male	Unmarried	College (11-12 grades)	15,000-30,000 BDT	Student	Joint	Urban	Dhaka	> 5 years	Gas	11	19	10	Intermediate	1	0	0	0	0	0	0	Yes	Yes	Yes	Yes	Yes	Yes	Yes	Yes	Yes	Yes	Yes	Agree	Agree	Agree	Disagree	Agree	Agree	Agree	Fair	Fair	Sometime	Never	Sometime	Sometime	Never	Sometime	Sometime
241	24	Male	Unmarried	University/ above	> 15,000 BDT	Student	Nuclear	Urban	Dhaka	> 5 years	Gas	8	19	6	University	1	0	1	1	0	0	0	Yes	Yes	Yes	Don't know	Yes	Yes	Yes	Yes	Don't know	No	Yes	Agree	Agree	Agree	Undecided	Agree	Agree	Undecided	Bad	Very bad	Sometime	Sometime	Never	Sometime	Never	Never	Never
242	22	Male	Unmarried	University/ above	> 15,000 BDT	Student	Nuclear	Urban	Dhaka	< 2 years	Gas	11	20	7	University	0	0	0	0	0	0	1	Yes	Yes	Yes	Yes	Yes	Yes	Yes	Yes	Yes	Yes	Yes	Agree	Agree	Agree	Undecided	Agree	Agree	Agree	Fair	Fair	Sometime	Sometime	Sometime	Never	Sometime	Never	Sometime
243	20	Male	Unmarried	University/ above	> 15,000 BDT	Student	Nuclear	Urban	Dhaka	< 2 years	Gas	6	18	4	University	1	1	1	1	1	1	0	Yes	Yes	Yes	Don't know	Yes	Don't know	Don't know	Yes	No	Don't know	Yes	Agree	Agree	Agree	Disagree	Agree	Agree	Undecided	Bad	Fair	Never	Never	Always	Sometime	Never	Never	Never
244	25	Female	Unmarried	University/ above	15,000-30,000 BDT	Student	Nuclear	Rural	Dhaka	> 5 years	Gas	7	20	18	University	1	1	1	1	0	1	1	Yes	Yes	Yes	Don't know	Yes	No	Yes	Yes	No	No	Yes	Agree	Agree	Agree	Undecided	Agree	Agree	Agree	Very bad	Bad	Sometime	Always	Sometime	Sometime	Sometime	Always	Always
245	29	Male	Married	University/ above	15,000-30,000 BDT	Businessman	Nuclear	Urban	Dhaka	> 5 years	Gas	9	17	9	University	1	0	0	0	0	0	0	Yes	Yes	Yes	Yes	Yes	Yes	No	Yes	Yes	No	Yes	Agree	Agree	Agree	Disagree	Undecided	Agree	Undecided	Very bad	Very bad	Sometime	Always	Sometime	Never	Never	Sometime	Sometime
246	21	Male	Married	Below college (< 11 grades)	> 15,000 BDT	Student	Nuclear	Rural	Dhaka	< 2 years	Wooden stick	11	21	22	No formal education	1	0	0	0	0	0	0	Yes	Yes	Yes	Yes	Yes	Yes	Yes	Yes	Yes	Yes	Yes	Agree	Agree	Agree	Agree	Agree	Agree	Agree	Good	Good	Always	Always	Always	Always	Always	Always	Always
247	21	Male	Married	Below college (< 11 grades)	> 15,000 BDT	Student	Nuclear	Rural	Dhaka	< 2 years	Wooden stick	11	21	22	No formal education	1	0	0	0	0	0	0	Yes	Yes	Yes	Yes	Yes	Yes	Yes	Yes	Yes	Yes	Yes	Agree	Agree	Agree	Agree	Agree	Agree	Agree	Good	Good	Always	Always	Always	Always	Always	Always	Always
248	25	Female	Married	University/ above	15,000-30,000 BDT	Housewife	Nuclear	Urban	Dhaka	> 5 years	Gas	6	20	15	University	0	0	0	0	1	0	0	Yes	Yes	Don't know	Don't know	Yes	No	Don't know	Yes	Yes	No	Yes	Agree	Agree	Agree	Undecided	Agree	Agree	Agree	Bad	Bad	Sometime	Always	Sometime	Sometime	Sometime	Sometime	Sometime
249	24	Male	Unmarried	University/ above	15,000-30,000 BDT	Employee	Nuclear	Urban	Dhaka	> 5 years	Gas	7	18	13	University	1	1	1	1	1	1	1	Yes	Yes	Yes	Yes	Yes	No	No	Yes	No	No	Yes	Agree	Agree	Agree	Undecided	Agree	Agree	Disagree	Bad	Bad	Sometime	Always	Sometime	Never	Never	Always	Always
250	20	Female	Unmarried	University/ above	> 30,000 BDT	Student	Nuclear	Urban	Dhaka	> 5 years	Gas	9	19	9	University	0	0	0	1	0	0	0	Yes	Yes	Yes	Don't know	Yes	Yes	Yes	Yes	Yes	No	Yes	Agree	Agree	Agree	Disagree	Agree	Agree	Agree	Fair	Very bad	Never	Sometime	Never	Never	Never	Sometime	Never
251	20	Male	Unmarried	College (11-12 grades)	15,000-30,000 BDT	Student	Joint	Urban	Dhaka	< 2 years	Electricity	11	21	22	Intermediate	1	1	1	1	1	1	1	Yes	Yes	Yes	Yes	Yes	Yes	Yes	Yes	Yes	Yes	Yes	Agree	Agree	Agree	Agree	Agree	Agree	Agree	Good	Good	Always	Always	Always	Always	Always	Always	Always
252	23	Male	Unmarried	University/ above	> 30,000 BDT	Student	Nuclear	Rural	Dhaka	> 5 years	Gas	7	19	14	University	1	0	0	0	0	0	0	Yes	Yes	Yes	Don't know	Yes	No	Yes	Yes	No	Don't know	Yes	Agree	Agree	Agree	Undecided	Agree	Agree	Undecided	Bad	Fair	Always	Sometime	Sometime	Sometime	Sometime	Sometime	Sometime
253	27	Female	Unmarried	University/ above	> 30,000 BDT	Student	Joint	Rural	Dhaka	> 5 years	Gas	9	18	5	University	0	0	1	0	0	0	0	Yes	Yes	Yes	No	Yes	Yes	Don't know	Yes	Yes	Yes	Yes	Agree	Agree	Undecided	Undecided	Agree	Agree	Undecided	Fair	Fair	Never	Always	Never	Never	Never	Sometime	Never
254	24	Male	Married	University/ above	> 15,000 BDT	Employee	Joint	Urban	Chattogram	> 5 years	Gas	10	21	22	University	0	0	1	0	0	0	0	Yes	Yes	Yes	Yes	Yes	No	Yes	Yes	Yes	Yes	Yes	Agree	Agree	Agree	Agree	Agree	Agree	Agree	Very bad	Very bad	Always	Always	Always	Always	Always	Always	Always
255	20	Male	Unmarried	University/ above	> 15,000 BDT	Student	Nuclear	Urban	Dhaka	> 5 years	Gas	9	19	13	University	1	0	0	0	0	0	0	Yes	Yes	Yes	Yes	Yes	No	Yes	Yes	Yes	Don't know	Yes	Agree	Agree	Agree	Disagree	Agree	Agree	Agree	Bad	Bad	Always	Always	Sometime	Never	Never	Always	Sometime
256	25	Male	Unmarried	University/ above	15,000-30,000 BDT	Student	Joint	Urban	Dhaka	> 5 years	Gas	8	19	6	University	1	1	1	1	0	0	0	Yes	Yes	Yes	Yes	Yes	No	Yes	Yes	No	No	Yes	Agree	Agree	Agree	Disagree	Agree	Agree	Agree	Very bad	Very bad	Sometime	Sometime	Never	Never	Never	Never	Sometime
257	20	Male	Unmarried	University/ above	> 30,000 BDT	Student	Nuclear	Urban	Dhaka	> 5 years	Gas	9	18	11	University	0	0	0	0	1	0	0	Yes	Yes	Yes	Don't know	Yes	No	Yes	Yes	Yes	Yes	Yes	Agree	Agree	Agree	Undecided	Agree	Agree	Disagree	Bad	Bad	Sometime	Sometime	Sometime	Sometime	Sometime	Sometime	Sometime
258	22	Male	Unmarried	University/ above	15,000-30,000 BDT	Student	Joint	Urban	Dhaka	> 5 years	Wooden stick	10	19	15	University	1	1	0	1	0	0	0	Yes	Yes	Yes	Yes	Yes	No	Yes	Yes	Yes	Yes	Yes	Agree	Agree	Agree	Disagree	Agree	Agree	Agree	Fair	Bad	Sometime	Always	Sometime	Sometime	Always	Sometime	Sometime
259	21	Female	Unmarried	University/ above	> 15,000 BDT	Student	Nuclear	Urban	Khulna	< 2 years	Gas	8	19	7	University	1	0	0	0	0	0	0	Yes	Yes	Yes	Yes	Yes	No	Don't know	Yes	Yes	No	Yes	Agree	Agree	Agree	Disagree	Agree	Agree	Agree	Very bad	Very bad	Sometime	Sometime	Never	Never	Never	Sometime	Sometime
260	22	Female	Married	University/ above	15,000-30,000 BDT	Student	Nuclear	Urban	Dhaka	> 5 years	Gas	10	19	9	University	1	1	1	1	0	0	0	Yes	Yes	Yes	Yes	Yes	No	Yes	Yes	Yes	Yes	Yes	Agree	Agree	Agree	Disagree	Agree	Agree	Agree	Bad	Bad	Never	Always	Sometime	Sometime	Never	Sometime	Sometime
261	24	Male	Unmarried	University/ above	15,000-30,000 BDT	Student	Joint	Urban	Chattogram	> 5 years	Gas	6	18	13	University	0	1	0	0	0	0	0	Yes	Yes	Don't know	Don't know	Don't know	Yes	Yes	Yes	No	No	Yes	Agree	Agree	Agree	Disagree	Agree	Agree	Undecided	Very bad	Bad	Sometime	Sometime	Sometime	Never	Never	Always	Always
262	20	Male	Unmarried	University/ above	15,000-30,000 BDT	Student	Nuclear	Urban	Dhaka	> 5 years	Gas	7	20	13	University	1	1	1	1	1	1	0	Yes	Yes	Don't know	Don't know	Yes	Yes	Don't know	Yes	No	Yes	Yes	Agree	Agree	Agree	Undecided	Agree	Agree	Agree	Fair	Fair	Sometime	Always	Sometime	Never	Never	Always	Always
263	25	Male	Unmarried	University/ above	15,000-30,000 BDT	Student	Joint	Urban	Dhaka	> 5 years	Gas	9	19	15	University	0	1	0	0	0	0	0	Yes	Yes	Yes	Don't know	Yes	Yes	Yes	Yes	No	Yes	Yes	Agree	Agree	Agree	Disagree	Agree	Agree	Agree	Very bad	Fair	Sometime	Always	Never	Never	Never	Always	Always
264	18	Female	Unmarried	College (11-12 grades)	> 30,000 BDT	Student	Nuclear	Rural	Barishal	> 5 years	Wooden stick	11	20	7	Intermediate	0	1	0	0	0	0	0	Yes	Yes	Yes	Yes	Yes	Yes	Yes	Yes	Yes	Yes	Yes	Agree	Agree	Agree	Undecided	Agree	Agree	Agree	Fair	Fair	Never	Sometime	Sometime	Sometime	Never	Sometime	Never
265	23	Female	Married	University/ above	> 30,000 BDT	Housewife	Joint	Urban	Dhaka	> 5 years	Gas	11	20	9	University	1	0	0	0	0	0	0	Yes	Yes	Yes	Yes	Yes	Yes	Yes	Yes	Yes	Yes	Yes	Agree	Agree	Agree	Undecided	Agree	Agree	Agree	Bad	Fair	Never	Sometime	Never	Sometime	Never	Never	Sometime
266	24	Male	Unmarried	University/ above	15,000-30,000 BDT	Student	Joint	Urban	Dhaka	> 5 years	Gas	11	19	22	University	1	1	1	1	0	0	0	Yes	Yes	Yes	Yes	Yes	Yes	Yes	Yes	Yes	Yes	Yes	Agree	Agree	Agree	Disagree	Agree	Agree	Agree	Bad	Very bad	Always	Always	Always	Always	Always	Always	Always
267	26	Male	Married	University/ above	> 30,000 BDT	Businessman	Joint	Rural	Dhaka	> 5 years	Wooden stick	10	19	6	University	1	0	0	0	0	0	0	Yes	Yes	Yes	Yes	Yes	Yes	Yes	Yes	No	Yes	Yes	Agree	Agree	Agree	Agree	Undecided	Agree	Undecided	Fair	Good	Never	Sometime	Sometime	Never	Always	Never	Never
268	27	Male	Married	University/ above	15,000-30,000 BDT	Employee	Nuclear	Urban	Dhaka	> 5 years	Gas	9	19	15	University	1	1	1	1	0	0	1	Yes	Yes	Yes	Yes	Yes	Yes	Yes	Yes	No	No	Yes	Agree	Agree	Agree	Disagree	Agree	Agree	Agree	Bad	Bad	Sometime	Sometime	Always	Sometime	Sometime	Always	Sometime
269	26	Female	Married	University/ above	15,000-30,000 BDT	Employee	Joint	Rural	Dhaka	> 5 years	Gas	8	20	8	University	0	1	0	0	0	0	0	Yes	Yes	Don't know	Don't know	Yes	Yes	Yes	Yes	Don't know	Yes	Yes	Agree	Agree	Agree	Undecided	Agree	Agree	Agree	Fair	Bad	Never	Sometime	Sometime	Never	Never	Sometime	Sometime
270	22	Male	Unmarried	University/ above	15,000-30,000 BDT	Employee	Joint	Urban	Dhaka	> 5 years	Gas	6	20	4	University	1	0	0	0	0	0	0	Yes	Yes	Don't know	Don't know	Yes	Yes	Don't know	Yes	No	No	Yes	Agree	Agree	Agree	Undecided	Agree	Agree	Agree	Very bad	Bad	Never	Sometime	Sometime	Never	Never	Sometime	Never
271	23	Male	Unmarried	University/ above	15,000-30,000 BDT	Employee	Nuclear	Urban	Dhaka	> 5 years	Gas	8	19	9	University	1	1	1	1	1	1	1	Yes	Yes	Yes	Yes	Yes	No	Yes	Yes	No	No	Yes	Agree	Agree	Agree	Disagree	Agree	Agree	Agree	Bad	Fair	Sometime	Sometime	Sometime	Sometime	Sometime	Never	Sometime
272	24	Male	Unmarried	University/ above	> 30,000 BDT	Student	Joint	Urban	Dhaka	> 5 years	Gas	10	16	14	University	1	1	1	0	0	1	0	Yes	Yes	Yes	Yes	Yes	No	Yes	Yes	Yes	Yes	Yes	Agree	Agree	Agree	Disagree	Undecided	Agree	Disagree	Fair	Bad	Never	Sometime	Always	Sometime	Always	Sometime	Sometime
273	25	Male	Married	University/ above	> 30,000 BDT	Businessman	Nuclear	Urban	Barishal	> 5 years	Gas	6	19	9	University	1	1	1	1	1	1	1	Yes	Yes	Don't know	Don't know	Yes	No	Don't know	Yes	Yes	Don't know	Yes	Agree	Agree	Agree	Undecided	Undecided	Agree	Agree	Bad	Bad	Sometime	Sometime	Always	Never	Never	Never	Sometime
274	25	Female	Unmarried	University/ above	15,000-30,000 BDT	Unemployed	Nuclear	Rural	Chattogram	> 5 years	Electricity	10	21	8	University	1	1	1	1	1	1	1	Yes	Yes	Yes	Yes	Yes	Yes	Yes	Yes	Yes	No	Yes	Agree	Agree	Agree	Agree	Agree	Agree	Agree	Fair	Fair	Never	Sometime	Never	Never	Never	Sometime	Always
275	23	Male	Unmarried	College (11-12 grades)	> 15,000 BDT	Employee	Joint	Urban	Chattogram	< 2 years	Wooden stick	7	20	8	Intermediate	0	0	0	0	1	0	0	Yes	Yes	Don't know	Yes	Yes	No	Don't know	Yes	No	Yes	Yes	Agree	Agree	Agree	Undecided	Agree	Agree	Agree	Fair	Bad	Sometime	Always	Sometime	Never	Never	Never	Never
276	25	Female	Unmarried	University/ above	> 30,000 BDT	Student	Nuclear	Urban	Dhaka	> 5 years	Gas	8	20	12	University	1	0	0	0	0	0	0	Yes	Yes	Yes	Yes	Yes	No	Yes	Yes	No	No	Yes	Agree	Agree	Agree	Agree	Agree	Agree	Undecided	Very bad	Bad	Never	Always	Never	Never	Sometime	Never	Sometime
277	24	Male	Unmarried	University/ above	15,000-30,000 BDT	Student	Nuclear	Urban	Chattogram	2-5 years	Gas	6	15	10	University	0	1	0	0	0	0	0	Yes	Yes	Yes	No	Yes	No	Don't know	Yes	No	No	Yes	Agree	Agree	Agree	Disagree	Disagree	Agree	Disagree	Bad	Bad	Sometime	Sometime	Never	Never	Never	Sometime	Sometime
278	29	Male	Unmarried	University/ above	> 30,000 BDT	Student	Nuclear	Rural	Mymensingh	2-5 years	Gas	7	19	17	University	1	1	1	1	0	0	0	Yes	Yes	Yes	Yes	Yes	Yes	Don't know	Yes	No	No	Don't know	Agree	Agree	Agree	Undecided	Agree	Agree	Undecided	Fair	Fair	Never	Sometime	Always	Always	Always	Always	Always
279	21	Male	Unmarried	University/ above	> 30,000 BDT	Student	Nuclear	Urban	Dhaka	2-5 years	Gas	8	20	15	University	1	0	0	0	0	0	0	Yes	Yes	Yes	Yes	Yes	No	Yes	Yes	No	No	Yes	Agree	Agree	Agree	Undecided	Agree	Agree	Agree	Very bad	Very bad	Sometime	Never	Sometime	Sometime	Sometime	Sometime	Always
280	28	Male	Unmarried	University/ above	15,000-30,000 BDT	Employee	Nuclear	Urban	Chattogram	2-5 years	Gas	11	21	13	University	0	0	0	0	0	0	1	Yes	Yes	Yes	Yes	Yes	Yes	Yes	Yes	Yes	Yes	Yes	Agree	Agree	Agree	Agree	Agree	Agree	Agree	Fair	Bad	Never	Sometime	Sometime	Sometime	Never	Always	Never
281	21	Male	Unmarried	College (11-12 grades)	15,000-30,000 BDT	Student	Nuclear	Urban	Rajshahi	< 2 years	Gas	9	18	9	Intermediate	0	0	0	0	1	0	0	Yes	Yes	Yes	Yes	Yes	Yes	Yes	Yes	No	No	Yes	Agree	Agree	Agree	Undecided	Undecided	Agree	Undecided	Fair	Fair	Sometime	Sometime	Sometime	Sometime	Never	Sometime	Sometime
282	18	Female	Unmarried	University/ above	> 15,000 BDT	Student	Nuclear	Urban	Dhaka	> 5 years	Gas	10	20	17	University	0	0	0	0	0	1	0	Yes	Yes	Yes	Yes	Yes	No	Yes	Yes	Yes	Yes	Yes	Agree	Agree	Agree	Undecided	Agree	Agree	Agree	Fair	Fair	Sometime	Always	Sometime	Never	Sometime	Always	Always
283	21	Male	Unmarried	University/ above	> 15,000 BDT	Student	Nuclear	Urban	Dhaka	< 2 years	Wooden stick	9	20	13	University	1	0	0	0	0	0	0	Yes	Yes	Yes	Yes	Yes	No	Yes	Yes	No	Yes	Yes	Agree	Agree	Agree	Agree	Agree	Agree	Undecided	Fair	Fair	Always	Sometime	Sometime	Sometime	Sometime	Sometime	Sometime
284	19	Male	Unmarried	College (11-12 grades)	15,000-30,000 BDT	Student	Nuclear	Urban	Rangpur	> 5 years	Electricity	10	20	19	Intermediate	1	1	1	0	0	0	0	Yes	Yes	Yes	Yes	Yes	Yes	No	Yes	Yes	Yes	Yes	Agree	Undecided	Agree	Agree	Agree	Agree	Agree	Fair	Fair	Always	Always	Always	Sometime	Always	Always	Sometime
285	22	Male	Unmarried	College (11-12 grades)	15,000-30,000 BDT	Student	Nuclear	Rural	Dhaka	> 5 years	Wooden stick	9	19	20	Intermediate	1	0	0	0	0	0	0	Yes	Yes	Yes	Yes	Yes	Yes	Yes	Yes	No	Yes	No	Agree	Agree	Agree	Undecided	Agree	Agree	Undecided	Fair	Good	Always	Always	Always	Sometime	Sometime	Always	Always
286	23	Male	Unmarried	University/ above	> 30,000 BDT	Student	Nuclear	Urban	Mymensingh	> 5 years	Gas	11	21	18	University	1	1	1	1	0	0	0	Yes	Yes	Yes	Yes	Yes	Yes	Yes	Yes	Yes	Yes	Yes	Agree	Agree	Agree	Agree	Agree	Agree	Agree	Very bad	Very bad	Sometime	Sometime	Always	Always	Always	Sometime	Always
287	26	Female	Unmarried	College (11-12 grades)	15,000-30,000 BDT	Student	Nuclear	Urban	Dhaka	> 5 years	Gas	6	18	7	Intermediate	1	0	0	0	0	0	0	Yes	Yes	Yes	Don't know	Yes	No	Yes	Yes	No	No	Don't know	Agree	Agree	Agree	Disagree	Agree	Agree	Undecided	Very bad	Bad	Never	Sometime	Never	Never	Never	Sometime	Sometime
288	36	Male	Married	Below college (< 11 grades)	15,000-30,000 BDT	Employee	Nuclear	Urban	Dhaka	> 5 years	Gas	11	20	17	Secondary	1	0	0	0	0	0	0	Yes	Yes	Yes	Yes	Yes	Yes	Yes	Yes	Yes	Yes	Yes	Agree	Agree	Agree	Undecided	Agree	Agree	Agree	Very bad	Very bad	Sometime	Always	Always	Always	Sometime	Always	Sometime
289	20	Female	Married	University/ above	15,000-30,000 BDT	Student	Nuclear	Rural	Sylhet	> 5 years	Electricity	8	20	19	University	1	1	0	0	0	0	0	No	Yes	Yes	Yes	No	Yes	No	Yes	Yes	Yes	Yes	Agree	Agree	Agree	Agree	Agree	Agree	Undecided	Very bad	Fair	Always	Always	Sometime	Always	Sometime	Always	Always
290	22	Male	Unmarried	College (11-12 grades)	> 30,000 BDT	Businessman	Nuclear	Urban	Dhaka	> 5 years	Wooden stick	11	21	22	Intermediate	0	0	0	0	1	0	0	Yes	Yes	Yes	Yes	Yes	Yes	Yes	Yes	Yes	Yes	Yes	Agree	Agree	Agree	Agree	Agree	Agree	Agree	Good	Good	Always	Always	Always	Always	Always	Always	Always
291	23	Male	Unmarried	College (11-12 grades)	> 30,000 BDT	Student	Joint	Urban	Dhaka	> 5 years	Gas	3	15	12	Intermediate	1	1	0	0	0	0	0	Yes	No	No	Yes	Don't know	Yes	Don't know	No	Don't know	No	Don't know	Agree	Undecided	Disagree	Agree	Undecided	Disagree	Agree	Fair	Fair	Always	Sometime	Never	Always	Sometime	Never	Always
292	26	Female	Unmarried	University/ above	15,000-30,000 BDT	Employee	Nuclear	Rural	Dhaka	> 5 years	Gas	6	18	13	University	1	1	1	1	1	1	1	Yes	Yes	Yes	No	Yes	No	No	Yes	No	Yes	No	Undecided	Undecided	Undecided	Agree	Agree	Agree	Agree	Fair	Fair	Sometime	Always	Sometime	Sometime	Never	Sometime	Sometime
293	31	Male	Married	College (11-12 grades)	> 30,000 BDT	Businessman	Joint	Urban	Dhaka	> 5 years	Gas	11	20	21	Intermediate	1	1	1	1	1	1	1	Yes	Yes	Yes	Yes	Yes	Yes	Yes	Yes	Yes	Yes	Yes	Agree	Undecided	Agree	Agree	Agree	Agree	Agree	Fair	Fair	Always	Always	Always	Sometime	Always	Always	Always
294	25	Male	Unmarried	University/ above	15,000-30,000 BDT	Student	Nuclear	Urban	Dhaka	2-5 years	Electricity	10	19	20	University	0	1	0	0	0	0	0	Yes	Yes	Yes	Yes	No	Yes	Yes	Yes	Yes	Yes	Yes	Agree	Agree	Undecided	Undecided	Agree	Agree	Agree	Fair	Fair	Always	Always	Always	Always	Always	Sometime	Always
295	20	Female	Unmarried	University/ above	> 30,000 BDT	Student	Nuclear	Urban	Dhaka	> 5 years	Gas	10	19	21	University	0	1	1	1	0	1	0	No	Yes	Yes	Yes	Yes	Yes	Yes	Yes	Yes	Yes	Yes	Agree	Agree	Agree	Disagree	Agree	Agree	Agree	Very bad	Very bad	Always	Always	Sometime	Always	Always	Always	Always
296	29	Male	Married	College (11-12 grades)	15,000-30,000 BDT	Employee	Nuclear	Urban	Chattogram	< 2 years	Gas	10	20	19	Intermediate	1	0	0	0	0	0	0	Yes	Yes	Yes	Yes	Yes	Yes	Yes	Yes	No	Yes	Yes	Agree	Agree	Agree	Agree	Agree	Undecided	Agree	Fair	Fair	Always	Always	Always	Sometime	Always	Always	Sometime
297	21	Male	Unmarried	College (11-12 grades)	15,000-30,000 BDT	Student	Nuclear	Rural	Dhaka	> 5 years	Wooden stick	7	20	8	Intermediate	0	0	0	0	1	1	0	Yes	Yes	Yes	Don't know	Yes	Don't know	Yes	Yes	Yes	No	Don't know	Agree	Agree	Agree	Undecided	Agree	Agree	Agree	Fair	Fair	Sometime	Sometime	Sometime	Never	Sometime	Sometime	Sometime
298	20	Male	Unmarried	University/ above	15,000-30,000 BDT	Student	Nuclear	Rural	Dhaka	> 5 years	Wooden stick	6	19	3	University	1	1	1	0	0	1	0	Yes	Yes	Yes	Don't know	Yes	No	Don't know	Yes	Don't know	No	Yes	Agree	Agree	Agree	Undecided	Undecided	Agree	Agree	Bad	Fair	Never	Never	Never	Never	Never	Never	Never
299	22	Male	Unmarried	University/ above	15,000-30,000 BDT	Student	Nuclear	Urban	Chattogram	2-5 years	Gas	9	19	14	University	1	1	1	1	0	0	0	Yes	Yes	Yes	Yes	Yes	No	Yes	Yes	Yes	No	Yes	Agree	Agree	Agree	Disagree	Agree	Agree	Agree	Bad	Very bad	Always	Sometime	Sometime	Never	Never	Always	Sometime
300	24	Male	Married	College (11-12 grades)	> 15,000 BDT	Employee	Joint	Urban	Chattogram	> 5 years	Gas	11	21	22	Intermediate	0	0	1	0	0	0	0	Yes	Yes	Yes	Yes	Yes	Yes	Yes	Yes	Yes	Yes	Yes	Agree	Agree	Agree	Agree	Agree	Agree	Agree	Very bad	Very bad	Always	Always	Always	Always	Always	Always	Always
301	19	Female	Unmarried	University/ above	> 30,000 BDT	Student	Nuclear	Urban	Barishal	> 5 years	Gas	11	21	22	University	0	0	0	0	1	0	0	Yes	Yes	Yes	Yes	Yes	Yes	Yes	Yes	Yes	Yes	Yes	Agree	Agree	Agree	Agree	Agree	Agree	Agree	Bad	Bad	Always	Always	Always	Always	Always	Always	Always
302	23	Male	Unmarried	University/ above	15,000-30,000 BDT	Student	Nuclear	Urban	Sylhet	> 5 years	Gas	10	21	18	University	1	1	1	1	1	1	1	Yes	Yes	Yes	Yes	Yes	Yes	Yes	Yes	No	Yes	Yes	Agree	Agree	Agree	Agree	Agree	Agree	Agree	Bad	Bad	Sometime	Always	Always	Always	Always	Sometime	Sometime
303	23	Female	Unmarried	University/ above	> 30,000 BDT	Student	Nuclear	Urban	Rajshahi	> 5 years	Electricity	11	21	11	University	1	1	1	1	1	1	1	Yes	Yes	Yes	Yes	Yes	Yes	Yes	Yes	Yes	Yes	Yes	Agree	Agree	Agree	Agree	Agree	Agree	Agree	Good	Bad	Sometime	Sometime	Sometime	Sometime	Sometime	Sometime	Sometime
304	22	Male	Unmarried	College (11-12 grades)	> 15,000 BDT	Student	Nuclear	Urban	Dhaka	> 5 years	Gas	6	21	18	Intermediate	0	0	0	0	1	0	0	Yes	Yes	Yes	Don't know	Yes	Don't know	Don't know	Yes	Don't know	Don't know	Yes	Agree	Agree	Agree	Agree	Agree	Agree	Agree	Fair	Fair	Sometime	Always	Always	Always	Always	Always	Sometime
305	21	Male	Unmarried	College (11-12 grades)	15,000-30,000 BDT	Student	Nuclear	Rural	Dhaka	> 5 years	Wooden stick	11	21	22	Intermediate	1	0	0	0	0	0	0	Yes	Yes	Yes	Yes	Yes	Yes	Yes	Yes	Yes	Yes	Yes	Agree	Agree	Agree	Agree	Agree	Agree	Agree	Very bad	Very bad	Always	Always	Always	Always	Always	Always	Always
306	20	Female	Unmarried	University/ above	> 15,000 BDT	Student	Nuclear	Rural	Dhaka	> 5 years	Wooden stick	6	21	22	University	1	0	0	0	0	0	0	Yes	Yes	Don't know	Yes	Yes	No	Don't know	Yes	Yes	No	No	Agree	Agree	Agree	Agree	Agree	Agree	Agree	Good	Good	Always	Always	Always	Always	Always	Always	Always
307	25	Female	Unmarried	University/ above	15,000-30,000 BDT	Student	Nuclear	Rural	Dhaka	> 5 years	Wooden stick	8	19	8	University	0	0	1	0	0	0	0	Yes	Yes	Yes	Yes	Yes	No	Yes	Yes	Yes	No	No	Agree	Agree	Agree	Disagree	Agree	Agree	Agree	Fair	Bad	Never	Always	Sometime	Never	Never	Sometime	Sometime
308	20	Male	Unmarried	University/ above	> 15,000 BDT	Student	Joint	Urban	Sylhet	< 2 years	Gas	11	21	10	University	0	0	0	0	1	0	0	Yes	Yes	Yes	Yes	Yes	Yes	Yes	Yes	Yes	Yes	Yes	Agree	Agree	Agree	Agree	Agree	Agree	Agree	Good	Fair	Sometime	Sometime	Sometime	Sometime	Never	Sometime	Never
309	20	Female	Unmarried	University/ above	> 15,000 BDT	Student	Nuclear	Urban	Rangpur	< 2 years	Gas	7	19	10	University	1	0	0	0	0	0	0	Yes	Yes	Yes	Yes	Yes	Yes	Don't know	Yes	Don't know	No	Don't know	Agree	Agree	Agree	Disagree	Agree	Agree	Agree	Bad	Very bad	Never	Sometime	Sometime	Never	Never	Sometime	Sometime
310	25	Female	Married	University/ above	> 30,000 BDT	Student	Joint	Urban	Mymensingh	> 5 years	Gas	7	19	16	University	1	1	0	0	0	0	0	Yes	Yes	Yes	Yes	Yes	No	No	Yes	No	No	Yes	Agree	Agree	Agree	Disagree	Agree	Agree	Agree	Very bad	Very bad	Sometime	Sometime	Always	Sometime	Always	Always	Sometime
311	21	Male	Unmarried	University/ above	15,000-30,000 BDT	Student	Nuclear	Rural	Dhaka	< 2 years	Gas	8	18	13	University	1	1	1	1	1	1	0	Yes	Yes	Yes	Yes	Yes	No	No	Yes	No	Yes	Yes	Agree	Agree	Agree	Disagree	Agree	Agree	Undecided	Bad	Very bad	Sometime	Sometime	Always	Never	Never	Always	Always
312	24	Male	Unmarried	University/ above	> 30,000 BDT	Student	Nuclear	Urban	Dhaka	> 5 years	Gas	4	17	7	University	0	0	1	0	0	0	0	Yes	Don't know	Don't know	Don't know	Yes	Yes	Don't know	Yes	No	No	No	Agree	Undecided	Undecided	Disagree	Agree	Agree	Agree	Fair	Bad	Sometime	Sometime	Never	Never	Never	Sometime	Sometime
313	22	Female	Unmarried	University/ above	15,000-30,000 BDT	Student	Nuclear	Urban	Dhaka	> 5 years	Gas	9	20	16	University	1	0	0	0	0	0	0	Yes	Yes	Yes	Yes	Yes	No	Yes	Yes	Yes	No	Yes	Agree	Agree	Agree	Undecided	Agree	Agree	Agree	Bad	Bad	Never	Always	Sometime	Sometime	Never	Always	Always
314	22	Male	Unmarried	University/ above	15,000-30,000 BDT	Student	Nuclear	Rural	Dhaka	> 5 years	Gas	9	17	12	University	1	0	1	0	1	0	0	Yes	Yes	Yes	Yes	Yes	Yes	Yes	Yes	No	Yes	No	Agree	Agree	Undecided	Disagree	Agree	Agree	Undecided	Very bad	Very bad	Sometime	Sometime	Sometime	Sometime	Never	Sometime	Sometime
315	24	Male	Unmarried	University/ above	> 30,000 BDT	Unemployed	Joint	Urban	Dhaka	> 5 years	Gas	11	21	22	University	1	1	1	1	0	1	0	Yes	Yes	Yes	Yes	Yes	Yes	Yes	Yes	Yes	Yes	Yes	Agree	Agree	Agree	Agree	Agree	Agree	Agree	Good	Good	Always	Always	Always	Always	Always	Always	Always
316	22	Male	Unmarried	University/ above	> 15,000 BDT	Student	Nuclear	Urban	Rajshahi	< 2 years	Gas	8	20	4	University	1	0	0	0	0	0	0	Yes	Yes	Yes	Yes	Yes	No	Yes	Yes	No	No	Yes	Agree	Agree	Agree	Undecided	Agree	Agree	Agree	Fair	Bad	Never	Sometime	Sometime	Never	Never	Always	Never
317	21	Female	Unmarried	University/ above	15,000-30,000 BDT	Student	Joint	Urban	Dhaka	> 5 years	Gas	11	17	13	University	1	0	0	0	0	0	0	Yes	Yes	Yes	Yes	Yes	Yes	Yes	Yes	Yes	Yes	Yes	Agree	Agree	Agree	Disagree	Agree	Agree	Disagree	Bad	Bad	Never	Always	Never	Never	Never	Sometime	Always
318	24	Male	Unmarried	University/ above	15,000-30,000 BDT	Student	Joint	Rural	Chattogram	> 5 years	Wooden stick	7	17	8	University	0	0	0	0	1	0	0	No	Yes	Yes	Yes	Yes	No	No	Yes	Yes	No	Yes	Agree	Agree	Agree	Disagree	Agree	Agree	Disagree	Fair	Good	Sometime	Sometime	Sometime	Never	Never	Sometime	Sometime
319	24	Male	Unmarried	University/ above	15,000-30,000 BDT	Student	Joint	Urban	Chattogram	2-5 years	Electricity	11	21	18	University	1	1	1	1	0	0	1	Yes	Yes	Yes	Yes	Yes	Yes	Yes	Yes	Yes	Yes	Yes	Agree	Agree	Agree	Agree	Agree	Agree	Agree	Bad	Bad	Always	Always	Always	Always	Always	Sometime	Sometime
320	26	Female	Married	University/ above	> 30,000 BDT	Student	Nuclear	Urban	Dhaka	> 5 years	Gas	9	20	10	University	1	1	1	1	0	0	0	Yes	Yes	Yes	Yes	Yes	No	Yes	Yes	Yes	No	Yes	Agree	Agree	Agree	Undecided	Agree	Agree	Agree	Very bad	Fair	Sometime	Sometime	Sometime	Never	Never	Always	Sometime
321	20	Male	Unmarried	College (11-12 grades)	> 15,000 BDT	Student	Joint	Rural	Dhaka	> 5 years	Wooden stick	10	20	16	Intermediate	0	0	0	0	1	0	0	Yes	Yes	Yes	Yes	Yes	Yes	Yes	Yes	Yes	No	Yes	Agree	Agree	Agree	Undecided	Agree	Agree	Agree	Fair	Fair	Sometime	Always	Always	Sometime	Never	Sometime	Sometime
322	24	Male	Unmarried	University/ above	> 30,000 BDT	Student	Nuclear	Urban	Rajshahi	> 5 years	Gas	10	21	14	University	0	0	0	0	1	0	0	Yes	Yes	Don't know	Yes	Yes	Yes	Yes	Yes	Yes	Yes	Yes	Agree	Agree	Agree	Agree	Agree	Agree	Agree	Fair	Fair	Sometime	Always	Sometime	Sometime	Sometime	Sometime	Sometime
323	24	Male	Unmarried	University/ above	> 15,000 BDT	Businessman	Nuclear	Urban	Khulna	> 5 years	Gas	5	13	13	University	0	0	1	0	0	0	0	Yes	Don't know	No	Yes	No	No	No	Yes	Don't know	Yes	Yes	Agree	Disagree	Disagree	Undecided	Undecided	Undecided	Undecided	Very bad	Bad	Sometime	Sometime	Sometime	Sometime	Sometime	Sometime	Always
324	19	Female	Unmarried	University/ above	15,000-30,000 BDT	Student	Nuclear	Urban	Khulna	> 5 years	Gas	9	20	11	University	1	0	0	0	0	0	0	No	Yes	Yes	Yes	Yes	Yes	Yes	Yes	Yes	No	Yes	Agree	Agree	Agree	Undecided	Agree	Agree	Agree	Very bad	Bad	Sometime	Sometime	Sometime	Sometime	Sometime	Sometime	Sometime
325	21	Female	Unmarried	University/ above	> 30,000 BDT	Student	Nuclear	Urban	Chattogram	< 2 years	Gas	9	21	11	University	1	1	1	0	0	0	0	Yes	Yes	Yes	Yes	Yes	Yes	Yes	Yes	No	No	Yes	Agree	Agree	Agree	Agree	Agree	Agree	Agree	Good	Fair	Never	Always	Sometime	Always	Always	Never	Sometime
326	35	Male	Married	University/ above	> 30,000 BDT	Employee	Nuclear	Urban	Chattogram	> 5 years	Gas	8	19	3	University	0	0	0	1	0	0	0	Yes	Yes	Yes	Yes	Yes	No	Yes	Yes	No	No	Yes	Agree	Agree	Agree	Disagree	Agree	Agree	Agree	Fair	Good	Never	Never	Sometime	Never	Never	Never	Never
327	23	Male	Unmarried	University/ above	15,000-30,000 BDT	Student	Nuclear	Rural	Dhaka	> 5 years	Gas	6	19	3	University	0	0	0	1	0	0	0	Yes	Yes	Yes	Don't know	Yes	No	Yes	Yes	No	No	Don't know	Agree	Agree	Agree	Disagree	Agree	Agree	Agree	Fair	Bad	Never	Always	Never	Never	Never	Never	Never
328	21	Female	Unmarried	University/ above	> 15,000 BDT	Student	Joint	Urban	Dhaka	> 5 years	Gas	6	20	3	University	0	0	0	0	1	0	0	Yes	Yes	Don't know	Don't know	Yes	Yes	Don't know	Yes	Don't know	No	Yes	Agree	Agree	Agree	Undecided	Agree	Agree	Agree	Bad	Fair	Never	Sometime	Sometime	Never	Never	Never	Never
329	23	Male	Unmarried	University/ above	> 15,000 BDT	Student	Nuclear	Urban	Chattogram	< 2 years	Wooden stick	11	19	0	University	1	1	1	1	1	1	1	Yes	Yes	Yes	Yes	Yes	Yes	Yes	Yes	Yes	Yes	Yes	Agree	Agree	Agree	Undecided	Undecided	Agree	Agree	Very bad	Very bad	Never	Never	Never	Never	Never	Never	Never
330	20	Male	Unmarried	University/ above	15,000-30,000 BDT	Student	Nuclear	Urban	Dhaka	2-5 years	Electricity	10	20	21	University	1	1	0	1	0	0	0	Yes	Yes	Yes	Yes	Yes	No	Yes	Yes	Yes	Yes	Yes	Agree	Agree	Agree	Undecided	Agree	Agree	Agree	Fair	Fair	Sometime	Always	Always	Always	Always	Always	Always
331	19	Female	Unmarried	University/ above	15,000-30,000 BDT	Student	Nuclear	Urban	Dhaka	> 5 years	Gas	7	21	6	University	1	0	0	0	0	0	0	Yes	Yes	Yes	No	Yes	No	Yes	Yes	No	No	Yes	Agree	Agree	Agree	Agree	Agree	Agree	Agree	Bad	Bad	Sometime	Sometime	Never	Never	Never	Never	Sometime
332	26	Female	Unmarried	University/ above	> 15,000 BDT	Employee	Nuclear	Urban	Dhaka	> 5 years	Gas	8	19	9	University	0	0	0	0	1	0	0	Yes	Yes	Yes	No	Yes	Yes	No	Yes	No	Yes	Yes	Agree	Agree	Agree	Disagree	Agree	Agree	Agree	Fair	Good	Sometime	Always	Never	Never	Never	Never	Never
333	25	Female	Unmarried	University/ above	> 30,000 BDT	Unemployed	Nuclear	Rural	Dhaka	> 5 years	Gas	11	15	12	University	1	1	1	1	1	1	1	Yes	Yes	Yes	Yes	Yes	Yes	Yes	Yes	Yes	Yes	Yes	Undecided	Undecided	Agree	Undecided	Undecided	Undecided	Undecided	Good	Fair	Sometime	Sometime	Sometime	Sometime	Sometime	Sometime	Always
334	22	Male	Unmarried	University/ above	> 30,000 BDT	Student	Nuclear	Urban	Dhaka	> 5 years	Gas	8	19	10	University	1	1	0	1	1	0	0	Yes	Yes	Yes	Don't know	Yes	No	Yes	Yes	Yes	No	Yes	Agree	Agree	Agree	Disagree	Agree	Agree	Agree	Bad	Bad	Never	Always	Never	Never	Never	Always	Sometime
335	22	Male	Unmarried	College (11-12 grades)	> 15,000 BDT	Student	Nuclear	Urban	Dhaka	> 5 years	Gas	9	20	6	Intermediate	1	0	0	0	0	0	0	Yes	Yes	Yes	Yes	Yes	Yes	No	Yes	Yes	No	Yes	Agree	Agree	Agree	Undecided	Agree	Agree	Agree	Bad	Fair	Never	Always	Sometime	Never	Never	Never	Never
336	23	Male	Unmarried	University/ above	> 30,000 BDT	Student	Nuclear	Urban	Chattogram	> 5 years	Gas	11	19	10	University	0	1	0	0	0	0	0	Yes	Yes	Yes	Yes	Yes	Yes	Yes	Yes	Yes	Yes	Yes	Agree	Agree	Agree	Disagree	Agree	Agree	Agree	Very bad	Very bad	Sometime	Sometime	Always	Never	Sometime	Sometime	Never
337	24	Male	Unmarried	University/ above	15,000-30,000 BDT	Student	Joint	Urban	Dhaka	> 5 years	Wooden stick	9	20	9	University	0	0	1	0	0	0	0	Yes	Yes	Yes	Yes	Yes	No	Yes	Yes	Yes	No	Yes	Agree	Agree	Agree	Undecided	Agree	Agree	Agree	Fair	Fair	Sometime	Never	Sometime	Never	Never	Sometime	Sometime
338	24	Female	Unmarried	College (11-12 grades)	15,000-30,000 BDT	Employee	Joint	Urban	Dhaka	2-5 years	Gas	8	19	16	Intermediate	0	0	1	0	0	0	0	Yes	Yes	Yes	Yes	Yes	No	Yes	Yes	Yes	No	No	Agree	Agree	Agree	Undecided	Agree	Agree	Undecided	Bad	Fair	Sometime	Sometime	Always	Never	Never	Always	Always
339	22	Male	Unmarried	University/ above	> 30,000 BDT	Student	Joint	Urban	Dhaka	< 2 years	Gas	6	19	11	University	0	0	0	0	1	0	0	Yes	Yes	Yes	Don't know	No	Don't know	Yes	Yes	Don't know	No	Yes	Agree	Agree	Agree	Disagree	Agree	Agree	Agree	Very bad	Fair	Sometime	Sometime	Sometime	Sometime	Never	Sometime	Sometime
340	24	Female	Unmarried	University/ above	> 15,000 BDT	Student	Nuclear	Urban	Khulna	< 2 years	Gas	9	20	19	University	0	1	0	0	0	0	0	Yes	Yes	Yes	Yes	Yes	No	Yes	Yes	Yes	No	Yes	Agree	Agree	Agree	Undecided	Agree	Agree	Agree	Bad	Bad	Always	Always	Always	Sometime	Sometime	Always	Always
341	24	Female	Unmarried	University/ above	15,000-30,000 BDT	Employee	Nuclear	Urban	Dhaka	> 5 years	Gas	9	20	22	University	0	0	0	0	0	1	0	No	Yes	Yes	Yes	Yes	No	Yes	Yes	Yes	Yes	Yes	Agree	Agree	Undecided	Agree	Agree	Agree	Agree	Very bad	Very bad	Always	Always	Always	Always	Always	Always	Always
342	22	Female	Married	University/ above	> 15,000 BDT	Student	Nuclear	Urban	Dhaka	2-5 years	Gas	8	20	2	University	1	0	0	0	0	0	0	Yes	Yes	Yes	Yes	Yes	No	Don't know	Yes	Yes	No	Yes	Agree	Agree	Agree	Undecided	Agree	Agree	Agree	Very bad	Very bad	Never	Never	Never	Never	Never	Never	Never
343	20	Male	Unmarried	University/ above	> 30,000 BDT	Student	Nuclear	Urban	Dhaka	> 5 years	Gas	7	18	6	University	0	1	0	0	0	0	0	Yes	Yes	Yes	Yes	Yes	Don't know	Don't know	Yes	No	No	Yes	Agree	Agree	Agree	Disagree	Agree	Agree	Undecided	Very bad	Fair	Never	Sometime	Never	Sometime	Sometime	Never	Sometime
344	22	Male	Unmarried	University/ above	> 15,000 BDT	Student	Nuclear	Rural	Rajshahi	> 5 years	Gas	11	19	10	University	1	1	1	1	1	0	0	Yes	Yes	Yes	Yes	Yes	Yes	Yes	Yes	Yes	Yes	Yes	Agree	Agree	Agree	Undecided	Agree	Agree	Undecided	Fair	Bad	Sometime	Sometime	Sometime	Sometime	Never	Sometime	Sometime
345	20	Male	Unmarried	University/ above	15,000-30,000 BDT	Student	Joint	Rural	Dhaka	< 2 years	Wooden stick	10	21	22	University	0	0	0	0	1	0	0	Yes	Yes	Yes	Yes	Yes	Yes	Yes	Yes	Yes	No	Yes	Agree	Agree	Agree	Agree	Agree	Agree	Agree	Fair	Very bad	Always	Always	Always	Always	Always	Always	Always
346	22	Male	Unmarried	College (11-12 grades)	15,000-30,000 BDT	Student	Joint	Urban	Khulna	2-5 years	Wooden stick	8	17	9	Intermediate	0	0	1	0	0	0	0	Yes	Yes	Yes	Don't know	Yes	Yes	Don't know	Yes	No	Yes	Yes	Agree	Agree	Agree	Disagree	Agree	Agree	Disagree	Fair	Fair	Sometime	Sometime	Sometime	Never	Never	Sometime	Sometime
347	18	Male	Unmarried	Below college (< 11 grades)	> 15,000 BDT	Student	Nuclear	Rural	Barishal	> 5 years	Wooden stick	11	21	22	No formal education	1	0	0	0	0	0	0	Yes	Yes	Yes	Yes	Yes	Yes	Yes	Yes	Yes	Yes	Yes	Agree	Agree	Agree	Agree	Agree	Agree	Agree	Good	Good	Always	Always	Always	Always	Always	Always	Always
348	22	Male	Unmarried	University/ above	> 30,000 BDT	Student	Nuclear	Urban	Dhaka	2-5 years	Gas	8	17	15	University	1	1	1	1	1	1	1	Yes	Yes	Don't know	Yes	Yes	Yes	Don't know	Yes	No	Yes	Yes	Agree	Agree	Agree	Disagree	Agree	Agree	Disagree	Very bad	Very bad	Sometime	Always	Never	Never	Never	Always	Always
349	20	Female	Unmarried	University/ above	> 30,000 BDT	Student	Joint	Urban	Dhaka	2-5 years	Gas	9	9	0	University	0	0	0	0	1	0	0	Yes	Yes	Yes	Yes	Don't know	Don't know	Yes	Yes	Yes	Yes	Yes	Agree	Disagree	Disagree	Disagree	Disagree	Disagree	Disagree	Bad	Fair	Never	Never	Never	Never	Never	Never	Never
350	29	Male	Unmarried	University/ above	15,000-30,000 BDT	Employee	Joint	Urban	Dhaka	> 5 years	Gas	7	19	5	University	1	1	1	0	1	0	0	Yes	Yes	Yes	Yes	Yes	No	Don't know	Yes	No	Yes	Don't know	Agree	Agree	Agree	Disagree	Agree	Agree	Agree	Very bad	Very bad	Never	Sometime	Always	Never	Never	Never	Never
351	19	Female	Married	College (11-12 grades)	15,000-30,000 BDT	Student	Nuclear	Urban	Barishal	< 2 years	Gas	10	19	17	Intermediate	1	1	1	0	1	0	0	Yes	Yes	Yes	Yes	Yes	No	Yes	Yes	Yes	Yes	Yes	Agree	Agree	Agree	Disagree	Agree	Agree	Agree	Very bad	Fair	Sometime	Always	Sometime	Sometime	Sometime	Always	Always
352	24	Female	Unmarried	University/ above	15,000-30,000 BDT	Student	Nuclear	Rural	Dhaka	> 5 years	Gas	9	20	10	University	1	1	1	1	0	1	0	Yes	Yes	Yes	Yes	Yes	Don't know	Yes	Yes	Yes	No	Yes	Agree	Agree	Agree	Undecided	Agree	Agree	Agree	Fair	Bad	Never	Sometime	Sometime	Never	Never	Always	Sometime
353	26	Female	Married	University/ above	> 30,000 BDT	Unemployed	Nuclear	Urban	Dhaka	> 5 years	Gas	8	20	3	University	1	1	1	0	1	0	0	Yes	Yes	Yes	Don't know	Yes	Yes	Yes	Yes	No	No	Yes	Agree	Agree	Agree	Undecided	Agree	Agree	Agree	Very bad	Bad	Never	Sometime	Sometime	Never	Never	Sometime	Never
354	24	Male	Unmarried	University/ above	> 30,000 BDT	Student	Nuclear	Urban	Dhaka	> 5 years	Gas	6	21	18	University	1	1	1	1	1	1	0	Yes	Yes	Don't know	Don't know	Yes	Yes	Don't know	Yes	Yes	No	Don't know	Agree	Agree	Agree	Agree	Agree	Agree	Agree	Very bad	Very bad	Sometime	Always	Always	Always	Sometime	Sometime	Sometime
355	23	Male	Unmarried	University/ above	> 15,000 BDT	Student	Nuclear	Rural	Khulna	2-5 years	Electricity	7	21	13	University	0	0	0	0	1	0	0	Yes	Yes	Yes	No	Yes	No	Yes	Yes	No	No	Yes	Agree	Agree	Agree	Agree	Agree	Agree	Agree	Fair	Bad	Sometime	Sometime	Always	Sometime	Always	Sometime	Sometime
356	23	Male	Unmarried	College (11-12 grades)	> 30,000 BDT	Student	Nuclear	Urban	Rangpur	< 2 years	Gas	9	17	12	Intermediate	1	0	0	0	0	0	0	Yes	Yes	Yes	Yes	Yes	Yes	No	Yes	Yes	No	Yes	Agree	Agree	Agree	Disagree	Agree	Agree	Disagree	Very bad	Very bad	Never	Sometime	Never	Never	Never	Always	Always
357	23	Male	Unmarried	University/ above	> 30,000 BDT	Student	Joint	Urban	Dhaka	> 5 years	Gas	7	20	5	University	1	1	1	1	0	0	0	Yes	Yes	Yes	Don't know	Don't know	Yes	Yes	Yes	Yes	Don't know	Don't know	Agree	Agree	Agree	Undecided	Agree	Agree	Agree	Fair	Bad	Sometime	Sometime	Never	Never	Never	Never	Never
358	26	Male	Married	University/ above	15,000-30,000 BDT	Employee	Joint	Urban	Barishal	> 5 years	Gas	9	20	16	University	0	0	0	0	1	0	0	Yes	Yes	Yes	Yes	Yes	No	Yes	Yes	Yes	No	Yes	Agree	Agree	Agree	Undecided	Agree	Agree	Agree	Bad	Good	Sometime	Always	Sometime	Sometime	Sometime	Sometime	Sometime
359	23	Male	Unmarried	University/ above	15,000-30,000 BDT	Student	Nuclear	Urban	Dhaka	> 5 years	Gas	9	21	22	University	1	1	1	1	1	1	1	Yes	Yes	Yes	Don't know	Yes	Don't know	Yes	Yes	Yes	Yes	Yes	Agree	Agree	Agree	Agree	Agree	Agree	Agree	Very bad	Very bad	Always	Always	Always	Always	Always	Always	Always
360	25	Male	Unmarried	University/ above	> 30,000 BDT	Student	Joint	Urban	Dhaka	> 5 years	Gas	10	21	4	University	1	0	0	0	0	0	0	Yes	Yes	Yes	Yes	Yes	Don't know	Yes	Yes	Yes	Yes	Yes	Agree	Agree	Agree	Agree	Agree	Agree	Agree	Very bad	Very bad	Never	Sometime	Sometime	Never	Never	Never	Never
361	20	Female	Unmarried	University/ above	> 30,000 BDT	Student	Nuclear	Urban	Rajshahi	< 2 years	Gas	10	21	14	University	1	0	0	0	0	0	0	Yes	Yes	Yes	Yes	Yes	No	Yes	Yes	Yes	Yes	Yes	Agree	Agree	Agree	Agree	Agree	Agree	Agree	Fair	Bad	Never	Sometime	Always	Always	Always	Always	Sometime
362	21	Female	Married	University/ above	15,000-30,000 BDT	Student	Joint	Urban	Dhaka	> 5 years	Gas	5	17	9	University	1	0	0	0	0	0	0	Yes	Yes	Don't know	Don't know	Yes	No	Don't know	Yes	Don't know	No	Yes	Agree	Agree	Undecided	Disagree	Agree	Agree	Undecided	Fair	Fair	Sometime	Always	Sometime	Never	Never	Sometime	Sometime
363	22	Male	Unmarried	University/ above	> 30,000 BDT	Student	Nuclear	Rural	Dhaka	> 5 years	Gas	6	17	4	University	1	0	0	0	0	0	0	Yes	Yes	Yes	Don't know	Yes	No	Don't know	Yes	No	No	Yes	Agree	Agree	Agree	Disagree	Agree	Agree	Disagree	Fair	Bad	Never	Sometime	Always	Never	Never	Never	Never
364	24	Male	Married	University/ above	> 15,000 BDT	Student	Nuclear	Rural	Dhaka	> 5 years	Wooden stick	9	20	10	University	1	0	0	0	0	0	0	Yes	Yes	Yes	Yes	Yes	No	Yes	Yes	Yes	No	Yes	Agree	Agree	Agree	Undecided	Agree	Agree	Agree	Fair	Fair	Sometime	Sometime	Sometime	Never	Never	Sometime	Sometime
365	21	Male	Unmarried	University/ above	15,000-30,000 BDT	Student	Joint	Urban	Dhaka	> 5 years	Gas	4	21	5	University	1	0	0	0	0	0	0	Yes	Yes	Don't know	Don't know	Yes	No	Don't know	Yes	Don't know	No	Don't know	Agree	Agree	Agree	Agree	Agree	Agree	Agree	Fair	Bad	Never	Sometime	Never	Never	Never	Sometime	Never
366	22	Female	Unmarried	University/ above	> 30,000 BDT	Student	Nuclear	Urban	Mymensingh	2-5 years	Gas	9	20	5	University	1	0	0	0	0	0	0	Yes	Yes	Yes	Yes	Yes	Yes	Yes	Yes	No	No	Yes	Agree	Agree	Agree	Undecided	Agree	Agree	Agree	Bad	Fair	Never	Sometime	Never	Never	Never	Sometime	Never
367	24	Male	Unmarried	University/ above	15,000-30,000 BDT	Employee	Nuclear	Urban	Chattogram	> 5 years	Gas	8	19	7	University	1	0	0	0	0	0	0	Yes	Yes	Yes	Yes	Yes	No	No	Yes	Yes	No	Yes	Agree	Agree	Agree	Undecided	Agree	Agree	Undecided	Fair	Good	Never	Sometime	Never	Never	Sometime	Sometime	Sometime
368	21	Male	Unmarried	University/ above	> 30,000 BDT	Student	Nuclear	Urban	Dhaka	2-5 years	Gas	8	19	3	University	1	0	1	0	1	0	0	Yes	Yes	Yes	Yes	Yes	No	Yes	Yes	No	No	Yes	Agree	Agree	Agree	Disagree	Agree	Agree	Agree	Fair	Bad	Sometime	Sometime	Never	Never	Never	Never	Never
369	20	Male	Unmarried	College (11-12 grades)	15,000-30,000 BDT	Unemployed	Nuclear	Urban	Dhaka	> 5 years	Gas	7	18	10	Intermediate	1	0	0	0	0	0	0	Yes	Yes	Don't know	Don't know	Yes	Yes	Don't know	Yes	No	Yes	Yes	Agree	Agree	Agree	Disagree	Agree	Agree	Undecided	Very bad	Very bad	Sometime	Sometime	Always	Always	Always	Never	Never
370	22	Female	Unmarried	University/ above	> 30,000 BDT	Student	Nuclear	Urban	Dhaka	> 5 years	Gas	7	19	16	University	0	0	1	0	0	0	0	Yes	Yes	Don't know	Don't know	Yes	Yes	Don't know	Yes	Yes	No	Yes	Agree	Agree	Agree	Disagree	Agree	Agree	Agree	Bad	Bad	Sometime	Always	Sometime	Sometime	Sometime	Always	Always
371	19	Female	Unmarried	University/ above	15,000-30,000 BDT	Student	Nuclear	Urban	Dhaka	> 5 years	Gas	8	21	19	University	0	0	0	0	1	0	0	Yes	Yes	Yes	No	Yes	Yes	Yes	Yes	No	Yes	No	Agree	Agree	Agree	Agree	Agree	Agree	Agree	Very bad	Bad	Sometime	Always	Always	Sometime	Sometime	Always	Always
372	20	Male	Unmarried	University/ above	15,000-30,000 BDT	Student	Nuclear	Urban	Rangpur	> 5 years	Gas	9	19	11	University	0	0	0	0	1	0	0	Yes	Yes	Yes	Yes	Yes	Yes	No	Yes	Yes	No	Yes	Agree	Agree	Agree	Disagree	Agree	Agree	Agree	Bad	Fair	Always	Sometime	Sometime	Never	Always	Sometime	Never
373	29	Female	Married	University/ above	> 15,000 BDT	Unemployed	Nuclear	Urban	Chattogram	> 5 years	Gas	6	21	10	University	1	0	0	0	0	0	0	Yes	Yes	Yes	No	Yes	No	No	Yes	No	No	Yes	Agree	Agree	Agree	Agree	Agree	Agree	Agree	Fair	Bad	Never	Always	Never	Never	Sometime	Sometime	Sometime
374	21	Male	Unmarried	University/ above	> 15,000 BDT	Student	Nuclear	Urban	Dhaka	2-5 years	Gas	8	17	16	University	0	0	1	0	0	0	0	Yes	Yes	Yes	Yes	Yes	No	Yes	Yes	No	No	Yes	Agree	Agree	Agree	Disagree	Agree	Agree	Disagree	Bad	Bad	Sometime	Always	Sometime	Never	Never	Always	Always
375	20	Female	Unmarried	University/ above	> 15,000 BDT	Student	Joint	Urban	Dhaka	> 5 years	Gas	8	20	15	University	0	1	0	0	0	0	0	Yes	Yes	Yes	No	Yes	Yes	Don't know	Yes	No	Yes	Yes	Agree	Agree	Agree	Undecided	Agree	Agree	Agree	Fair	Bad	Sometime	Always	Always	Always	Always	Sometime	Sometime
376	22	Female	Unmarried	University/ above	> 15,000 BDT	Student	Nuclear	Urban	Dhaka	< 2 years	Gas	7	19	13	University	1	1	1	1	1	1	1	Yes	Yes	Yes	Don't know	Yes	No	Yes	Yes	No	No	Yes	Agree	Agree	Agree	Undecided	Undecided	Agree	Agree	Very bad	Very bad	Sometime	Sometime	Always	Always	Sometime	Sometime	Sometime
377	25	Male	Unmarried	University/ above	> 15,000 BDT	Student	Nuclear	Rural	Chattogram	2-5 years	Wooden stick	7	19	16	University	1	0	0	0	0	0	0	Yes	Yes	Yes	Yes	Yes	No	Yes	Yes	No	No	No	Agree	Agree	Agree	Disagree	Agree	Agree	Agree	Fair	Good	Always	Sometime	Always	Sometime	Never	Always	Always
378	19	Female	Unmarried	University/ above	15,000-30,000 BDT	Student	Nuclear	Urban	Dhaka	< 2 years	Gas	7	18	7	University	0	1	0	0	0	0	0	Yes	Yes	Yes	Don't know	Yes	No	Yes	Yes	No	No	Yes	Agree	Agree	Agree	Disagree	Agree	Agree	Undecided	Very bad	Very bad	Never	Sometime	Sometime	Never	Never	Sometime	Sometime
379	18	Female	Unmarried	College (11-12 grades)	> 15,000 BDT	Student	Nuclear	Rural	Barishal	> 5 years	Wooden stick	8	21	8	Intermediate	0	0	0	0	1	0	0	Yes	Yes	Yes	No	Yes	No	No	Yes	Yes	Yes	Yes	Agree	Agree	Agree	Agree	Agree	Agree	Agree	Fair	Fair	Never	Sometime	Never	Sometime	Always	Always	Never
380	20	Male	Unmarried	University/ above	> 15,000 BDT	Student	Nuclear	Urban	Dhaka	> 5 years	Wooden stick	10	21	17	University	1	1	1	1	1	1	1	Yes	Yes	Yes	Yes	Yes	No	Yes	Yes	Yes	Yes	Yes	Agree	Agree	Agree	Agree	Agree	Agree	Agree	Fair	Very bad	Never	Sometime	Always	Always	Always	Always	Always
381	23	Male	Unmarried	University/ above	> 30,000 BDT	Student	Nuclear	Urban	Dhaka	> 5 years	Gas	7	18	9	University	1	1	1	1	1	1	1	Yes	Yes	Yes	No	Yes	No	No	Yes	Yes	No	Yes	Agree	Agree	Agree	Disagree	Agree	Agree	Undecided	Fair	Bad	Sometime	Sometime	Never	Never	Never	Sometime	Sometime
382	22	Female	Unmarried	Below college (< 11 grades)	> 15,000 BDT	Student	Nuclear	Urban	Barishal	> 5 years	Gas	9	17	16	No formal education	0	0	1	0	0	0	0	No	Yes	Yes	No	Yes	Yes	Yes	Yes	Yes	Yes	Yes	Agree	Undecided	Agree	Undecided	Undecided	Undecided	Agree	Good	Good	Always	Sometime	Sometime	Always	Always	Always	Always
383	20	Female	Unmarried	University/ above	15,000-30,000 BDT	Student	Nuclear	Urban	Dhaka	> 5 years	Gas	8	19	12	University	0	1	0	0	0	0	0	Yes	Yes	Yes	Yes	Yes	No	Yes	Yes	No	No	Yes	Agree	Agree	Agree	Disagree	Agree	Agree	Agree	Very bad	Very bad	Always	Sometime	Sometime	Never	Never	Always	Sometime
384	18	Male	Unmarried	College (11-12 grades)	> 30,000 BDT	Student	Joint	Urban	Dhaka	> 5 years	Gas	8	20	16	Intermediate	1	0	0	0	0	0	0	Yes	Yes	No	Yes	Yes	Yes	Don't know	Yes	Yes	No	Yes	Agree	Agree	Agree	Undecided	Agree	Agree	Agree	Fair	Bad	Sometime	Always	Always	Always	Always	Always	Sometime
385	23	Male	Unmarried	University/ above	> 30,000 BDT	Student	Joint	Urban	Dhaka	> 5 years	Gas	7	20	16	University	1	0	0	0	0	0	0	Yes	Yes	Yes	No	No	No	Yes	Yes	Yes	No	Yes	Agree	Agree	Agree	Undecided	Agree	Agree	Agree	Fair	Bad	Sometime	Always	Always	Sometime	Sometime	Sometime	Sometime
386	23	Male	Unmarried	University/ above	> 30,000 BDT	Student	Nuclear	Urban	Dhaka	> 5 years	Gas	9	21	22	University	1	0	0	0	0	0	0	Yes	Yes	No	No	Yes	Yes	Yes	Yes	Yes	Yes	Yes	Agree	Agree	Agree	Agree	Agree	Agree	Agree	Fair	Bad	Always	Always	Always	Always	Always	Always	Always
387	19	Female	Unmarried	University/ above	> 30,000 BDT	Student	Joint	Urban	Dhaka	> 5 years	Wooden stick	10	20	16	University	0	0	0	0	1	0	0	Yes	Yes	Yes	Don't know	Yes	Yes	Yes	Yes	Yes	Yes	Yes	Agree	Agree	Agree	Undecided	Agree	Agree	Agree	Fair	Bad	Never	Always	Always	Never	Never	Always	Always
388	22	Male	Unmarried	College (11-12 grades)	> 30,000 BDT	Student	Joint	Urban	Khulna	> 5 years	Gas	7	20	11	Intermediate	1	0	0	0	0	0	0	Yes	Yes	Yes	No	Yes	No	Yes	Yes	No	No	Yes	Agree	Agree	Agree	Agree	Agree	Agree	Undecided	Fair	Fair	Sometime	Sometime	Sometime	Sometime	Sometime	Sometime	Sometime
389	20	Male	Unmarried	College (11-12 grades)	> 30,000 BDT	Student	Nuclear	Urban	Dhaka	> 5 years	Gas	7	17	5	Intermediate	0	0	1	0	0	0	0	Yes	Yes	Yes	Don't know	Yes	No	Yes	Yes	No	No	Yes	Agree	Agree	Agree	Disagree	Disagree	Agree	Agree	Very bad	Bad	Never	Sometime	Sometime	Never	Never	Sometime	Sometime
390	20	Male	Unmarried	University/ above	> 15,000 BDT	Student	Nuclear	Urban	Dhaka	< 2 years	Gas	9	21	22	University	1	0	0	0	0	0	0	Yes	Yes	Yes	Yes	Yes	No	Yes	Yes	Yes	No	Yes	Agree	Agree	Agree	Agree	Agree	Agree	Agree	Very bad	Very bad	Always	Always	Always	Always	Always	Always	Always
391	27	Male	Unmarried	University/ above	15,000-30,000 BDT	Employee	Nuclear	Urban	Dhaka	> 5 years	Gas	8	18	13	University	0	1	1	0	0	0	0	Yes	Yes	Yes	Yes	Yes	No	Yes	Yes	No	No	Yes	Agree	Agree	Agree	Disagree	Agree	Agree	Undecided	Bad	Bad	Sometime	Always	Never	Never	Never	Always	Always
392	20	Male	Unmarried	College (11-12 grades)	> 30,000 BDT	Student	Nuclear	Urban	Dhaka	> 5 years	Gas	7	19	9	Intermediate	1	1	1	1	0	1	0	Yes	Yes	Yes	Don't know	Yes	No	Don't know	Yes	Yes	No	Yes	Agree	Agree	Agree	Undecided	Agree	Agree	Undecided	Fair	Fair	Sometime	Always	Always	Never	Sometime	Sometime	Never
393	20	Male	Unmarried	University/ above	15,000-30,000 BDT	Student	Nuclear	Urban	Dhaka	> 5 years	Gas	8	20	18	University	0	0	1	0	0	0	0	Yes	Yes	Yes	No	Yes	No	Yes	Yes	Yes	No	Yes	Agree	Agree	Agree	Undecided	Agree	Agree	Agree	Fair	Bad	Sometime	Sometime	Never	Always	Always	Always	Always
394	22	Female	Unmarried	University/ above	> 30,000 BDT	Student	Nuclear	Urban	Dhaka	2-5 years	Wooden stick	8	19	12	University	1	0	1	0	0	0	0	Yes	Yes	Yes	Yes	Yes	No	Yes	Yes	Don't know	No	Yes	Agree	Agree	Agree	Undecided	Agree	Agree	Undecided	Very bad	Bad	Never	Sometime	Always	Always	Always	Sometime	Sometime
395	21	Male	Unmarried	College (11-12 grades)	15,000-30,000 BDT	Student	Nuclear	Urban	Dhaka	< 2 years	Gas	5	19	1	Intermediate	1	0	0	0	0	0	0	Yes	Yes	Don't know	Don't know	Yes	No	Don't know	Yes	No	No	Yes	Agree	Agree	Agree	Disagree	Agree	Agree	Agree	Very bad	Bad	Never	Sometime	Never	Never	Never	Never	Never
396	26	Female	Unmarried	University/ above	> 30,000 BDT	Student	Joint	Urban	Dhaka	> 5 years	Gas	7	19	5	University	0	1	0	0	0	0	0	Yes	Yes	Yes	Don't know	Yes	No	Yes	Yes	Don't know	No	Yes	Agree	Agree	Agree	Disagree	Agree	Agree	Agree	Bad	Very bad	Never	Sometime	Never	Never	Never	Sometime	Sometime
397	21	Male	Unmarried	College (11-12 grades)	> 30,000 BDT	Student	Nuclear	Urban	Dhaka	> 5 years	Gas	8	20	22	Intermediate	1	0	0	0	0	0	0	Yes	Yes	Yes	Yes	Yes	No	Yes	Yes	Yes	No	No	Agree	Agree	Agree	Undecided	Agree	Agree	Agree	Fair	Fair	Always	Always	Always	Always	Always	Always	Always
398	24	Female	Married	University/ above	> 30,000 BDT	Businessman	Nuclear	Urban	Dhaka	> 5 years	Gas	8	19	3	University	1	1	1	1	0	0	0	Yes	Yes	Yes	Don't know	Yes	Yes	No	Yes	Yes	No	Yes	Agree	Agree	Agree	Undecided	Agree	Agree	Undecided	Very bad	Very bad	Never	Sometime	Sometime	Never	Never	Never	Never
399	21	Male	Unmarried	College (11-12 grades)	> 30,000 BDT	Student	Nuclear	Urban	Rajshahi	> 5 years	Gas	3	18	5	Intermediate	1	1	1	0	1	0	1	Yes	Don't know	Don't know	Don't know	Don't know	Don't know	Yes	Yes	No	Don't know	Don't know	Agree	Agree	Agree	Disagree	Agree	Agree	Undecided	Fair	Fair	Never	Never	Sometime	Never	Never	Sometime	Never
400	20	Male	Unmarried	University/ above	15,000-30,000 BDT	Student	Nuclear	Urban	Dhaka	> 5 years	Gas	9	20	16	University	0	0	0	0	1	0	0	Yes	Yes	Yes	Don't know	Yes	Yes	Yes	Yes	Yes	No	Yes	Agree	Agree	Agree	Undecided	Agree	Agree	Agree	Fair	Fair	Sometime	Sometime	Always	Sometime	Sometime	Always	Sometime
401	42	Female	Married	College (11-12 grades)	> 15,000 BDT	Employee	Nuclear	Urban	Dhaka	> 5 years	Gas	7	19	6	Intermediate	1	1	0	0	0	0	0	Yes	Yes	Yes	Don't know	Yes	Yes	Don't know	Yes	No	No	Yes	Agree	Agree	Agree	Disagree	Agree	Agree	Agree	Bad	Fair	Never	Always	Sometime	Never	Never	Sometime	Sometime
402	22	Female	Unmarried	University/ above	15,000-30,000 BDT	Student	Nuclear	Urban	Chattogram	2-5 years	Wooden stick	7	20	18	University	0	0	0	0	1	0	0	Yes	Yes	Yes	Don't know	Yes	No	Yes	Yes	No	No	Yes	Agree	Agree	Agree	Undecided	Agree	Agree	Agree	Bad	Fair	Sometime	Always	Always	Sometime	Sometime	Always	Always
403	22	Male	Unmarried	University/ above	> 15,000 BDT	Employee	Joint	Rural	Dhaka	> 5 years	Wooden stick	6	19	9	University	0	0	0	0	1	0	0	Yes	Yes	Yes	Don't know	Don't know	No	No	Yes	Yes	Yes	No	Agree	Agree	Agree	Disagree	Agree	Agree	Agree	Good	Good	Always	Always	Sometime	Never	Never	Sometime	Sometime
404	23	Male	Unmarried	University/ above	> 30,000 BDT	Student	Nuclear	Urban	Dhaka	> 5 years	Gas	10	21	22	University	0	0	0	0	1	0	0	Yes	Yes	Yes	Yes	Yes	No	Yes	Yes	Yes	Yes	Yes	Agree	Agree	Agree	Agree	Agree	Agree	Agree	Fair	Fair	Always	Always	Always	Always	Always	Always	Always
405	25	Male	Unmarried	University/ above	> 30,000 BDT	Employee	Joint	Urban	Rangpur	> 5 years	Gas	8	19	2	University	1	1	1	0	0	0	0	Yes	Yes	Yes	Yes	Yes	No	Don't know	Yes	Yes	No	Yes	Agree	Agree	Agree	Disagree	Agree	Agree	Agree	Very bad	Very bad	Never	Sometime	Never	Never	Never	Never	Never
406	23	Male	Unmarried	University/ above	> 15,000 BDT	Student	Nuclear	Urban	Dhaka	> 5 years	Gas	0	12	9	University	1	1	1	1	0	0	0	Don't know	No	Don't know	No	Don't know	Don't know	No	No	Don't know	No	No	Undecided	Undecided	Disagree	Undecided	Disagree	Undecided	Undecided	Bad	Bad	Sometime	Always	Sometime	Never	Sometime	Sometime	Never
407	20	Female	Unmarried	University/ above	> 15,000 BDT	Unemployed	Nuclear	Urban	Dhaka	> 5 years	Gas	11	21	17	University	0	0	1	0	0	0	0	Yes	Yes	Yes	Yes	Yes	Yes	Yes	Yes	Yes	Yes	Yes	Agree	Agree	Agree	Agree	Agree	Agree	Agree	Bad	Fair	Sometime	Sometime	Always	Always	Always	Always	Always
408	20	Female	Unmarried	University/ above	> 30,000 BDT	Student	Nuclear	Urban	Dhaka	> 5 years	Gas	9	20	6	University	1	0	0	0	0	0	0	Yes	Yes	Yes	Yes	Yes	No	Yes	Yes	Yes	No	Yes	Agree	Agree	Agree	Undecided	Agree	Agree	Agree	Fair	Fair	Never	Always	Sometime	Never	Never	Sometime	Never
409	20	Female	Unmarried	College (11-12 grades)	> 15,000 BDT	Student	Joint	Urban	Dhaka	< 2 years	Gas	9	19	14	Intermediate	1	1	1	1	0	0	0	Yes	Yes	Yes	Yes	Yes	No	Yes	Yes	Yes	No	Yes	Agree	Agree	Agree	Disagree	Agree	Agree	Agree	Very bad	Bad	Sometime	Always	Sometime	Never	Never	Always	Always
410	23	Male	Unmarried	University/ above	> 15,000 BDT	Student	Nuclear	Urban	Sylhet	> 5 years	Gas	8	20	2	University	0	0	0	1	0	0	0	Yes	Yes	Yes	Yes	Yes	No	Yes	Yes	Yes	No	No	Agree	Agree	Agree	Undecided	Agree	Agree	Agree	Fair	Fair	Never	Never	Never	Never	Never	Never	Sometime
411	24	Female	Unmarried	University/ above	> 30,000 BDT	Student	Joint	Urban	Dhaka	> 5 years	Gas	6	19	5	University	0	0	1	0	0	0	0	Yes	Don't know	Yes	Don't know	Yes	Yes	Don't know	Yes	Don't know	No	Yes	Agree	Agree	Undecided	Undecided	Agree	Agree	Agree	Very bad	Bad	Never	Always	Sometime	Never	Never	Sometime	Never
412	20	Female	Unmarried	College (11-12 grades)	15,000-30,000 BDT	Student	Nuclear	Urban	Dhaka	< 2 years	Gas	9	19	15	Intermediate	1	1	1	1	0	0	0	Yes	Yes	Yes	Yes	Yes	No	Yes	Yes	Yes	No	Yes	Agree	Agree	Agree	Disagree	Agree	Agree	Agree	Bad	Very bad	Sometime	Sometime	Sometime	Never	Never	Always	Always
413	21	Male	Unmarried	University/ above	15,000-30,000 BDT	Student	Nuclear	Urban	Dhaka	> 5 years	Gas	9	18	4	University	0	0	1	0	0	0	0	Yes	Yes	Yes	Yes	Yes	Yes	Yes	Yes	No	No	Yes	Agree	Agree	Agree	Disagree	Agree	Agree	Undecided	Bad	Very bad	Never	Sometime	Sometime	Never	Never	Never	Never
414	19	Female	Unmarried	University/ above	> 30,000 BDT	Student	Nuclear	Rural	Dhaka	> 5 years	Wooden stick	9	17	14	University	1	1	1	1	1	1	0	Yes	Yes	Yes	Yes	Yes	No	Yes	Yes	Yes	No	Yes	Agree	Agree	Agree	Disagree	Undecided	Agree	Undecided	Very bad	Very bad	Sometime	Always	Sometime	Sometime	Sometime	Always	Sometime
415	24	Male	Unmarried	University/ above	> 15,000 BDT	Student	Nuclear	Urban	Dhaka	2-5 years	Electricity	8	19	9	University	0	1	0	0	0	0	0	Yes	Yes	Yes	Don't know	Yes	Yes	Yes	Yes	No	No	Yes	Agree	Agree	Agree	Undecided	Agree	Agree	Undecided	Fair	Bad	Sometime	Never	Sometime	Never	Never	Sometime	Sometime
416	46	Male	Married	University/ above	> 30,000 BDT	Employee	Nuclear	Urban	Dhaka	> 5 years	Gas	6	17	1	University	0	0	0	0	1	0	0	Yes	Yes	Don't know	Don't know	Yes	No	Don't know	Yes	No	Yes	Yes	Agree	Agree	Agree	Disagree	Agree	Agree	Disagree	Bad	Bad	Never	Never	Sometime	Never	Never	Never	Never
417	22	Male	Unmarried	College (11-12 grades)	> 15,000 BDT	Student	Nuclear	Urban	Dhaka	< 2 years	Gas	9	21	5	Intermediate	1	1	1	1	0	0	0	Yes	Yes	Yes	Yes	Yes	No	Yes	Yes	Yes	No	Yes	Agree	Agree	Agree	Agree	Agree	Agree	Agree	Very bad	Bad	Never	Sometime	Sometime	Sometime	Sometime	Sometime	Never
418	19	Male	Unmarried	University/ above	> 30,000 BDT	Student	Nuclear	Urban	Rajshahi	2-5 years	Gas	10	17	12	University	1	1	1	1	0	1	1	Yes	Yes	Yes	Yes	Yes	Yes	Yes	Yes	Yes	Don't know	Yes	Agree	Agree	Agree	Disagree	Agree	Agree	Disagree	Very bad	Very bad	Sometime	Sometime	Never	Never	Never	Sometime	Sometime
419	20	Female	Unmarried	University/ above	> 30,000 BDT	Student	Nuclear	Urban	Dhaka	> 5 years	Gas	9	18	3	University	1	1	1	1	0	1	1	Yes	Yes	Yes	Yes	Yes	No	Yes	Yes	Yes	No	Yes	Agree	Agree	Agree	Disagree	Agree	Agree	Undecided	Very bad	Bad	Never	Sometime	Sometime	Sometime	Never	Never	Never
420	21	Female	Unmarried	College (11-12 grades)	> 15,000 BDT	Student	Nuclear	Urban	Dhaka	> 5 years	Gas	9	18	7	Intermediate	1	1	1	1	1	0	0	Yes	Yes	Yes	Yes	Yes	No	Yes	Yes	Yes	No	Yes	Agree	Agree	Agree	Disagree	Agree	Agree	Undecided	Fair	Bad	Never	Sometime	Sometime	Never	Sometime	Sometime	Sometime
421	22	Female	Unmarried	College (11-12 grades)	> 15,000 BDT	Student	Nuclear	Urban	Dhaka	> 5 years	Gas	8	19	6	Intermediate	1	1	1	1	0	0	0	Yes	Yes	Yes	Yes	Yes	No	Yes	Yes	No	No	Yes	Agree	Agree	Agree	Undecided	Agree	Agree	Undecided	Fair	Fair	Sometime	Always	Never	Never	Never	Never	Never
422	21	Male	Unmarried	College (11-12 grades)	> 15,000 BDT	Student	Nuclear	Urban	Dhaka	< 2 years	Gas	9	18	6	Intermediate	1	1	1	1	1	1	1	Yes	Yes	Yes	Yes	Yes	No	Yes	Yes	Yes	No	Yes	Agree	Agree	Agree	Disagree	Agree	Agree	Undecided	Very bad	Very bad	Never	Always	Always	Sometime	Sometime	Never	Never
423	22	Female	Unmarried	University/ above	> 30,000 BDT	Student	Nuclear	Urban	Dhaka	> 5 years	Gas	7	19	11	University	1	0	0	0	0	0	0	Yes	Yes	Yes	Yes	Yes	No	Don't know	Yes	Don't know	No	Yes	Agree	Agree	Agree	Disagree	Agree	Agree	Agree	Very bad	Fair	Sometime	Always	Never	Sometime	Never	Sometime	Sometime
424	24	Male	Married	University/ above	> 30,000 BDT	Employee	Joint	Urban	Dhaka	> 5 years	Gas	9	20	22	University	1	0	0	0	0	0	0	Yes	Yes	Yes	Yes	Yes	No	Yes	Yes	Yes	No	Yes	Agree	Agree	Agree	Undecided	Agree	Agree	Agree	Very bad	Very bad	Always	Always	Always	Always	Always	Always	Always
425	27	Male	Unmarried	University/ above	> 30,000 BDT	Employee	Joint	Urban	Barishal	> 5 years	Gas	9	21	14	University	1	0	0	0	0	0	0	Yes	Yes	Yes	Yes	Yes	Yes	Yes	Yes	No	No	Yes	Agree	Agree	Agree	Agree	Agree	Agree	Agree	Fair	Fair	Sometime	Sometime	Sometime	Never	Never	Sometime	Always
426	26	Male	Unmarried	University/ above	> 30,000 BDT	Employee	Nuclear	Urban	Dhaka	> 5 years	Gas	9	20	11	University	1	0	0	0	0	0	0	Yes	Yes	Yes	Yes	Yes	Yes	No	Yes	Yes	No	Yes	Agree	Agree	Agree	Undecided	Agree	Agree	Agree	Bad	Bad	Never	Always	Sometime	Sometime	Sometime	Sometime	Sometime
427	45	Male	Married	University/ above	> 30,000 BDT	Employee	Nuclear	Urban	Chattogram	> 5 years	Gas	8	19	18	University	1	0	0	0	0	0	0	Yes	Yes	Yes	Yes	Yes	Yes	Don't know	Yes	Don't know	No	Yes	Agree	Agree	Agree	Disagree	Agree	Agree	Agree	Fair	Fair	Sometime	Sometime	Always	Always	Always	Always	Always
428	20	Male	Unmarried	University/ above	15,000-30,000 BDT	Student	Joint	Urban	Sylhet	< 2 years	Gas	7	19	3	University	1	0	0	0	0	0	0	Yes	Yes	Yes	Yes	Yes	No	Yes	Yes	Don't know	No	Don't know	Agree	Agree	Agree	Undecided	Agree	Agree	Undecided	Very bad	Bad	Never	Never	Sometime	Sometime	Sometime	Never	Never
429	28	Male	Married	University/ above	15,000-30,000 BDT	Employee	Nuclear	Urban	Rajshahi	> 5 years	Gas	7	14	12	University	0	0	1	0	0	0	0	Don't know	Yes	Don't know	Don't know	Yes	No	Yes	Yes	Yes	Yes	Yes	Undecided	Undecided	Disagree	Agree	Undecided	Undecided	Undecided	Fair	Good	Sometime	Sometime	Sometime	Never	Sometime	Sometime	Always
430	24	Male	Unmarried	University/ above	15,000-30,000 BDT	Student	Nuclear	Urban	Dhaka	2-5 years	Gas	8	19	17	University	1	0	0	0	0	0	0	Yes	Yes	Yes	Yes	Yes	No	Yes	Yes	No	No	Yes	Agree	Agree	Agree	Undecided	Undecided	Agree	Agree	Bad	Bad	Sometime	Sometime	Sometime	Sometime	Sometime	Always	Always
431	22	Male	Unmarried	University/ above	> 15,000 BDT	Student	Nuclear	Urban	Dhaka	> 5 years	Wooden stick	6	20	4	University	1	0	0	0	0	0	0	Yes	Yes	Don't know	Don't know	Yes	Don't know	Don't know	Yes	Yes	Don't know	Yes	Agree	Agree	Agree	Undecided	Agree	Agree	Agree	Bad	Fair	Never	Never	Always	Sometime	Sometime	Never	Never
432	22	Female	Unmarried	University/ above	> 15,000 BDT	Student	Joint	Urban	Dhaka	> 5 years	Gas	8	18	12	University	1	1	0	1	1	0	0	Yes	Yes	Yes	Don't know	Yes	Yes	Don't know	Yes	No	Yes	Yes	Agree	Agree	Undecided	Disagree	Agree	Agree	Agree	Fair	Fair	Sometime	Always	Sometime	Never	Never	Always	Always
433	25	Female	Unmarried	University/ above	15,000-30,000 BDT	Student	Nuclear	Urban	Dhaka	> 5 years	Gas	7	19	20	University	1	1	1	1	1	1	0	Yes	Yes	Yes	Don't know	Yes	Yes	Don't know	Yes	Don't know	Don't know	Yes	Agree	Agree	Agree	Disagree	Agree	Agree	Agree	Very bad	Good	Sometime	Always	Always	Always	Always	Always	Always
434	22	Male	Unmarried	University/ above	> 30,000 BDT	Student	Nuclear	Urban	Dhaka	< 2 years	Gas	8	18	20	University	1	1	1	1	1	1	1	Yes	Yes	Yes	Yes	Yes	No	No	Yes	Yes	No	Yes	Agree	Agree	Agree	Disagree	Agree	Agree	Undecided	Very bad	Very bad	Always	Always	Always	Always	Always	Always	Sometime
435	21	Male	Unmarried	University/ above	15,000-30,000 BDT	Student	Joint	Urban	Dhaka	< 2 years	Gas	5	20	7	University	0	0	0	1	0	0	0	Yes	Yes	Yes	Don't know	Yes	No	Don't know	Yes	Don't know	No	Don't know	Agree	Agree	Agree	Undecided	Agree	Agree	Agree	Bad	Bad	Sometime	Sometime	Sometime	Sometime	Sometime	Never	Never
436	22	Male	Married	University/ above	15,000-30,000 BDT	Student	Nuclear	Urban	Dhaka	> 5 years	Wooden stick	8	20	18	University	0	0	1	0	0	0	0	Yes	Yes	Yes	No	Yes	No	Yes	Yes	Yes	No	Yes	Agree	Agree	Agree	Undecided	Agree	Agree	Agree	Bad	Bad	Always	Always	Sometime	Sometime	Sometime	Always	Always
437	24	Female	Unmarried	College (11-12 grades)	> 30,000 BDT	Student	Nuclear	Urban	Dhaka	> 5 years	Gas	10	21	20	Intermediate	1	0	0	0	0	0	0	Yes	Yes	Yes	Yes	Yes	Yes	Yes	Yes	Don't know	Yes	Yes	Agree	Agree	Agree	Agree	Agree	Agree	Agree	Fair	Bad	Sometime	Always	Sometime	Always	Always	Always	Always
438	21	Male	Unmarried	University/ above	> 30,000 BDT	Student	Nuclear	Urban	Rajshahi	< 2 years	Electricity	9	18	11	University	1	0	0	0	0	0	0	Yes	Yes	Yes	Yes	Yes	Yes	Yes	No	Yes	No	Yes	Agree	Agree	Agree	Disagree	Undecided	Agree	Agree	Fair	Fair	Sometime	Always	Sometime	Never	Never	Sometime	Sometime
439	23	Female	Unmarried	University/ above	> 30,000 BDT	Student	Nuclear	Urban	Rangpur	2-5 years	Gas	11	21	7	University	1	1	1	1	1	1	1	Yes	Yes	Yes	Yes	Yes	Yes	Yes	Yes	Yes	Yes	Yes	Agree	Agree	Agree	Agree	Agree	Agree	Agree	Fair	Fair	Never	Sometime	Sometime	Never	Never	Sometime	Sometime
440	22	Male	Unmarried	University/ above	15,000-30,000 BDT	Student	Nuclear	Urban	Chattogram	> 5 years	Gas	11	21	21	University	1	1	1	1	0	0	0	Yes	Yes	Yes	Yes	Yes	Yes	Yes	Yes	Yes	Yes	Yes	Agree	Agree	Agree	Agree	Agree	Agree	Agree	Very bad	Very bad	Always	Sometime	Always	Always	Always	Always	Always
441	22	Male	Unmarried	University/ above	> 15,000 BDT	Student	Nuclear	Rural	Dhaka	> 5 years	Wooden stick	7	19	8	University	0	1	0	0	0	0	0	No	Yes	Yes	Don't know	Yes	Yes	Don't know	Yes	Yes	No	Yes	Agree	Agree	Agree	Disagree	Agree	Agree	Agree	Bad	Bad	Sometime	Sometime	Never	Never	Sometime	Sometime	Sometime
442	24	Female	Unmarried	University/ above	> 30,000 BDT	Student	Joint	Urban	Khulna	2-5 years	Gas	5	19	15	University	1	1	0	1	0	0	0	Yes	Yes	Don't know	Don't know	Yes	No	Don't know	Yes	No	No	Yes	Agree	Agree	Agree	Disagree	Agree	Agree	Agree	Fair	Bad	Sometime	Sometime	Sometime	Never	Sometime	Sometime	Always
443	18	Female	Unmarried	College (11-12 grades)	> 30,000 BDT	Student	Nuclear	Urban	Dhaka	2-5 years	Gas	8	19	10	Intermediate	0	0	0	1	0	0	0	Yes	Yes	Yes	Don't know	Yes	No	Yes	Yes	Yes	No	Yes	Agree	Agree	Agree	Disagree	Agree	Agree	Agree	Very bad	Very bad	Never	Sometime	Always	Never	Sometime	Sometime	Sometime
444	22	Female	Married	University/ above	> 15,000 BDT	Student	Nuclear	Rural	Rangpur	> 5 years	Wooden stick	7	20	16	University	1	0	0	0	0	0	0	Yes	Yes	No	Yes	Yes	No	Don't know	Yes	No	Yes	Yes	Agree	Agree	Agree	Undecided	Agree	Agree	Agree	Fair	Fair	Sometime	Always	Always	Sometime	Never	Always	Always
445	22	Male	Unmarried	University/ above	> 30,000 BDT	Employee	Joint	Urban	Dhaka	> 5 years	Gas	7	20	7	University	1	0	0	0	0	0	0	Yes	Yes	Don't know	Yes	Yes	No	Yes	Yes	Yes	No	No	Agree	Agree	Agree	Undecided	Agree	Agree	Agree	Very bad	Very bad	Always	Never	Never	Never	Never	Always	Always
446	22	Male	Married	College (11-12 grades)	> 15,000 BDT	Student	Joint	Urban	Dhaka	> 5 years	Wooden stick	11	21	20	Intermediate	0	0	0	0	1	0	0	Yes	Yes	Yes	Yes	Yes	Yes	Yes	Yes	Yes	Yes	Yes	Agree	Agree	Agree	Agree	Agree	Agree	Agree	Bad	Very bad	Sometime	Sometime	Always	Always	Always	Always	Always
447	21	Male	Unmarried	University/ above	15,000-30,000 BDT	Student	Nuclear	Urban	Dhaka	> 5 years	Gas	7	18	7	University	1	0	0	0	0	0	0	Yes	Yes	Yes	No	Yes	Yes	Don't know	Yes	No	No	Yes	Agree	Agree	Agree	Disagree	Agree	Agree	Undecided	Bad	Very bad	Sometime	Sometime	Sometime	Never	Never	Sometime	Never
448	22	Female	Unmarried	University/ above	> 15,000 BDT	Student	Nuclear	Urban	Dhaka	> 5 years	Gas	11	21	21	University	1	1	1	0	0	0	1	Yes	Yes	Yes	Yes	Yes	Yes	Yes	Yes	Yes	Yes	Yes	Agree	Agree	Agree	Agree	Agree	Agree	Agree	Bad	Fair	Sometime	Always	Always	Always	Always	Always	Always
449	20	Male	Unmarried	College (11-12 grades)	> 15,000 BDT	Student	Nuclear	Rural	Barishal	2-5 years	Wooden stick	8	19	18	Intermediate	1	0	0	0	0	0	0	Yes	Yes	Yes	Don't know	Yes	Yes	Yes	Don't know	Yes	Yes	Don't know	Agree	Agree	Agree	Disagree	Agree	Agree	Agree	Fair	Fair	Sometime	Always	Sometime	Sometime	Sometime	Always	Always
450	23	Male	Unmarried	University/ above	15,000-30,000 BDT	Student	Nuclear	Urban	Dhaka	> 5 years	Gas	9	20	22	University	1	0	1	0	0	0	0	Yes	Yes	Yes	Yes	Yes	No	Yes	Yes	Yes	No	Yes	Agree	Agree	Agree	Undecided	Agree	Agree	Agree	Bad	Fair	Always	Always	Always	Always	Always	Always	Always
451	21	Male	Unmarried	University/ above	> 30,000 BDT	Student	Nuclear	Urban	Dhaka	> 5 years	Gas	10	20	17	University	1	1	1	1	1	1	1	Yes	Yes	Yes	Yes	Yes	Yes	Yes	Yes	No	Yes	Yes	Agree	Agree	Undecided	Agree	Agree	Agree	Agree	Bad	Bad	Sometime	Sometime	Always	Always	Sometime	Sometime	Sometime
452	21	Male	Unmarried	University/ above	15,000-30,000 BDT	Student	Nuclear	Urban	Dhaka	> 5 years	Wooden stick	7	20	1	University	1	1	1	1	0	1	0	Yes	Yes	Yes	Don't know	Yes	No	Yes	Yes	No	No	Yes	Agree	Agree	Agree	Undecided	Agree	Agree	Agree	Very bad	Very bad	Sometime	Never	Never	Never	Never	Never	Never
453	22	Male	Unmarried	University/ above	15,000-30,000 BDT	Student	Nuclear	Urban	Dhaka	2-5 years	Gas	8	20	17	University	0	1	0	0	0	0	0	Yes	Yes	Yes	Yes	Yes	No	Don't know	Yes	Yes	Don't know	Yes	Agree	Agree	Agree	Undecided	Agree	Agree	Agree	Bad	Bad	Sometime	Always	Always	Never	Never	Always	Always
454	19	Male	Unmarried	University/ above	15,000-30,000 BDT	Student	Nuclear	Urban	Dhaka	> 5 years	Gas	5	19	13	University	0	1	0	0	0	0	0	Yes	Yes	Don't know	Don't know	Yes	No	Don't know	Yes	Don't know	Don't know	Yes	Agree	Agree	Agree	Disagree	Agree	Agree	Agree	Very bad	Bad	Never	Sometime	Always	Never	Never	Always	Always
455	21	Female	Unmarried	University/ above	> 30,000 BDT	Student	Nuclear	Urban	Dhaka	> 5 years	Gas	8	20	16	University	1	0	0	0	0	0	0	Yes	Yes	Yes	Don't know	Yes	No	Yes	Yes	Yes	No	Yes	Agree	Agree	Agree	Undecided	Agree	Agree	Agree	Very bad	Very bad	Never	Always	Always	Always	Always	Sometime	Sometime
456	23	Male	Unmarried	College (11-12 grades)	15,000-30,000 BDT	Student	Nuclear	Rural	Dhaka	< 2 years	Wooden stick	9	21	22	Intermediate	0	1	0	0	0	0	0	Yes	No	Yes	Yes	Yes	Yes	No	Yes	Yes	Yes	Yes	Agree	Agree	Agree	Agree	Agree	Agree	Agree	Fair	Fair	Always	Always	Always	Always	Always	Always	Always
457	21	Male	Unmarried	University/ above	15,000-30,000 BDT	Student	Nuclear	Urban	Dhaka	2-5 years	Gas	8	19	3	University	1	0	0	0	0	0	0	Yes	Yes	Yes	Yes	Yes	Don't know	Don't know	Yes	Yes	No	Yes	Agree	Agree	Agree	Disagree	Agree	Agree	Agree	Very bad	Very bad	Never	Sometime	Never	Never	Never	Sometime	Never
458	29	Male	Unmarried	College (11-12 grades)	> 30,000 BDT	Businessman	Joint	Urban	Dhaka	> 5 years	Wooden stick	11	21	20	Intermediate	0	1	0	0	0	0	0	Yes	Yes	Yes	Yes	Yes	Yes	Yes	Yes	Yes	Yes	Yes	Agree	Agree	Agree	Agree	Agree	Agree	Agree	Fair	Good	Always	Always	Always	Never	Always	Always	Always
459	24	Male	Unmarried	University/ above	> 30,000 BDT	Student	Joint	Urban	Dhaka	> 5 years	Gas	10	19	20	University	0	1	0	0	0	0	0	Yes	Yes	Yes	Yes	Yes	Yes	Yes	Yes	Yes	Yes	Don't know	Agree	Agree	Agree	Agree	Agree	Agree	Disagree	Fair	Fair	Always	Always	Always	Always	Always	Always	Always
460	21	Male	Unmarried	University/ above	15,000-30,000 BDT	Student	Nuclear	Urban	Rangpur	< 2 years	Gas	6	19	4	University	0	1	0	0	0	0	0	Yes	Yes	Yes	Yes	Yes	No	Don't know	Yes	No	No	No	Agree	Agree	Agree	Disagree	Agree	Agree	Agree	Very bad	Bad	Never	Sometime	Never	Never	Never	Sometime	Sometime
461	30	Male	Married	University/ above	> 30,000 BDT	Employee	Nuclear	Urban	Mymensingh	2-5 years	Gas	7	20	12	University	0	1	0	1	0	0	0	Yes	Yes	Yes	Yes	Yes	No	Don't know	Yes	No	No	Yes	Agree	Agree	Agree	Undecided	Agree	Agree	Agree	Fair	Fair	Never	Always	Sometime	Never	Sometime	Always	Always
462	20	Female	Unmarried	University/ above	> 15,000 BDT	Student	Nuclear	Urban	Dhaka	> 5 years	Gas	9	18	13	University	1	0	0	0	0	0	0	Yes	Yes	Don't know	Yes	Yes	Yes	Yes	Yes	Yes	No	Yes	Agree	Agree	Agree	Disagree	Agree	Agree	Undecided	Fair	Bad	Sometime	Sometime	Sometime	Never	Never	Always	Always
463	20	Male	Unmarried	University/ above	> 30,000 BDT	Student	Nuclear	Urban	Chattogram	> 5 years	Gas	9	20	11	University	0	0	1	0	0	0	0	Yes	Yes	Yes	Yes	Yes	No	Yes	Yes	Yes	No	Yes	Agree	Agree	Agree	Undecided	Agree	Agree	Agree	Very bad	Very bad	Sometime	Always	Sometime	Never	Never	Sometime	Never
464	25	Male	Married	University/ above	> 30,000 BDT	Employee	Nuclear	Rural	Rangpur	> 5 years	Wooden stick	6	21	6	University	0	1	1	0	0	0	0	Yes	Yes	Don't know	Don't know	Yes	Yes	Don't know	Yes	No	No	Yes	Agree	Agree	Agree	Agree	Agree	Agree	Agree	Good	Fair	Never	Sometime	Sometime	Never	Sometime	Never	Never
465	28	Male	Married	University/ above	> 30,000 BDT	Businessman	Nuclear	Urban	Rajshahi	> 5 years	Gas	10	20	10	University	0	0	0	1	0	0	0	Yes	Yes	Yes	Yes	Yes	No	Yes	Yes	Yes	Yes	Yes	Agree	Agree	Agree	Undecided	Agree	Agree	Agree	Fair	Fair	Never	Sometime	Sometime	Sometime	Sometime	Sometime	Sometime
466	36	Female	Married	University/ above	> 30,000 BDT	Employee	Nuclear	Urban	Dhaka	> 5 years	Gas	4	18	8	University	0	0	1	1	0	1	0	Yes	Don't know	Don't know	Don't know	Yes	No	Don't know	Yes	No	No	Yes	Agree	Agree	Agree	Disagree	Undecided	Agree	Agree	Very bad	Good	Never	Never	Never	Never	Never	Always	Always
467	20	Female	Unmarried	University/ above	15,000-30,000 BDT	Student	Nuclear	Urban	Dhaka	> 5 years	Gas	9	19	15	University	0	0	1	0	0	0	0	Yes	Yes	Yes	Don't know	Yes	Yes	Yes	Yes	Yes	No	Yes	Agree	Agree	Agree	Disagree	Agree	Agree	Agree	Fair	Bad	Sometime	Sometime	Sometime	Never	Never	Always	Always
468	21	Female	Unmarried	College (11-12 grades)	> 15,000 BDT	Student	Nuclear	Urban	Dhaka	> 5 years	Gas	9	19	16	Intermediate	1	1	1	0	1	0	0	Yes	Yes	Yes	Don't know	Yes	Yes	Don't know	Yes	Yes	Yes	Yes	Agree	Agree	Agree	Disagree	Agree	Agree	Agree	Bad	Bad	Never	Always	Always	Always	Never	Always	Always
469	26	Male	Unmarried	University/ above	15,000-30,000 BDT	Employee	Nuclear	Urban	Chattogram	2-5 years	Gas	6	19	5	University	1	0	0	0	0	0	0	Yes	Yes	Yes	No	Yes	No	No	Yes	No	No	Yes	Agree	Agree	Agree	Disagree	Agree	Agree	Agree	Bad	Very bad	Never	Sometime	Sometime	Never	Never	Never	Never
470	22	Female	Unmarried	University/ above	> 30,000 BDT	Unemployed	Nuclear	Urban	Dhaka	> 5 years	Gas	9	18	15	University	0	0	0	1	0	0	0	Yes	Yes	Yes	Yes	Yes	Yes	Yes	Yes	Don't know	No	Yes	Undecided	Agree	Agree	Disagree	Agree	Agree	Agree	Bad	Bad	Sometime	Always	Sometime	Never	Never	Always	Always
471	26	Male	Married	University/ above	> 30,000 BDT	Employee	Nuclear	Urban	Dhaka	> 5 years	Gas	10	21	16	University	0	1	0	0	0	0	0	Yes	Yes	Yes	Yes	Yes	Yes	Yes	Yes	Yes	Yes	No	Agree	Agree	Agree	Agree	Agree	Agree	Agree	Good	Fair	Sometime	Always	Sometime	Always	Sometime	Always	Sometime
472	25	Female	Married	University/ above	> 30,000 BDT	Student	Nuclear	Urban	Dhaka	> 5 years	Gas	10	19	7	University	0	0	1	0	0	0	0	Yes	Yes	Yes	Yes	Yes	Yes	Yes	Yes	Yes	No	Yes	Agree	Agree	Agree	Disagree	Agree	Agree	Agree	Fair	Fair	Never	Always	Always	Never	Never	Sometime	Never
473	21	Female	Unmarried	University/ above	15,000-30,000 BDT	Student	Nuclear	Urban	Chattogram	2-5 years	Gas	7	18	13	University	0	0	0	0	1	0	0	Yes	Yes	Don't know	No	Yes	No	Yes	Yes	Yes	No	Yes	Agree	Agree	Disagree	Undecided	Agree	Agree	Agree	Fair	Bad	Never	Always	Sometime	Always	Sometime	Sometime	Always
474	26	Male	Married	University/ above	> 30,000 BDT	Student	Nuclear	Urban	Dhaka	> 5 years	Kerosene/ oil	6	19	17	University	0	1	0	0	0	0	0	Yes	No	Yes	No	Yes	No	Yes	No	Yes	Yes	No	Agree	Agree	Agree	Undecided	Agree	Undecided	Agree	Fair	Good	Always	Sometime	Always	Sometime	Always	Sometime	Always
475	20	Male	Unmarried	University/ above	15,000-30,000 BDT	Student	Nuclear	Urban	Chattogram	< 2 years	Gas	8	20	20	University	0	0	0	0	1	0	0	Yes	Yes	Yes	Yes	Yes	No	Yes	Yes	No	No	Yes	Agree	Agree	Agree	Undecided	Agree	Agree	Agree	Bad	Bad	Sometime	Always	Always	Sometime	Always	Always	Always
476	27	Male	Unmarried	University/ above	15,000-30,000 BDT	Employee	Nuclear	Urban	Rangpur	> 5 years	Gas	9	19	17	University	0	0	0	1	0	0	0	Yes	Yes	Yes	Yes	Yes	No	Yes	Yes	Yes	No	Yes	Agree	Agree	Agree	Undecided	Agree	Agree	Undecided	Very bad	Very bad	Sometime	Sometime	Always	Sometime	Sometime	Always	Always
477	21	Female	Unmarried	University/ above	> 30,000 BDT	Student	Joint	Urban	Dhaka	> 5 years	Gas	7	19	4	University	0	1	0	0	0	0	0	Yes	Yes	Yes	Yes	Yes	Don't know	Don't know	Yes	Yes	No	Don't know	Agree	Agree	Agree	Disagree	Agree	Agree	Agree	Bad	Bad	Never	Sometime	Never	Never	Never	Sometime	Never
478	21	Male	Unmarried	University/ above	> 15,000 BDT	Student	Joint	Urban	Chattogram	2-5 years	Gas	11	21	22	University	1	0	0	0	0	0	0	Yes	Yes	Yes	Yes	Yes	Yes	Yes	Yes	Yes	Yes	Yes	Agree	Agree	Agree	Agree	Agree	Agree	Agree	Bad	Bad	Always	Always	Always	Always	Always	Always	Always
479	21	Male	Unmarried	University/ above	15,000-30,000 BDT	Student	Nuclear	Urban	Dhaka	2-5 years	Gas	9	19	7	University	1	0	0	0	0	0	0	Yes	Yes	Yes	Yes	Yes	Don't know	Yes	Yes	Yes	No	Yes	Agree	Agree	Agree	Disagree	Agree	Agree	Agree	Very bad	Very bad	Sometime	Sometime	Never	Never	Never	Sometime	Sometime
480	22	Male	Unmarried	University/ above	15,000-30,000 BDT	Student	Nuclear	Urban	Dhaka	> 5 years	Gas	6	20	20	University	1	0	0	0	0	0	0	Yes	Yes	Yes	Yes	Don't know	No	Yes	Yes	No	No	Don't know	Agree	Agree	Agree	Undecided	Agree	Agree	Agree	Very bad	Bad	Always	Always	Never	Always	Always	Always	Always
481	40	Female	Married	University/ above	15,000-30,000 BDT	Employee	Joint	Urban	Dhaka	> 5 years	Gas	9	20	16	University	1	0	0	0	0	0	0	Yes	Yes	Yes	Yes	Yes	No	Yes	Yes	No	Yes	Yes	Agree	Agree	Agree	Undecided	Agree	Agree	Agree	Very bad	Very bad	Sometime	Always	Sometime	Never	Never	Always	Always
482	20	Female	Unmarried	University/ above	> 30,000 BDT	Student	Nuclear	Rural	Khulna	> 5 years	Wooden stick	10	19	12	University	1	0	0	0	0	0	0	Yes	Yes	Yes	Yes	Yes	Yes	Yes	Yes	No	Yes	Yes	Agree	Agree	Agree	Disagree	Agree	Agree	Agree	Fair	Fair	Always	Sometime	Sometime	Sometime	Sometime	Sometime	Sometime
483	21	Male	Unmarried	University/ above	15,000-30,000 BDT	Student	Nuclear	Urban	Dhaka	> 5 years	Gas	2	17	12	University	1	0	0	0	0	0	0	Yes	No	Yes	No	No	No	No	No	Don't know	No	No	Undecided	Agree	Undecided	Undecided	Undecided	Agree	Agree	Fair	Fair	Always	Never	Sometime	Sometime	Sometime	Sometime	Sometime
484	21	Male	Unmarried	University/ above	15,000-30,000 BDT	Student	Nuclear	Urban	Dhaka	> 5 years	Gas	11	19	11	University	1	0	0	0	0	0	0	Yes	Yes	Yes	Yes	Yes	Yes	Yes	Yes	Yes	Yes	Yes	Agree	Agree	Agree	Disagree	Agree	Agree	Agree	Fair	Bad	Sometime	Sometime	Sometime	Sometime	Sometime	Sometime	Sometime
485	26	Male	Married	College (11-12 grades)	> 15,000 BDT	Businessman	Joint	Rural	Mymensingh	2-5 years	Wooden stick	7	20	5	Intermediate	1	0	0	0	0	0	0	Don't know	Yes	Yes	Yes	Yes	No	Don't know	Yes	Yes	No	Yes	Agree	Agree	Undecided	Agree	Agree	Agree	Agree	Fair	Fair	Sometime	Sometime	Sometime	Sometime	Sometime	Never	Never
486	22	Female	Unmarried	University/ above	> 15,000 BDT	Student	Nuclear	Urban	Dhaka	> 5 years	Gas	9	19	14	University	1	1	1	1	1	0	1	Yes	Yes	Yes	Don't know	Yes	No	Yes	Yes	Yes	Yes	Yes	Agree	Agree	Agree	Disagree	Agree	Agree	Agree	Fair	Fair	Never	Always	Sometime	Sometime	Sometime	Always	Always
487	21	Female	Unmarried	University/ above	> 30,000 BDT	Student	Nuclear	Urban	Dhaka	> 5 years	Gas	7	17	2	University	1	0	0	0	0	0	0	Yes	Yes	Yes	Don't know	Don't know	Yes	Don't know	Yes	Yes	No	Yes	Agree	Agree	Agree	Disagree	Agree	Agree	Disagree	Very bad	Bad	Never	Always	Never	Never	Never	Never	Never
488	20	Female	Unmarried	University/ above	> 15,000 BDT	Student	Nuclear	Urban	Dhaka	> 5 years	Gas	9	18	13	University	1	0	0	0	0	0	0	Yes	Yes	Yes	Don't know	Yes	Yes	Yes	Yes	Yes	No	Yes	Agree	Agree	Agree	Disagree	Undecided	Agree	Agree	Very bad	Bad	Sometime	Always	Always	Never	Never	Sometime	Sometime
489	22	Female	Unmarried	University/ above	> 15,000 BDT	Student	Joint	Urban	Dhaka	> 5 years	Gas	8	19	21	University	1	1	1	1	1	0	0	No	No	Yes	Yes	Yes	Yes	Yes	Yes	Yes	No	Yes	Agree	Agree	Agree	Undecided	Agree	Agree	Undecided	Fair	Fair	Sometime	Always	Always	Always	Always	Always	Always
490	21	Female	Unmarried	University/ above	15,000-30,000 BDT	Student	Nuclear	Urban	Dhaka	> 5 years	Gas	8	21	20	University	1	0	0	0	0	0	0	Yes	Yes	Yes	No	Yes	Yes	Yes	No	No	Yes	Yes	Agree	Agree	Agree	Agree	Agree	Agree	Agree	Fair	Bad	Always	Always	Sometime	Always	Always	Always	Sometime
491	25	Male	Married	University/ above	> 30,000 BDT	Student	Nuclear	Urban	Dhaka	> 5 years	Gas	10	19	14	University	1	0	0	0	0	0	0	Yes	Yes	Yes	Yes	Yes	Yes	Yes	Yes	Yes	No	Yes	Agree	Agree	Agree	Disagree	Agree	Agree	Agree	Very bad	Very bad	Sometime	Never	Always	Always	Always	Always	Always
492	43	Female	Married	University/ above	> 30,000 BDT	Housewife	Nuclear	Urban	Rajshahi	> 5 years	Gas	6	20	18	University	0	1	0	1	0	0	0	Yes	Yes	Don't know	Don't know	Yes	No	Yes	Yes	No	No	Yes	Agree	Agree	Agree	Undecided	Agree	Agree	Agree	Very bad	Very bad	Sometime	Always	Always	Sometime	Sometime	Always	Always
493	25	Female	Married	University/ above	> 30,000 BDT	Employee	Nuclear	Urban	Dhaka	> 5 years	Gas	11	21	9	University	1	1	1	0	0	0	0	Yes	Yes	Yes	Yes	Yes	Yes	Yes	Yes	Yes	Yes	Yes	Agree	Agree	Agree	Agree	Agree	Agree	Agree	Very bad	Good	Never	Always	Sometime	Never	Never	Sometime	Sometime
494	22	Male	Unmarried	University/ above	> 30,000 BDT	Student	Joint	Urban	Dhaka	> 5 years	Gas	8	19	12	University	0	1	0	0	0	0	0	Yes	Yes	Yes	Yes	Yes	No	Yes	Yes	No	No	Yes	Agree	Agree	Agree	Disagree	Agree	Agree	Agree	Fair	Fair	Sometime	Sometime	Sometime	Never	Sometime	Sometime	Sometime
495	21	Female	Unmarried	University/ above	> 15,000 BDT	Student	Nuclear	Urban	Dhaka	> 5 years	Gas	10	19	9	University	0	0	0	0	1	0	0	Yes	Yes	Yes	Yes	Yes	Yes	Yes	Yes	Yes	No	Yes	Agree	Agree	Agree	Disagree	Agree	Agree	Agree	Bad	Very bad	Never	Sometime	Sometime	Never	Sometime	Always	Sometime
496	20	Female	Married	College (11-12 grades)	> 30,000 BDT	Housewife	Nuclear	Urban	Dhaka	< 2 years	Gas	6	18	16	Intermediate	0	0	0	1	0	0	0	Yes	No	Yes	Yes	Yes	No	Yes	Yes	No	No	No	Agree	Agree	Agree	Disagree	Agree	Agree	Undecided	Fair	Bad	Always	Always	Sometime	Sometime	Sometime	Sometime	Sometime
497	25	Male	Married	University/ above	15,000-30,000 BDT	Businessman	Joint	Urban	Chattogram	> 5 years	Gas	8	20	11	University	1	0	0	0	0	0	0	Yes	Yes	Don't know	Don't know	Yes	Yes	Yes	Yes	Yes	No	Yes	Agree	Agree	Agree	Undecided	Agree	Agree	Agree	Bad	Very bad	Sometime	Always	Sometime	Sometime	Sometime	Always	Never
498	25	Female	Unmarried	University/ above	15,000-30,000 BDT	Employee	Nuclear	Urban	Dhaka	> 5 years	Gas	11	21	22	University	1	0	0	0	0	0	0	Yes	Yes	Yes	Yes	Yes	Yes	Yes	Yes	Yes	Yes	Yes	Agree	Agree	Agree	Agree	Agree	Agree	Agree	Very bad	Very bad	Always	Always	Always	Always	Always	Always	Always
499	23	Male	Unmarried	University/ above	> 15,000 BDT	Student	Nuclear	Urban	Khulna	> 5 years	Gas	6	17	9	University	1	1	1	1	1	0	0	Yes	Yes	Yes	Don't know	Yes	No	Don't know	Yes	No	No	Yes	Agree	Agree	Agree	Disagree	Disagree	Agree	Agree	Bad	Bad	Sometime	Never	Sometime	Sometime	Sometime	Sometime	Sometime
500	22	Female	Unmarried	University/ above	> 15,000 BDT	Student	Nuclear	Urban	Rajshahi	> 5 years	Gas	8	20	16	University	1	1	1	1	1	0	0	Yes	Yes	Yes	Yes	No	No	Yes	Yes	Yes	No	Yes	Agree	Agree	Agree	Undecided	Agree	Agree	Agree	Fair	Bad	Never	Sometime	Always	Sometime	Sometime	Always	Always
501	22	Female	Unmarried	University/ above	15,000-30,000 BDT	Student	Joint	Rural	Khulna	> 5 years	Wooden stick	9	20	17	University	1	0	0	0	0	0	0	Yes	Yes	Yes	Yes	Yes	No	Yes	Yes	Yes	No	Yes	Agree	Agree	Agree	Undecided	Agree	Agree	Agree	Fair	Bad	Sometime	Always	Sometime	Sometime	Sometime	Always	Always
502	23	Female	Unmarried	University/ above	15,000-30,000 BDT	Student	Nuclear	Urban	Khulna	> 5 years	Wooden stick	9	19	6	University	1	0	0	0	0	0	0	Yes	Yes	Yes	Yes	Yes	No	Yes	Yes	Yes	No	Yes	Agree	Agree	Agree	Disagree	Agree	Agree	Agree	Fair	Bad	Sometime	Sometime	Never	Never	Never	Sometime	Never
503	31	Male	Married	University/ above	15,000-30,000 BDT	Employee	Nuclear	Urban	Chattogram	2-5 years	Electricity	10	21	20	University	1	1	0	0	0	0	0	Yes	Yes	Yes	No	Yes	Yes	Yes	Yes	Yes	Yes	Yes	Agree	Agree	Agree	Agree	Agree	Agree	Agree	Good	Fair	Always	Sometime	Always	Always	Always	Always	Sometime
504	24	Female	Unmarried	University/ above	15,000-30,000 BDT	Student	Nuclear	Urban	Mymensingh	2-5 years	Gas	8	19	9	University	0	1	0	0	0	0	0	Yes	Yes	Yes	Don't know	Yes	Yes	Yes	Yes	Don't know	No	Yes	Agree	Agree	Agree	Undecided	Agree	Agree	Undecided	Bad	Bad	Sometime	Sometime	Sometime	Never	Never	Sometime	Never
505	24	Male	Unmarried	University/ above	15,000-30,000 BDT	Student	Nuclear	Urban	Chattogram	2-5 years	Gas	8	19	6	University	1	0	0	0	0	0	0	Yes	Yes	Yes	Yes	Yes	No	Yes	Yes	No	Yes	No	Agree	Agree	Agree	Undecided	Undecided	Agree	Agree	Bad	Bad	Sometime	Always	Sometime	Never	Never	Never	Never
506	22	Female	Unmarried	University/ above	15,000-30,000 BDT	Student	Nuclear	Urban	Dhaka	> 5 years	Gas	9	18	18	University	1	1	1	1	1	1	1	Yes	Yes	Yes	Yes	Yes	No	Yes	Yes	Yes	No	Yes	Agree	Agree	Agree	Disagree	Agree	Agree	Undecided	Bad	Fair	Never	Always	Always	Sometime	Sometime	Always	Always
507	19	Female	Unmarried	University/ above	> 15,000 BDT	Student	Nuclear	Urban	Dhaka	> 5 years	Gas	7	17	11	University	0	1	0	0	0	0	0	Yes	Yes	Don't know	Don't know	Yes	No	Yes	Yes	Don't know	Yes	Yes	Agree	Agree	Agree	Undecided	Undecided	Undecided	Undecided	Very bad	Very bad	Sometime	Sometime	Sometime	Sometime	Sometime	Sometime	Sometime
508	21	Female	Unmarried	University/ above	> 30,000 BDT	Student	Joint	Urban	Dhaka	> 5 years	Gas	9	18	11	University	1	1	1	1	1	1	1	Yes	Yes	Yes	Yes	Yes	Don't know	Yes	Yes	Yes	No	Yes	Agree	Agree	Agree	Disagree	Agree	Agree	Undecided	Very bad	Bad	Sometime	Sometime	Never	Never	Never	Sometime	Never
509	22	Female	Unmarried	College (11-12 grades)	> 30,000 BDT	Student	Nuclear	Urban	Mymensingh	> 5 years	Gas	7	20	8	Intermediate	1	1	1	1	0	1	0	Yes	Yes	Yes	Don't know	Yes	Yes	Don't know	Yes	Yes	No	Don't know	Agree	Agree	Agree	Undecided	Agree	Agree	Agree	Very bad	Very bad	Never	Sometime	Sometime	Never	Never	Sometime	Sometime
510	22	Male	Unmarried	University/ above	> 30,000 BDT	Student	Nuclear	Urban	Rangpur	> 5 years	Gas	10	21	14	University	0	0	0	0	1	0	0	Yes	Yes	Yes	Yes	Yes	Yes	Yes	Yes	No	Yes	Yes	Agree	Agree	Agree	Agree	Agree	Agree	Agree	Fair	Fair	Sometime	Always	Sometime	Sometime	Sometime	Always	Sometime
511	25	Male	Unmarried	University/ above	> 30,000 BDT	Employee	Nuclear	Urban	Mymensingh	> 5 years	Gas	9	19	14	University	0	0	1	0	0	0	0	Yes	Yes	Yes	Yes	Yes	Yes	Yes	Yes	No	No	Yes	Agree	Agree	Agree	Undecided	Agree	Agree	Undecided	Very bad	Very bad	Sometime	Always	Sometime	Sometime	Sometime	Always	Sometime
512	29	Male	Unmarried	University/ above	> 15,000 BDT	Student	Nuclear	Rural	Chattogram	< 2 years	Wooden stick	10	20	15	University	1	1	1	1	1	1	1	Yes	Yes	Yes	Yes	Yes	Yes	Yes	Yes	Yes	Yes	Don't know	Agree	Agree	Agree	Undecided	Agree	Agree	Agree	Very bad	Very bad	Never	Always	Sometime	Sometime	Sometime	Sometime	Sometime
513	22	Female	Unmarried	University/ above	15,000-30,000 BDT	Student	Nuclear	Urban	Chattogram	2-5 years	Gas	8	19	10	University	1	0	0	0	0	0	0	Yes	Yes	Yes	Yes	Yes	No	Yes	Yes	Yes	No	Don't know	Agree	Agree	Agree	Undecided	Agree	Agree	Undecided	Bad	Bad	Sometime	Sometime	Sometime	Never	Never	Sometime	Sometime
514	18	Male	Unmarried	University/ above	> 30,000 BDT	Student	Nuclear	Urban	Dhaka	> 5 years	Gas	7	19	16	University	0	0	1	0	0	0	0	Yes	Yes	Don't know	Don't know	Yes	Yes	No	Yes	Yes	No	Yes	Agree	Agree	Disagree	Agree	Agree	Agree	Agree	Fair	Fair	Sometime	Always	Sometime	Never	Never	Always	Always
515	24	Female	Unmarried	University/ above	15,000-30,000 BDT	Unemployed	Joint	Urban	Dhaka	> 5 years	Gas	9	20	11	University	1	1	1	1	1	1	1	Yes	Yes	Yes	Yes	Yes	No	Yes	Yes	Yes	No	Yes	Agree	Agree	Agree	Undecided	Agree	Agree	Agree	Fair	Fair	Sometime	Sometime	Always	Sometime	Sometime	Sometime	Never
516	23	Male	Unmarried	University/ above	15,000-30,000 BDT	Employee	Joint	Urban	Dhaka	> 5 years	Gas	7	21	10	University	1	1	1	1	0	1	0	Yes	Yes	Yes	Don't know	Yes	Yes	Don't know	Yes	No	No	Yes	Agree	Agree	Agree	Agree	Agree	Agree	Agree	Very bad	Very bad	Never	Always	Sometime	Never	Never	Always	Sometime
517	25	Male	Unmarried	University/ above	> 30,000 BDT	Employee	Nuclear	Urban	Dhaka	> 5 years	Gas	9	20	11	University	0	1	1	0	1	0	0	Yes	Yes	Yes	Don't know	Yes	Yes	Yes	Yes	Yes	No	Yes	Agree	Agree	Agree	Undecided	Agree	Agree	Agree	Bad	Very bad	Never	Sometime	Always	Never	Never	Sometime	Always
518	19	Male	Unmarried	College (11-12 grades)	> 30,000 BDT	Student	Nuclear	Rural	Chattogram	< 2 years	Gas	7	21	19	Intermediate	0	0	1	0	0	0	0	Yes	Yes	Yes	No	Yes	No	Yes	No	Yes	Yes	No	Agree	Agree	Agree	Agree	Agree	Agree	Agree	Very bad	Bad	Sometime	Always	Sometime	Always	Sometime	Always	Always
519	22	Male	Unmarried	University/ above	> 30,000 BDT	Student	Nuclear	Urban	Sylhet	2-5 years	Gas	8	20	11	University	1	0	1	1	0	1	0	Yes	Yes	Yes	Don't know	Yes	No	Yes	Yes	Yes	No	Yes	Agree	Agree	Agree	Undecided	Agree	Agree	Agree	Fair	Good	Sometime	Sometime	Never	Sometime	Sometime	Sometime	Sometime
520	31	Female	Unmarried	University/ above	15,000-30,000 BDT	Student	Nuclear	Urban	Dhaka	> 5 years	Gas	7	19	3	University	0	0	0	0	1	0	0	Yes	Yes	Yes	Don't know	Yes	Yes	Yes	Yes	Don't know	No	Don't know	Agree	Agree	Agree	Disagree	Agree	Agree	Agree	Very bad	Bad	Never	Always	Never	Never	Never	Never	Never
521	22	Male	Unmarried	University/ above	15,000-30,000 BDT	Student	Nuclear	Rural	Chattogram	< 2 years	Gas	7	21	19	University	1	1	1	1	1	1	1	Yes	Yes	Yes	Yes	Yes	No	Don't know	Yes	No	No	Yes	Agree	Agree	Agree	Agree	Agree	Agree	Agree	Fair	Bad	Sometime	Always	Sometime	Always	Sometime	Always	Always
522	21	Female	Unmarried	University/ above	> 30,000 BDT	Student	Nuclear	Rural	Chattogram	< 2 years	Electricity	8	19	5	University	1	1	1	1	0	1	0	Yes	Yes	Yes	No	Yes	Yes	Yes	Yes	No	No	Yes	Agree	Agree	Agree	Undecided	Agree	Agree	Undecided	Bad	Fair	Never	Sometime	Sometime	Never	Never	Sometime	Never
523	20	Female	Unmarried	University/ above	15,000-30,000 BDT	Student	Nuclear	Rural	Chattogram	< 2 years	Electricity	8	20	11	University	1	1	1	1	0	1	0	Yes	Yes	Yes	Yes	Yes	No	Yes	Yes	No	No	Yes	Agree	Agree	Agree	Undecided	Agree	Agree	Agree	Bad	Bad	Sometime	Sometime	Always	Never	Never	Sometime	Sometime
524	22	Male	Unmarried	Below college (< 11 grades)	> 15,000 BDT	Student	Nuclear	Urban	Dhaka	2-5 years	Gas	11	21	22	Secondary	1	0	0	0	0	0	0	Yes	Yes	Yes	Yes	Yes	Yes	Yes	Yes	Yes	Yes	Yes	Agree	Agree	Agree	Agree	Agree	Agree	Agree	Bad	Fair	Always	Always	Always	Always	Always	Always	Always
525	19	Male	Unmarried	University/ above	15,000-30,000 BDT	Student	Nuclear	Urban	Dhaka	> 5 years	Gas	11	21	22	University	0	1	1	1	1	1	0	Yes	Yes	Yes	Yes	Yes	Yes	Yes	Yes	Yes	Yes	Yes	Agree	Agree	Agree	Agree	Agree	Agree	Agree	Good	Fair	Always	Always	Always	Always	Always	Always	Always
526	20	Male	Unmarried	University/ above	15,000-30,000 BDT	Student	Joint	Rural	Chattogram	2-5 years	Gas	9	17	7	University	1	0	0	0	0	0	0	Yes	Yes	Yes	Yes	Yes	Yes	No	Yes	No	Yes	Yes	Agree	Agree	Agree	Disagree	Agree	Agree	Disagree	Very bad	Very bad	Never	Sometime	Never	Never	Never	Sometime	Sometime
527	21	Male	Unmarried	University/ above	15,000-30,000 BDT	Student	Nuclear	Urban	Chattogram	> 5 years	Gas	11	21	22	University	1	0	0	0	0	0	0	Yes	Yes	Yes	Yes	Yes	Yes	Yes	Yes	Yes	Yes	Yes	Agree	Agree	Agree	Agree	Agree	Agree	Agree	Fair	Good	Always	Always	Always	Always	Always	Always	Always
528	21	Male	Unmarried	University/ above	15,000-30,000 BDT	Student	Nuclear	Urban	Sylhet	> 5 years	Gas	6	19	18	University	1	0	1	0	0	0	0	Yes	No	No	Yes	No	Yes	No	Yes	Don't know	Yes	Yes	Agree	Undecided	Agree	Agree	Agree	Agree	Undecided	Bad	Very bad	Always	Always	Sometime	Sometime	Always	Sometime	Always
529	36	Female	Married	University/ above	> 30,000 BDT	Housewife	Nuclear	Urban	Dhaka	2-5 years	Electricity	3	17	15	University	0	1	0	0	0	0	0	Don't know	No	Yes	No	Don't know	No	Yes	No	Don't know	No	Yes	Agree	Agree	Undecided	Agree	Disagree	Agree	Undecided	Very bad	Very bad	Always	Sometime	Always	Never	Sometime	Always	Sometime
530	22	Male	Unmarried	University/ above	15,000-30,000 BDT	Student	Nuclear	Urban	Dhaka	< 2 years	Gas	10	21	17	University	1	0	1	0	1	0	0	Yes	Yes	Yes	Yes	Yes	Yes	Yes	Yes	Yes	No	Yes	Agree	Agree	Agree	Agree	Agree	Agree	Agree	Very bad	Bad	Sometime	Always	Never	Sometime	Sometime	Always	Always
531	19	Male	Unmarried	University/ above	> 30,000 BDT	Student	Nuclear	Urban	Chattogram	> 5 years	Gas	8	21	10	University	1	0	1	1	0	1	0	Yes	Yes	Yes	Yes	Yes	No	Yes	Yes	No	No	Yes	Agree	Agree	Agree	Agree	Agree	Agree	Agree	Fair	Fair	Sometime	Always	Never	Never	Never	Sometime	Sometime
532	23	Male	Unmarried	University/ above	> 15,000 BDT	Student	Nuclear	Urban	Dhaka	2-5 years	Gas	8	18	8	University	1	1	1	0	1	0	0	Yes	Yes	Yes	Yes	Yes	No	Yes	Yes	No	No	Yes	Agree	Agree	Agree	Disagree	Agree	Agree	Undecided	Very bad	Very bad	Sometime	Never	Always	Always	Always	Never	Never
533	20	Male	Unmarried	College (11-12 grades)	> 30,000 BDT	Student	Nuclear	Urban	Dhaka	> 5 years	Electricity	8	17	16	Intermediate	1	0	0	0	0	0	0	Yes	Yes	Yes	Yes	Yes	Yes	No	Yes	No	No	Yes	Agree	Agree	Agree	Disagree	Undecided	Agree	Undecided	Very bad	Bad	Sometime	Always	Sometime	Sometime	Sometime	Always	Always
534	20	Male	Unmarried	College (11-12 grades)	> 30,000 BDT	Student	Nuclear	Urban	Dhaka	> 5 years	Electricity	11	21	22	Intermediate	1	0	0	0	0	0	0	Yes	Yes	Yes	Yes	Yes	Yes	Yes	Yes	Yes	Yes	Yes	Agree	Agree	Agree	Agree	Agree	Agree	Agree	Very bad	Bad	Always	Always	Always	Always	Always	Always	Always
535	25	Female	Unmarried	College (11-12 grades)	> 15,000 BDT	Student	Nuclear	Urban	Rajshahi	> 5 years	Kerosene/ oil	11	19	17	Intermediate	0	0	1	0	0	0	0	Yes	Yes	Yes	Yes	Yes	Yes	Yes	Yes	Yes	Yes	Yes	Agree	Agree	Agree	Agree	Undecided	Undecided	Agree	Good	Fair	Always	Sometime	Always	Sometime	Always	Sometime	Always
536	23	Male	Unmarried	Below college (< 11 grades)	15,000-30,000 BDT	Businessman	Joint	Urban	Barishal	2-5 years	Gas	6	17	17	Primary	0	0	1	0	0	0	0	Yes	No	Yes	No	Yes	No	Yes	No	Yes	No	Yes	Agree	Undecided	Undecided	Agree	Undecided	Agree	Undecided	Bad	Fair	Always	Sometime	Always	Sometime	Always	Sometime	Always
537	28	Male	Married	College (11-12 grades)	15,000-30,000 BDT	Employee	Nuclear	Urban	Rajshahi	2-5 years	Gas	6	18	15	Intermediate	0	0	1	0	0	0	0	Yes	No	Yes	No	Yes	No	Yes	No	Yes	No	Yes	Agree	Undecided	Agree	Undecided	Agree	Undecided	Agree	Fair	Fair	Always	Sometime	Sometime	Always	Sometime	Sometime	Sometime
538	23	Male	Unmarried	University/ above	> 30,000 BDT	Student	Nuclear	Urban	Dhaka	> 5 years	Gas	10	21	22	University	1	0	0	0	0	0	0	Yes	Yes	Yes	No	Yes	Yes	Yes	Yes	Yes	Yes	Yes	Agree	Agree	Agree	Agree	Agree	Agree	Agree	Bad	Bad	Always	Always	Always	Always	Always	Always	Always
539	25	Male	Unmarried	Below college (< 11 grades)	> 15,000 BDT	Employee	Nuclear	Urban	Chattogram	2-5 years	Gas	4	18	15	Secondary	0	0	0	1	1	0	0	No	No	No	Yes	No	Yes	No	No	Yes	No	Yes	Agree	Agree	Undecided	Agree	Undecided	Agree	Undecided	Bad	Good	Always	Sometime	Sometime	Sometime	Always	Sometime	Sometime
540	25	Female	Unmarried	Below college (< 11 grades)	> 15,000 BDT	Student	Nuclear	Rural	Khulna	> 5 years	Wooden stick	11	21	22	Secondary	0	0	1	0	0	0	0	Yes	Yes	Yes	Yes	Yes	Yes	Yes	Yes	Yes	Yes	Yes	Agree	Agree	Agree	Agree	Agree	Agree	Agree	Fair	Fair	Always	Always	Always	Always	Always	Always	Always
541	23	Male	Married	University/ above	> 15,000 BDT	Student	Nuclear	Urban	Dhaka	> 5 years	Gas	8	19	18	University	0	0	0	0	1	0	0	Yes	Yes	Yes	No	Yes	No	Yes	Yes	Don't know	Yes	Yes	Agree	Undecided	Agree	Agree	Agree	Undecided	Agree	Bad	Bad	Never	Always	Always	Always	Always	Never	Always
542	22	Male	Unmarried	University/ above	15,000-30,000 BDT	Student	Nuclear	Urban	Dhaka	> 5 years	Gas	7	19	14	University	1	1	1	1	0	1	1	Yes	Don't know	Yes	No	Yes	Yes	Yes	Yes	No	No	Yes	Agree	Agree	Agree	Undecided	Agree	Agree	Undecided	Very bad	Bad	Always	Always	Sometime	Sometime	Sometime	Sometime	Sometime
543	25	Female	Unmarried	University/ above	> 30,000 BDT	Student	Nuclear	Urban	Dhaka	> 5 years	Gas	5	19	17	University	1	1	1	1	1	1	1	Yes	Yes	Don't know	Don't know	Yes	No	Don't know	Yes	No	No	Yes	Agree	Agree	Undecided	Undecided	Agree	Agree	Agree	Bad	Fair	Always	Always	Always	Sometime	Sometime	Sometime	Always
544	21	Male	Unmarried	University/ above	15,000-30,000 BDT	Student	Nuclear	Urban	Chattogram	> 5 years	Gas	8	18	14	University	1	0	0	0	0	0	0	Yes	Yes	Yes	Yes	Yes	No	Yes	Yes	No	No	Yes	Agree	Agree	Agree	Disagree	Agree	Agree	Undecided	Fair	Fair	Never	Always	Sometime	Never	Never	Always	Always
545	23	Male	Unmarried	College (11-12 grades)	> 15,000 BDT	Student	Nuclear	Rural	Chattogram	< 2 years	Kerosene/ oil	10	20	19	Intermediate	1	0	0	0	0	0	0	Yes	Yes	Yes	Yes	Yes	Yes	Yes	Yes	No	Yes	Yes	Agree	Agree	Agree	Undecided	Agree	Agree	Agree	Good	Good	Always	Sometime	Always	Sometime	Always	Always	Always
546	21	Male	Unmarried	University/ above	> 15,000 BDT	Student	Nuclear	Urban	Dhaka	< 2 years	Gas	11	21	20	University	1	0	0	0	0	0	0	Yes	Yes	Yes	Yes	Yes	Yes	Yes	Yes	Yes	Yes	Yes	Agree	Agree	Agree	Agree	Agree	Agree	Agree	Fair	Fair	Sometime	Always	Always	Sometime	Always	Always	Always
547	23	Male	Unmarried	University/ above	> 30,000 BDT	Student	Nuclear	Urban	Dhaka	2-5 years	Gas	7	18	6	University	1	1	1	1	1	0	0	No	Yes	Yes	Don't know	Yes	Yes	Don't know	Yes	Don't know	Yes	Yes	Agree	Agree	Agree	Disagree	Undecided	Agree	Agree	Very bad	Very bad	Never	Always	Sometime	Sometime	Never	Never	Never
548	25	Male	Unmarried	University/ above	> 30,000 BDT	Student	Nuclear	Urban	Chattogram	> 5 years	Electricity	6	21	11	University	1	0	0	0	0	0	0	Yes	Yes	Don't know	Yes	Don't know	Yes	Don't know	Yes	Don't know	Don't know	Yes	Agree	Agree	Agree	Agree	Agree	Agree	Agree	Very bad	Bad	Sometime	Sometime	Never	Sometime	Never	Sometime	Always
549	23	Male	Unmarried	University/ above	15,000-30,000 BDT	Student	Nuclear	Urban	Barishal	> 5 years	Gas	11	20	10	University	1	0	0	0	0	0	0	Yes	Yes	Yes	Yes	Yes	Yes	Yes	Yes	Yes	Yes	Yes	Agree	Agree	Agree	Undecided	Agree	Agree	Agree	Fair	Fair	Sometime	Sometime	Never	Sometime	Sometime	Sometime	Sometime
550	21	Male	Unmarried	College (11-12 grades)	> 30,000 BDT	Student	Nuclear	Urban	Dhaka	> 5 years	Electricity	8	21	17	Intermediate	1	0	0	1	0	0	0	Yes	Yes	Yes	No	Yes	No	Yes	Yes	No	Yes	Yes	Agree	Agree	Agree	Agree	Agree	Agree	Agree	Bad	Bad	Always	Sometime	Always	Sometime	Sometime	Always	Sometime
551	22	Female	Unmarried	College (11-12 grades)	> 15,000 BDT	Student	Nuclear	Urban	Khulna	< 2 years	Gas	6	19	17	Intermediate	1	1	0	1	1	0	0	Yes	Yes	Yes	Yes	Yes	No	Don't know	Yes	No	No	Don't know	Agree	Agree	Agree	Agree	Agree	Agree	Disagree	Good	Fair	Never	Always	Always	Always	Always	Always	Always
552	22	Female	Unmarried	University/ above	15,000-30,000 BDT	Student	Nuclear	Urban	Chattogram	> 5 years	Gas	8	19	7	University	0	1	0	0	0	0	0	Yes	Yes	Yes	Yes	Yes	No	Yes	Yes	No	No	Yes	Agree	Agree	Agree	Disagree	Agree	Agree	Agree	Very bad	Very bad	Never	Always	Sometime	Never	Never	Sometime	Never
553	22	Male	Unmarried	University/ above	> 15,000 BDT	Student	Nuclear	Rural	Rajshahi	> 5 years	Wooden stick	9	20	18	University	1	1	1	1	1	1	0	Yes	Yes	Yes	Yes	Yes	Yes	Don't know	Yes	Yes	No	Yes	Agree	Agree	Agree	Agree	Undecided	Agree	Agree	Fair	Fair	Always	Sometime	Always	Always	Always	Sometime	Always
554	22	Female	Unmarried	University/ above	15,000-30,000 BDT	Student	Nuclear	Urban	Dhaka	> 5 years	Gas	10	21	22	University	0	0	0	1	0	0	0	Yes	Yes	Yes	Yes	Yes	Yes	Yes	Yes	No	Yes	Yes	Agree	Agree	Agree	Agree	Agree	Agree	Agree	Bad	Bad	Always	Always	Always	Always	Always	Always	Always
555	18	Female	Unmarried	University/ above	> 30,000 BDT	Student	Nuclear	Rural	Dhaka	> 5 years	Wooden stick	8	20	10	University	0	0	0	0	1	0	0	Yes	Yes	Yes	Yes	Yes	No	No	Yes	Yes	No	Yes	Agree	Agree	Agree	Undecided	Agree	Agree	Agree	Fair	Fair	Never	Sometime	Sometime	Never	Never	Sometime	Sometime
556	24	Male	Married	University/ above	> 15,000 BDT	Student	Nuclear	Urban	Rajshahi	> 5 years	Gas	6	20	10	University	0	0	0	1	0	0	0	Yes	Yes	Yes	Don't know	Yes	No	Yes	Yes	No	No	Don't know	Undecided	Agree	Agree	Agree	Agree	Agree	Agree	Good	Bad	Always	Sometime	Always	Always	Sometime	Never	Never
557	21	Female	Unmarried	University/ above	> 30,000 BDT	Student	Nuclear	Urban	Dhaka	2-5 years	Gas	8	19	8	University	0	0	0	0	1	0	0	Yes	Yes	Yes	No	Yes	No	Yes	Yes	Yes	No	Yes	Agree	Agree	Agree	Disagree	Agree	Agree	Agree	Bad	Bad	Never	Always	Sometime	Never	Never	Always	Sometime
558	25	Female	Unmarried	University/ above	> 15,000 BDT	Student	Nuclear	Urban	Khulna	2-5 years	Gas	11	20	17	University	1	0	0	0	0	1	0	Yes	Yes	Yes	Yes	Yes	Yes	Yes	Yes	Yes	Yes	Yes	Agree	Agree	Agree	Undecided	Agree	Agree	Agree	Fair	Bad	Never	Sometime	Always	Always	Always	Never	Always
559	21	Male	Unmarried	University/ above	15,000-30,000 BDT	Student	Nuclear	Urban	Dhaka	< 2 years	Gas	0	14	0	University	1	0	0	0	0	0	0	Don't know	Don't know	Don't know	Don't know	Don't know	Don't know	Don't know	Don't know	Don't know	Don't know	Don't know	Undecided	Undecided	Undecided	Undecided	Undecided	Undecided	Undecided	Good	Good	Never	Never	Never	Never	Never	Never	Never
560	20	Male	Unmarried	University/ above	15,000-30,000 BDT	Student	Nuclear	Urban	Dhaka	> 5 years	Electricity	11	20	21	University	1	1	1	1	1	1	1	Yes	Yes	Yes	Yes	Yes	Yes	Yes	Yes	Yes	Yes	Yes	Agree	Agree	Agree	Undecided	Agree	Agree	Agree	Fair	Fair	Sometime	Always	Always	Always	Always	Always	Always
561	19	Female	Unmarried	University/ above	> 30,000 BDT	Student	Nuclear	Urban	Dhaka	> 5 years	Gas	6	17	11	University	0	0	0	1	0	0	0	Yes	Yes	Don't know	Don't know	Yes	No	Don't know	Yes	Yes	No	Yes	Agree	Agree	Undecided	Disagree	Agree	Agree	Undecided	Bad	Bad	Sometime	Always	Never	Never	Never	Sometime	Sometime
562	20	Female	Unmarried	University/ above	> 30,000 BDT	Student	Nuclear	Urban	Rajshahi	> 5 years	Gas	7	20	16	University	1	0	0	0	0	0	0	Yes	Yes	Yes	Don't know	Yes	Don't know	Don't know	Yes	Don't know	Yes	Yes	Agree	Agree	Agree	Undecided	Agree	Agree	Agree	Bad	Fair	Always	Always	Sometime	Sometime	Sometime	Always	Sometime
563	21	Male	Unmarried	College (11-12 grades)	15,000-30,000 BDT	Student	Nuclear	Urban	Dhaka	> 5 years	Gas	11	20	21	Intermediate	1	0	0	0	0	0	0	Yes	Yes	Yes	Yes	Yes	Yes	Yes	Yes	Yes	Yes	Yes	Agree	Agree	Agree	Undecided	Agree	Agree	Agree	Fair	Good	Sometime	Always	Always	Always	Always	Always	Always
564	62	Male	Married	University/ above	> 30,000 BDT	Others	Nuclear	Urban	Mymensingh	> 5 years	Gas	8	21	10	University	0	1	0	0	0	0	0	Yes	Yes	Yes	Yes	Yes	No	Yes	Yes	Don't know	Don't know	Yes	Agree	Agree	Agree	Agree	Agree	Agree	Agree	Bad	Bad	Never	Always	Never	Never	Never	Always	Sometime
565	22	Male	Unmarried	University/ above	> 30,000 BDT	Student	Nuclear	Urban	Mymensingh	< 2 years	Gas	9	18	11	University	1	0	0	0	0	0	0	Yes	Yes	Yes	Yes	Yes	Yes	Yes	Yes	No	No	Yes	Agree	Agree	Agree	Disagree	Undecided	Agree	Agree	Very bad	Bad	Sometime	Always	Never	Never	Never	Always	Sometime
566	50	Female	Married	University/ above	> 30,000 BDT	Employee	Nuclear	Urban	Dhaka	> 5 years	Gas	8	19	11	University	0	1	0	0	0	0	0	Yes	Yes	Yes	Yes	Yes	No	Yes	Yes	No	No	Yes	Agree	Agree	Agree	Disagree	Agree	Agree	Agree	Very bad	Bad	Never	Sometime	Sometime	Sometime	Sometime	Always	Never
567	18	Male	Unmarried	College (11-12 grades)	> 30,000 BDT	Student	Nuclear	Urban	Dhaka	> 5 years	Gas	9	21	9	Intermediate	0	0	1	0	0	0	0	Yes	Yes	Yes	Don't know	Yes	Yes	Yes	Yes	Yes	No	Yes	Agree	Agree	Agree	Agree	Agree	Agree	Agree	Fair	Bad	Sometime	Sometime	Sometime	Never	Never	Sometime	Sometime
568	21	Female	Unmarried	University/ above	> 30,000 BDT	Student	Joint	Urban	Dhaka	> 5 years	Gas	8	21	12	University	0	0	1	0	0	0	0	Yes	Yes	Don't know	Don't know	Yes	Yes	Yes	Yes	Yes	No	Yes	Agree	Agree	Agree	Agree	Agree	Agree	Agree	Bad	Bad	Sometime	Always	Sometime	Never	Sometime	Sometime	Sometime
569	30	Female	Married	University/ above	15,000-30,000 BDT	Housewife	Joint	Urban	Dhaka	> 5 years	Electricity	11	21	22	University	0	0	0	1	1	0	0	Yes	Yes	Yes	Yes	Yes	Yes	Yes	Yes	Yes	Yes	Yes	Agree	Agree	Agree	Agree	Agree	Agree	Agree	Fair	Fair	Always	Always	Always	Always	Always	Always	Always
570	45	Female	Married	University/ above	15,000-30,000 BDT	Employee	Joint	Urban	Dhaka	> 5 years	Gas	11	21	19	University	1	0	1	0	1	0	0	Yes	Yes	Yes	Yes	Yes	Yes	Yes	Yes	Yes	Yes	Yes	Agree	Agree	Agree	Agree	Agree	Agree	Agree	Fair	Fair	Sometime	Always	Always	Always	Always	Always	Always
571	27	Male	Unmarried	University/ above	> 15,000 BDT	Unemployed	Nuclear	Urban	Dhaka	2-5 years	Gas	11	21	9	University	1	0	0	0	0	0	0	Yes	Yes	Yes	Yes	Yes	Yes	Yes	Yes	Yes	Yes	Yes	Agree	Agree	Agree	Agree	Agree	Agree	Agree	Fair	Fair	Never	Sometime	Sometime	Never	Never	Sometime	Sometime
572	24	Male	Unmarried	University/ above	> 15,000 BDT	Student	Nuclear	Urban	Dhaka	< 2 years	Gas	11	21	15	University	1	1	1	1	1	1	1	Yes	Yes	Yes	Yes	Yes	Yes	Yes	Yes	Yes	Yes	Yes	Agree	Agree	Agree	Agree	Agree	Agree	Agree	Very bad	Very bad	Never	Sometime	Sometime	Sometime	Sometime	Always	Always
573	20	Female	Unmarried	University/ above	15,000-30,000 BDT	Student	Nuclear	Urban	Dhaka	> 5 years	Gas	10	19	9	University	1	1	1	1	1	1	0	Yes	Yes	Yes	Yes	Yes	Yes	Yes	Yes	Yes	No	Yes	Agree	Agree	Agree	Disagree	Agree	Agree	Agree	Very bad	Very bad	Sometime	Always	Never	Never	Never	Sometime	Sometime
574	22	Male	Unmarried	University/ above	> 30,000 BDT	Student	Nuclear	Urban	Rajshahi	> 5 years	Gas	8	19	10	University	1	1	1	0	0	0	0	Yes	Yes	Yes	Don't know	Yes	Yes	Yes	Yes	Don't know	No	Yes	Agree	Agree	Agree	Disagree	Agree	Agree	Agree	Fair	Fair	Never	Sometime	Never	Sometime	Sometime	Never	Sometime
575	22	Male	Unmarried	University/ above	> 30,000 BDT	Student	Joint	Urban	Dhaka	> 5 years	Electricity	11	21	22	University	1	0	0	0	0	0	0	Yes	Yes	Yes	Yes	Yes	Yes	Yes	Yes	Yes	Yes	Yes	Agree	Agree	Agree	Agree	Agree	Agree	Agree	Fair	Good	Always	Always	Always	Always	Always	Always	Always
576	36	Male	Married	University/ above	15,000-30,000 BDT	Businessman	Nuclear	Urban	Mymensingh	2-5 years	Gas	7	20	16	University	1	0	0	0	0	0	0	Yes	Yes	Yes	Yes	Yes	No	Yes	Yes	No	No	No	Agree	Agree	Agree	Undecided	Agree	Agree	Agree	Fair	Fair	Sometime	Sometime	Sometime	Sometime	Sometime	Always	Always
577	19	Female	Unmarried	University/ above	> 30,000 BDT	Student	Nuclear	Urban	Dhaka	> 5 years	Gas	9	18	16	University	0	0	0	0	1	0	0	Yes	Yes	Yes	Yes	Yes	No	Yes	Yes	Yes	No	Yes	Agree	Undecided	Undecided	Undecided	Agree	Agree	Agree	Very bad	Very bad	Sometime	Sometime	Sometime	Sometime	Sometime	Always	Always
578	22	Male	Unmarried	University/ above	> 30,000 BDT	Student	Nuclear	Urban	Dhaka	> 5 years	Gas	4	17	3	University	1	1	0	1	1	0	0	Yes	Yes	Don't know	Don't know	Yes	No	Don't know	Yes	No	No	Don't know	Agree	Agree	Agree	Disagree	Undecided	Agree	Undecided	Bad	Bad	Never	Sometime	Never	Never	Never	Sometime	Never
579	20	Male	Unmarried	University/ above	> 15,000 BDT	Student	Nuclear	Urban	Dhaka	> 5 years	Wooden stick	9	21	10	University	1	0	0	0	0	0	0	Yes	Yes	Yes	Don't know	Yes	No	Yes	Yes	Yes	Yes	Yes	Agree	Agree	Agree	Agree	Agree	Agree	Agree	Good	Fair	Sometime	Always	Sometime	Never	Sometime	Never	Sometime
580	19	Male	Unmarried	University/ above	> 30,000 BDT	Student	Nuclear	Urban	Dhaka	> 5 years	Gas	6	18	9	University	1	0	0	0	0	0	0	Yes	Yes	Yes	Don't know	Don't know	No	Yes	Yes	No	No	Yes	Agree	Agree	Agree	Disagree	Agree	Agree	Undecided	Fair	Fair	Never	Sometime	Sometime	Never	Never	Sometime	Sometime
581	21	Female	Unmarried	University/ above	> 30,000 BDT	Student	Nuclear	Urban	Dhaka	> 5 years	Gas	7	17	4	University	0	0	1	0	0	0	0	Yes	Yes	Don't know	Don't know	Yes	No	Don't know	Yes	Yes	Yes	Yes	Agree	Agree	Agree	Disagree	Agree	Agree	Disagree	Very bad	Very bad	Never	Sometime	Always	Never	Never	Sometime	Never
582	19	Male	Unmarried	University/ above	> 30,000 BDT	Student	Nuclear	Rural	Barishal	> 5 years	Gas	8	19	1	University	1	0	0	0	0	0	0	Yes	Yes	Yes	Yes	Yes	Don't know	Yes	Yes	No	No	Yes	Agree	Agree	Agree	Undecided	Agree	Agree	Undecided	Very bad	Bad	Never	Sometime	Never	Never	Never	Never	Never
583	79	Male	Unmarried	College (11-12 grades)	> 15,000 BDT	Student	Nuclear	Urban	Dhaka	> 5 years	Gas	6	15	2	Intermediate	1	0	0	0	0	0	0	Yes	Yes	Yes	Don't know	Yes	Don't know	Don't know	Yes	Don't know	Don't know	Yes	Undecided	Agree	Undecided	Undecided	Disagree	Agree	Undecided	Bad	Bad	Never	Sometime	Never	Never	Sometime	Never	Never
584	37	Male	Married	Below college (< 11 grades)	> 30,000 BDT	Employee	Nuclear	Urban	Rajshahi	> 5 years	Gas	8	19	11	Secondary	1	0	0	0	0	0	0	Yes	Yes	Yes	Don't know	Yes	No	Yes	Yes	Yes	No	Yes	Agree	Agree	Agree	Disagree	Agree	Agree	Agree	Bad	Bad	Sometime	Sometime	Always	Always	Sometime	Sometime	Never
585	19	Female	Unmarried	University/ above	> 30,000 BDT	Student	Nuclear	Urban	Dhaka	> 5 years	Gas	9	19	19	University	0	0	0	0	1	0	0	Yes	Yes	Yes	Yes	Yes	No	Yes	Yes	Yes	No	Yes	Agree	Agree	Agree	Disagree	Agree	Agree	Agree	Bad	Bad	Sometime	Always	Sometime	Always	Sometime	Always	Always
586	26	Male	Married	University/ above	> 15,000 BDT	Student	Nuclear	Rural	Rangpur	> 5 years	Gas	9	18	5	University	0	1	1	1	1	1	0	Yes	Yes	Yes	Yes	Yes	Yes	Yes	Yes	No	No	Yes	Agree	Agree	Agree	Disagree	Agree	Agree	Undecided	Bad	Very bad	Never	Sometime	Never	Never	Never	Never	Never
587	21	Female	Unmarried	University/ above	> 30,000 BDT	Student	Joint	Urban	Khulna	> 5 years	Gas	8	18	9	University	1	0	0	0	0	0	0	Yes	Yes	Yes	Yes	Yes	No	Yes	Yes	Yes	No	Don't know	Agree	Agree	Agree	Undecided	Agree	Agree	Disagree	Fair	Bad	Sometime	Sometime	Sometime	Never	Never	Always	Never
588	25	Male	Unmarried	University/ above	> 30,000 BDT	Student	Nuclear	Urban	Khulna	2-5 years	Gas	5	19	19	University	1	1	1	1	1	1	1	Yes	Yes	Don't know	Don't know	Yes	No	Don't know	Yes	No	No	Yes	Agree	Undecided	Agree	Undecided	Agree	Agree	Agree	Very bad	Bad	Always	Always	Always	Sometime	Sometime	Always	Always
589	20	Female	Unmarried	College (11-12 grades)	> 30,000 BDT	Student	Nuclear	Urban	Dhaka	< 2 years	Gas	9	20	6	Intermediate	0	0	0	0	1	0	0	Yes	Yes	Yes	Yes	Yes	No	Yes	Yes	Yes	No	Yes	Agree	Agree	Agree	Undecided	Agree	Agree	Agree	Bad	Very bad	Sometime	Sometime	Never	Never	Never	Sometime	Sometime
590	22	Female	Unmarried	University/ above	15,000-30,000 BDT	Student	Nuclear	Urban	Mymensingh	> 5 years	Gas	11	18	15	University	1	0	0	0	0	0	0	Yes	Yes	Yes	Yes	Yes	Yes	Yes	Yes	Yes	Yes	Yes	Agree	Agree	Agree	Disagree	Agree	Agree	Undecided	Fair	Fair	Sometime	Always	Never	Sometime	Never	Always	Always
591	19	Female	Unmarried	University/ above	> 15,000 BDT	Student	Nuclear	Urban	Dhaka	> 5 years	Gas	9	20	15	University	1	0	0	0	0	0	0	Yes	Yes	Yes	Yes	Yes	No	Yes	Yes	Yes	No	Yes	Agree	Agree	Agree	Undecided	Agree	Agree	Agree	Very bad	Very bad	Never	Always	Sometime	Sometime	Never	Always	Always
592	21	Male	Unmarried	University/ above	15,000-30,000 BDT	Student	Nuclear	Urban	Dhaka	> 5 years	Gas	9	18	4	University	1	0	0	0	0	0	0	Yes	Yes	Yes	Yes	Yes	No	Yes	Yes	Yes	Don't know	Yes	Agree	Agree	Agree	Disagree	Agree	Agree	Undecided	Fair	Bad	Sometime	Always	Never	Never	Never	Never	Never
593	25	Female	Unmarried	University/ above	> 30,000 BDT	Student	Nuclear	Urban	Rangpur	> 5 years	Gas	11	19	8	University	0	1	0	0	0	0	0	Yes	Yes	Yes	Yes	Yes	Yes	Yes	Yes	Yes	Yes	Yes	Agree	Agree	Agree	Disagree	Agree	Agree	Agree	Very bad	Very bad	Never	Always	Never	Never	Never	Never	Never
594	22	Male	Unmarried	University/ above	15,000-30,000 BDT	Student	Nuclear	Urban	Dhaka	> 5 years	Gas	9	19	4	University	0	0	1	0	0	0	0	Yes	Yes	Yes	Yes	Yes	Yes	Yes	Yes	No	No	Yes	Agree	Agree	Agree	Undecided	Agree	Agree	Undecided	Fair	Bad	Sometime	Sometime	Sometime	Never	Never	Never	Never
595	20	Male	Unmarried	College (11-12 grades)	> 30,000 BDT	Student	Nuclear	Rural	Dhaka	> 5 years	Gas	8	19	8	Intermediate	1	0	1	1	0	0	0	Yes	Yes	Yes	No	Yes	Yes	Yes	Yes	No	No	Yes	Agree	Agree	Agree	Disagree	Agree	Agree	Agree	Very bad	Very bad	Sometime	Sometime	Never	Always	Always	Never	Never
596	21	Male	Unmarried	College (11-12 grades)	> 30,000 BDT	Student	Nuclear	Rural	Dhaka	> 5 years	Gas	11	21	22	Intermediate	1	0	1	1	1	0	0	Yes	Yes	Yes	Yes	Yes	Yes	Yes	Yes	Yes	Yes	Yes	Agree	Agree	Agree	Agree	Agree	Agree	Agree	Very bad	Very bad	Always	Always	Always	Always	Always	Always	Always
597	22	Male	Unmarried	Below college (< 11 grades)	> 15,000 BDT	Student	Nuclear	Urban	Dhaka	2-5 years	Gas	11	21	22	Secondary	1	0	0	0	0	0	0	Yes	Yes	Yes	Yes	Yes	Yes	Yes	Yes	Yes	Yes	Yes	Agree	Agree	Agree	Agree	Agree	Agree	Agree	Good	Good	Always	Always	Always	Always	Always	Always	Always
598	24	Male	Unmarried	College (11-12 grades)	15,000-30,000 BDT	Student	Nuclear	Urban	Dhaka	> 5 years	Gas	8	20	18	Intermediate	1	1	1	1	1	0	1	Yes	Yes	Yes	Yes	Yes	No	Yes	Yes	No	No	Yes	Agree	Agree	Agree	Undecided	Agree	Agree	Agree	Very bad	Bad	Sometime	Always	Always	Always	Always	Always	Always
599	24	Female	Married	University/ above	> 30,000 BDT	Student	Joint	Urban	Dhaka	> 5 years	Gas	8	20	13	University	1	0	0	0	0	0	0	Yes	Yes	Yes	Yes	Yes	No	Yes	Yes	No	No	Yes	Agree	Agree	Agree	Undecided	Agree	Agree	Agree	Bad	Bad	Always	Always	Sometime	Sometime	Sometime	Sometime	Sometime
600	26	Male	Married	University/ above	> 30,000 BDT	Employee	Nuclear	Urban	Dhaka	> 5 years	Gas	11	20	6	University	0	0	1	0	1	0	0	Yes	Yes	Yes	Yes	Yes	Yes	Yes	Yes	Yes	Yes	Yes	Agree	Agree	Agree	Undecided	Agree	Agree	Agree	Fair	Fair	Never	Sometime	Sometime	Sometime	Never	Never	Never
601	27	Male	Married	University/ above	> 30,000 BDT	Employee	Nuclear	Urban	Rajshahi	> 5 years	Gas	7	20	16	University	1	0	0	0	0	0	0	Yes	Yes	No	Don't know	Yes	Yes	Yes	Yes	No	No	Yes	Agree	Agree	Agree	Undecided	Agree	Agree	Agree	Bad	Very bad	Always	Always	Always	Always	Always	Sometime	Sometime
602	26	Male	Unmarried	University/ above	15,000-30,000 BDT	Unemployed	Nuclear	Urban	Chattogram	> 5 years	Gas	9	20	18	University	1	0	0	0	0	0	0	Yes	Yes	Yes	Don't know	Yes	Yes	Yes	Yes	No	Yes	Yes	Agree	Agree	Agree	Undecided	Agree	Agree	Agree	Very bad	Very bad	Sometime	Always	Sometime	Always	Always	Always	Always
603	26	Female	Married	University/ above	> 30,000 BDT	Student	Nuclear	Urban	Dhaka	2-5 years	Gas	7	18	8	University	1	1	0	1	0	0	0	Yes	Yes	Yes	Yes	Yes	No	Yes	Yes	No	No	Don't know	Agree	Agree	Undecided	Undecided	Agree	Agree	Undecided	Bad	Bad	Never	Sometime	Sometime	Never	Sometime	Sometime	Sometime
604	23	Female	Unmarried	University/ above	> 30,000 BDT	Student	Nuclear	Urban	Dhaka	> 5 years	Gas	7	17	9	University	0	0	0	1	0	0	0	Yes	Yes	Yes	Don't know	Yes	No	Don't know	Yes	Yes	Don't know	Yes	Agree	Agree	Agree	Undecided	Undecided	Agree	Disagree	Fair	Fair	Sometime	Sometime	Sometime	Never	Sometime	Sometime	Never
605	21	Male	Unmarried	University/ above	> 30,000 BDT	Student	Joint	Urban	Mymensingh	2-5 years	Gas	8	20	10	University	1	1	1	1	0	1	0	Yes	Yes	Yes	Don't know	Yes	No	Yes	Yes	Yes	No	Yes	Agree	Agree	Agree	Undecided	Agree	Agree	Agree	Bad	Very bad	Sometime	Sometime	Always	Never	Never	Sometime	Sometime
606	21	Female	Unmarried	University/ above	15,000-30,000 BDT	Student	Nuclear	Urban	Dhaka	> 5 years	Gas	8	19	5	University	0	1	1	1	0	0	0	Yes	Yes	Yes	Don't know	Yes	No	Yes	Yes	Yes	No	Yes	Agree	Agree	Agree	Disagree	Agree	Agree	Agree	Very bad	Very bad	Never	Always	Sometime	Never	Never	Sometime	Never
607	21	Female	Unmarried	University/ above	> 15,000 BDT	Student	Nuclear	Urban	Mymensingh	< 2 years	Wooden stick	11	19	16	University	1	0	0	0	0	0	0	Yes	Yes	Yes	Yes	Yes	Yes	Yes	Yes	Yes	Yes	Yes	Agree	Agree	Agree	Disagree	Agree	Agree	Agree	Fair	Fair	Sometime	Always	Sometime	Sometime	Sometime	Always	Sometime
608	26	Female	Married	University/ above	> 30,000 BDT	Employee	Nuclear	Urban	Chattogram	> 5 years	Gas	6	21	11	University	0	0	0	0	0	1	0	Yes	Yes	Don't know	Don't know	Yes	Yes	Don't know	Yes	No	No	Yes	Agree	Agree	Agree	Agree	Agree	Agree	Agree	Fair	Fair	Sometime	Always	Sometime	Sometime	Sometime	Sometime	Sometime
609	21	Male	Unmarried	University/ above	> 15,000 BDT	Student	Joint	Urban	Dhaka	> 5 years	Gas	8	15	11	University	1	1	1	0	0	1	0	Yes	Yes	Yes	Yes	Yes	No	Yes	Yes	No	No	Yes	Agree	Agree	Agree	Disagree	Disagree	Agree	Disagree	Very bad	Very bad	Sometime	Sometime	Never	Never	Never	Always	Sometime
610	22	Female	Unmarried	College (11-12 grades)	15,000-30,000 BDT	Student	Nuclear	Urban	Dhaka	> 5 years	Gas	7	18	7	Intermediate	0	1	0	0	0	0	0	Yes	Yes	Yes	Yes	Yes	No	Yes	Yes	No	No	Don't know	Agree	Agree	Agree	Disagree	Agree	Agree	Undecided	Very bad	Fair	Never	Sometime	Sometime	Never	Never	Sometime	Sometime
611	20	Male	Unmarried	University/ above	15,000-30,000 BDT	Student	Nuclear	Urban	Dhaka	> 5 years	Gas	9	17	6	University	0	0	1	0	0	0	0	Yes	Yes	Yes	Yes	Yes	Yes	Yes	Yes	No	No	Yes	Agree	Agree	Agree	Disagree	Undecided	Agree	Undecided	Fair	Good	Never	Sometime	Never	Never	Never	Always	Never
612	20	Male	Unmarried	University/ above	> 30,000 BDT	Student	Nuclear	Urban	Dhaka	> 5 years	Gas	9	19	8	University	1	1	1	1	1	1	0	Yes	Yes	Yes	Yes	Yes	Yes	Yes	Yes	No	No	Yes	Agree	Agree	Agree	Disagree	Agree	Agree	Agree	Bad	Bad	Never	Sometime	Never	Sometime	Sometime	Never	Sometime
613	20	Male	Unmarried	University/ above	> 15,000 BDT	Student	Nuclear	Urban	Rangpur	< 2 years	Wooden stick	6	19	6	University	1	0	0	0	0	0	0	Yes	Yes	Yes	Don't know	Don't know	Yes	Yes	Don't know	Yes	No	No	Agree	Agree	Agree	Undecided	Agree	Agree	Undecided	Bad	Bad	Sometime	Always	Sometime	Never	Never	Sometime	Never
614	25	Female	Unmarried	University/ above	15,000-30,000 BDT	Student	Nuclear	Urban	Dhaka	> 5 years	Gas	9	19	21	University	1	0	0	0	0	0	0	Yes	Yes	Yes	No	Yes	Yes	Yes	Yes	Yes	No	Yes	Agree	Agree	Agree	Undecided	Agree	Agree	Undecided	Very bad	Very bad	Always	Always	Always	Always	Always	Always	Always
615	22	Male	Unmarried	University/ above	> 15,000 BDT	Student	Nuclear	Urban	Dhaka	2-5 years	Gas	8	20	7	University	0	1	0	0	0	0	0	Yes	Yes	Yes	Don't know	Yes	Yes	Yes	Yes	No	No	Yes	Agree	Agree	Agree	Agree	Agree	Agree	Undecided	Fair	Fair	Never	Sometime	Never	Never	Sometime	Never	Sometime
616	18	Female	Unmarried	College (11-12 grades)	> 30,000 BDT	Student	Nuclear	Urban	Dhaka	> 5 years	Gas	9	20	14	Intermediate	1	0	0	0	0	0	0	Yes	Yes	Yes	No	Yes	Yes	Yes	Yes	No	Yes	Yes	Agree	Agree	Agree	Undecided	Agree	Agree	Agree	Fair	Fair	Sometime	Always	Never	Sometime	Never	Sometime	Always
617	30	Male	Married	University/ above	> 30,000 BDT	Employee	Nuclear	Urban	Dhaka	2-5 years	Gas	5	20	19	University	1	1	1	1	1	1	0	Yes	Yes	Don't know	Don't know	Yes	No	Don't know	Yes	No	No	Yes	Agree	Agree	Agree	Undecided	Agree	Agree	Agree	Very bad	Very bad	Always	Always	Always	Sometime	Sometime	Always	Always
618	21	Male	Unmarried	University/ above	> 30,000 BDT	Student	Nuclear	Urban	Mymensingh	> 5 years	Gas	5	19	13	University	1	1	1	1	1	1	0	Yes	Yes	Don't know	Don't know	Yes	No	Don't know	Yes	No	No	Yes	Agree	Agree	Agree	Undecided	Agree	Agree	Undecided	Very bad	Bad	Sometime	Sometime	Never	Never	Never	Always	Always
619	19	Male	Unmarried	University/ above	> 30,000 BDT	Student	Nuclear	Urban	Barishal	< 2 years	Gas	10	19	14	University	1	1	1	0	0	1	0	Yes	Yes	Yes	Yes	Yes	Yes	Yes	Yes	Yes	No	Yes	Agree	Agree	Agree	Undecided	Agree	Agree	Undecided	Very bad	Very bad	Never	Always	Never	Never	Never	Always	Always
620	27	Female	Married	University/ above	15,000-30,000 BDT	Student	Nuclear	Urban	Dhaka	> 5 years	Gas	10	20	16	University	0	1	0	0	0	0	0	Yes	Yes	Yes	Yes	Yes	Yes	Yes	Yes	Yes	No	Yes	Agree	Agree	Agree	Undecided	Agree	Agree	Agree	Bad	Bad	Sometime	Always	Sometime	Always	Always	Sometime	Sometime
621	23	Male	Unmarried	University/ above	> 15,000 BDT	Student	Nuclear	Urban	Dhaka	2-5 years	Gas	10	19	11	University	1	0	0	0	0	0	0	Yes	Yes	Yes	Yes	Yes	Yes	Yes	Yes	No	Yes	Yes	Agree	Agree	Undecided	Undecided	Agree	Agree	Agree	Very bad	Very bad	Sometime	Sometime	Always	Sometime	Never	Sometime	Sometime
622	23	Female	Unmarried	University/ above	15,000-30,000 BDT	Student	Nuclear	Urban	Dhaka	> 5 years	Gas	8	20	19	University	1	0	0	0	0	0	0	No	Yes	Yes	Don't know	Yes	Yes	Yes	Yes	Yes	No	Yes	Agree	Agree	Agree	Undecided	Agree	Agree	Agree	Fair	Fair	Sometime	Always	Always	Always	Always	Always	Always
623	22	Female	Unmarried	University/ above	15,000-30,000 BDT	Student	Nuclear	Urban	Dhaka	> 5 years	Gas	6	19	7	University	1	0	0	0	0	0	0	Yes	Yes	Yes	Don't know	Yes	No	Don't know	Yes	Yes	No	Don't know	Agree	Agree	Agree	Undecided	Agree	Agree	Undecided	Bad	Bad	Never	Always	Never	Never	Never	Sometime	Sometime
624	22	Female	Unmarried	University/ above	15,000-30,000 BDT	Student	Joint	Urban	Dhaka	> 5 years	Gas	10	19	12	University	1	0	0	0	0	0	0	Yes	Yes	Don't know	Yes	Yes	Yes	Yes	Yes	Yes	Yes	Yes	Agree	Agree	Agree	Disagree	Agree	Agree	Agree	Fair	Fair	Sometime	Always	Sometime	Sometime	Sometime	Sometime	Never
625	20	Female	Unmarried	University/ above	> 30,000 BDT	Student	Nuclear	Urban	Dhaka	> 5 years	Gas	8	19	9	University	1	0	0	0	0	0	0	Yes	Yes	Yes	Don't know	Yes	Yes	Yes	Yes	No	Yes	Don't know	Agree	Agree	Agree	Disagree	Agree	Agree	Agree	Very bad	Very bad	Never	Always	Sometime	Never	Never	Sometime	Never
626	25	Male	Unmarried	University/ above	15,000-30,000 BDT	Student	Nuclear	Rural	Dhaka	> 5 years	Wooden stick	11	21	22	University	1	0	0	0	0	0	0	Yes	Yes	Yes	Yes	Yes	Yes	Yes	Yes	Yes	Yes	Yes	Agree	Agree	Agree	Agree	Agree	Agree	Agree	Fair	Bad	Always	Always	Always	Always	Always	Always	Always
627	20	Female	Unmarried	University/ above	15,000-30,000 BDT	Student	Nuclear	Urban	Dhaka	< 2 years	Wooden stick	10	19	15	University	0	0	0	0	0	1	0	Yes	Yes	Yes	Yes	Yes	No	Yes	Yes	Yes	Yes	Yes	Agree	Agree	Agree	Disagree	Agree	Agree	Agree	Very bad	Fair	Never	Always	Sometime	Sometime	Always	Always	Sometime
628	42	Male	Married	University/ above	> 30,000 BDT	Employee	Joint	Urban	Dhaka	> 5 years	Gas	10	20	5	University	0	0	0	0	1	0	0	Yes	Yes	Yes	Yes	Yes	Yes	Yes	Yes	No	Yes	Yes	Agree	Agree	Agree	Undecided	Agree	Agree	Agree	Bad	Bad	Never	Sometime	Never	Never	Never	Sometime	Never
629	22	Male	Unmarried	University/ above	> 30,000 BDT	Student	Nuclear	Urban	Sylhet	> 5 years	Gas	9	19	21	University	0	0	0	0	0	1	0	Yes	Yes	Yes	Yes	Yes	No	Yes	Yes	Yes	No	Yes	Agree	Agree	Agree	Disagree	Agree	Agree	Agree	Fair	Fair	Sometime	Always	Always	Always	Always	Always	Always
630	25	Female	Unmarried	University/ above	> 15,000 BDT	Student	Joint	Urban	Dhaka	> 5 years	Gas	11	21	18	University	1	0	0	0	0	0	0	Yes	Yes	Yes	Yes	Yes	Yes	Yes	Yes	Yes	Yes	Yes	Agree	Agree	Agree	Agree	Agree	Agree	Agree	Bad	Very bad	Always	Sometime	Sometime	Sometime	Sometime	Always	Always
631	21	Female	Unmarried	University/ above	15,000-30,000 BDT	Student	Nuclear	Urban	Barishal	> 5 years	Gas	10	19	22	University	1	1	1	1	1	1	1	Yes	Yes	Yes	Yes	Yes	No	Yes	Yes	Yes	Yes	Yes	Agree	Agree	Agree	Disagree	Agree	Agree	Agree	Fair	Fair	Always	Always	Always	Always	Always	Always	Always
632	21	Female	Unmarried	University/ above	> 30,000 BDT	Student	Nuclear	Rural	Khulna	< 2 years	Gas	7	19	8	University	0	0	1	0	0	0	0	Yes	Yes	Yes	Yes	Yes	No	Don't know	Yes	Yes	Don't know	Don't know	Agree	Agree	Agree	Disagree	Agree	Agree	Agree	Bad	Very bad	Never	Sometime	Never	Never	Never	Sometime	Sometime
633	24	Male	Unmarried	University/ above	> 30,000 BDT	Employee	Nuclear	Urban	Dhaka	> 5 years	Gas	7	21	21	University	1	1	1	1	1	1	1	Yes	Yes	Yes	Don't know	Yes	No	Don't know	Yes	No	Yes	Yes	Agree	Agree	Agree	Agree	Agree	Agree	Agree	Bad	Very bad	Always	Always	Always	Sometime	Always	Always	Always
634	24	Female	Unmarried	University/ above	15,000-30,000 BDT	Student	Nuclear	Urban	Rangpur	2-5 years	Gas	7	20	6	University	0	1	0	0	0	0	0	Yes	Yes	Yes	No	Yes	Yes	No	Yes	No	No	Yes	Agree	Agree	Agree	Agree	Agree	Agree	Undecided	Fair	Fair	Never	Sometime	Never	Never	Sometime	Never	Sometime
635	25	Male	Unmarried	University/ above	15,000-30,000 BDT	Unemployed	Nuclear	Urban	Chattogram	> 5 years	Wooden stick	7	20	3	University	0	0	0	0	1	0	0	Yes	Yes	Yes	Don't know	Yes	No	Don't know	Yes	No	Yes	Yes	Agree	Agree	Agree	Undecided	Agree	Agree	Agree	Fair	Fair	Sometime	Sometime	Never	Never	Never	Never	Never
636	23	Male	Unmarried	University/ above	> 30,000 BDT	Student	Nuclear	Urban	Rajshahi	2-5 years	Gas	11	21	22	University	1	0	0	0	0	0	0	Yes	Yes	Yes	Yes	Yes	Yes	Yes	Yes	Yes	Yes	Yes	Agree	Agree	Agree	Agree	Agree	Agree	Agree	Good	Good	Always	Always	Always	Always	Always	Always	Always
637	21	Male	Unmarried	University/ above	> 30,000 BDT	Student	Nuclear	Urban	Rangpur	< 2 years	Electricity	8	18	9	University	0	1	1	1	0	1	0	Yes	Yes	Yes	Yes	Yes	Yes	Don't know	Yes	No	No	Yes	Agree	Agree	Agree	Disagree	Agree	Agree	Undecided	Good	Fair	Never	Sometime	Sometime	Never	Never	Sometime	Sometime
638	22	Male	Unmarried	University/ above	> 30,000 BDT	Student	Joint	Urban	Dhaka	< 2 years	Gas	9	19	14	University	1	0	0	0	0	0	0	Yes	Yes	Yes	Don't know	Yes	No	Yes	Yes	Yes	Yes	Yes	Agree	Agree	Agree	Disagree	Agree	Agree	Agree	Very bad	Bad	Sometime	Sometime	Always	Sometime	Sometime	Sometime	Sometime
639	23	Male	Unmarried	University/ above	> 30,000 BDT	Student	Nuclear	Urban	Rajshahi	2-5 years	Gas	6	19	6	University	1	1	1	1	0	0	0	Yes	Yes	Yes	Yes	Yes	Don't know	Don't know	Don't know	No	Don't know	Yes	Agree	Agree	Agree	Agree	Agree	Undecided	Undecided	Good	Good	Never	Sometime	Never	Never	Never	Sometime	Sometime
640	22	Male	Unmarried	University/ above	> 15,000 BDT	Student	Nuclear	Urban	Rangpur	< 2 years	Wooden stick	7	21	9	University	0	0	0	0	1	0	0	Yes	Yes	Yes	Don't know	Yes	No	Don't know	Yes	Yes	No	Yes	Agree	Agree	Agree	Agree	Agree	Agree	Agree	Fair	Bad	Never	Sometime	Always	Never	Never	Sometime	Sometime
641	20	Female	Unmarried	University/ above	15,000-30,000 BDT	Student	Nuclear	Urban	Rajshahi	< 2 years	Gas	9	21	19	University	1	0	0	0	0	0	0	Yes	Yes	Yes	Yes	Yes	No	Yes	Yes	Yes	No	Yes	Agree	Agree	Agree	Agree	Agree	Agree	Agree	Fair	Good	Always	Always	Sometime	Sometime	Always	Always	Always
642	21	Female	Unmarried	University/ above	> 15,000 BDT	Student	Nuclear	Urban	Dhaka	> 5 years	Gas	8	19	8	University	1	0	0	0	0	0	0	Yes	Yes	Don't know	Yes	Yes	Yes	Yes	Yes	Yes	No	Don't know	Agree	Agree	Agree	Undecided	Agree	Agree	Undecided	Bad	Bad	Never	Sometime	Never	Never	Sometime	Sometime	Sometime
643	20	Female	Unmarried	University/ above	15,000-30,000 BDT	Student	Nuclear	Urban	Dhaka	> 5 years	Gas	8	18	8	University	0	0	0	0	1	0	0	Yes	Yes	Yes	Don't know	Yes	Yes	Yes	Yes	Don't know	No	Yes	Agree	Agree	Agree	Disagree	Agree	Agree	Undecided	Bad	Fair	Sometime	Always	Never	Never	Never	Sometime	Never
644	21	Female	Unmarried	University/ above	> 30,000 BDT	Student	Joint	Urban	Dhaka	> 5 years	Gas	8	18	4	University	1	1	1	1	0	0	0	Yes	Yes	Yes	Don't know	Yes	Yes	Yes	Yes	No	No	Yes	Agree	Agree	Agree	Disagree	Agree	Agree	Undecided	Bad	Fair	Sometime	Never	Sometime	Never	Sometime	Never	Never
645	20	Male	Unmarried	University/ above	15,000-30,000 BDT	Student	Nuclear	Urban	Rangpur	> 5 years	Gas	8	21	16	University	0	0	0	1	0	0	0	Yes	Yes	Yes	No	Yes	Yes	No	Yes	Yes	Yes	No	Agree	Agree	Agree	Agree	Agree	Agree	Agree	Fair	Fair	Sometime	Sometime	Sometime	Sometime	Always	Always	Sometime
646	20	Female	Unmarried	University/ above	> 15,000 BDT	Student	Nuclear	Urban	Dhaka	< 2 years	Gas	9	20	15	University	1	1	1	1	1	1	1	Yes	Yes	Yes	Yes	Yes	No	Yes	Yes	Yes	No	Yes	Agree	Agree	Agree	Undecided	Agree	Agree	Agree	Fair	Fair	Sometime	Always	Sometime	Sometime	Sometime	Always	Sometime
647	20	Female	Unmarried	University/ above	15,000-30,000 BDT	Student	Joint	Rural	Dhaka	> 5 years	Wooden stick	7	20	5	University	1	0	0	0	0	0	0	Yes	Yes	Yes	Don't know	Yes	Yes	Don't know	Yes	No	Don't know	Yes	Agree	Agree	Undecided	Agree	Agree	Agree	Agree	Fair	Fair	Never	Sometime	Sometime	Never	Never	Never	Never
648	21	Female	Unmarried	University/ above	> 30,000 BDT	Student	Nuclear	Urban	Rangpur	2-5 years	Gas	9	21	9	University	1	1	1	1	0	0	0	Yes	Yes	Yes	Yes	Yes	Yes	Yes	No	No	Yes	Yes	Agree	Agree	Agree	Agree	Agree	Agree	Agree	Fair	Fair	Never	Sometime	Sometime	Sometime	Sometime	Sometime	Sometime
649	21	Male	Unmarried	College (11-12 grades)	> 15,000 BDT	Student	Nuclear	Rural	Barishal	> 5 years	Wooden stick	6	20	15	Intermediate	1	1	1	0	0	0	0	Yes	Yes	Yes	Don't know	Yes	Don't know	Don't know	Yes	Don't know	Yes	Don't know	Agree	Agree	Agree	Undecided	Agree	Agree	Agree	Bad	Bad	Sometime	Always	Always	Always	Always	Sometime	Never
650	25	Female	Married	University/ above	15,000-30,000 BDT	Housewife	Nuclear	Urban	Dhaka	2-5 years	Gas	3	19	11	University	0	1	0	0	0	0	0	Yes	Yes	Don't know	Don't know	Don't know	No	Don't know	Yes	No	No	Don't know	Agree	Agree	Agree	Undecided	Agree	Undecided	Agree	Very bad	Fair	Never	Always	Always	Never	Never	Sometime	Sometime
651	20	Male	Unmarried	University/ above	> 30,000 BDT	Student	Nuclear	Urban	Chattogram	< 2 years	Gas	10	19	16	University	1	0	0	0	0	0	0	Yes	Yes	Yes	Yes	Yes	Yes	Yes	Yes	Yes	Don't know	Yes	Agree	Agree	Agree	Disagree	Agree	Agree	Agree	Very bad	Very bad	Always	Always	Never	Never	Never	Always	Always
652	22	Female	Unmarried	University/ above	15,000-30,000 BDT	Student	Nuclear	Urban	Barishal	> 5 years	Gas	8	19	2	University	0	1	0	0	0	0	0	Yes	Yes	Yes	Yes	Yes	Don't know	Yes	Yes	No	No	Yes	Agree	Agree	Agree	Agree	Agree	Agree	Disagree	Fair	Good	Never	Sometime	Never	Sometime	Never	Never	Never
653	25	Male	Married	Below college (< 11 grades)	> 15,000 BDT	Businessman	Joint	Rural	Barishal	> 5 years	Wooden stick	7	20	14	Secondary	1	0	0	0	0	0	0	Don't know	Yes	Yes	Yes	Yes	No	Yes	Yes	No	No	Yes	Agree	Agree	Agree	Undecided	Agree	Agree	Agree	Fair	Very bad	Sometime	Sometime	Always	Never	Never	Always	Always
654	24	Female	Unmarried	University/ above	15,000-30,000 BDT	Student	Nuclear	Urban	Chattogram	> 5 years	Gas	8	19	12	University	1	1	1	1	1	1	0	Yes	Yes	Yes	Yes	Yes	No	Yes	Yes	No	No	Yes	Agree	Agree	Agree	Disagree	Agree	Agree	Agree	Bad	Fair	Sometime	Sometime	Sometime	Sometime	Sometime	Sometime	Sometime
655	21	Male	Unmarried	University/ above	> 15,000 BDT	Student	Joint	Urban	Barishal	> 5 years	Gas	9	17	11	University	0	0	0	0	1	0	0	Yes	Yes	Yes	Yes	Yes	Yes	No	Yes	Yes	No	Yes	Agree	Agree	Agree	Disagree	Agree	Agree	Disagree	Fair	Fair	Sometime	Always	Sometime	Never	Never	Sometime	Sometime
656	21	Male	Unmarried	University/ above	15,000-30,000 BDT	Student	Joint	Urban	Mymensingh	2-5 years	Wooden stick	11	21	11	University	1	0	0	0	0	0	0	Yes	Yes	Yes	Yes	Yes	Yes	Yes	Yes	Yes	Yes	Yes	Agree	Agree	Agree	Agree	Agree	Agree	Agree	Good	Good	Sometime	Sometime	Sometime	Sometime	Sometime	Sometime	Sometime
657	24	Male	Unmarried	University/ above	> 30,000 BDT	Student	Nuclear	Urban	Barishal	2-5 years	Gas	9	20	15	University	1	1	0	1	0	0	0	Yes	Yes	Yes	Yes	Yes	No	Yes	Yes	Yes	No	Yes	Agree	Agree	Agree	Undecided	Agree	Agree	Agree	Good	Bad	Always	Always	Sometime	Always	Always	Sometime	Sometime
658	21	Male	Unmarried	College (11-12 grades)	> 30,000 BDT	Student	Nuclear	Urban	Dhaka	> 5 years	Gas	11	21	22	Intermediate	1	0	0	0	0	0	0	Yes	Yes	Yes	Yes	Yes	Yes	Yes	Yes	Yes	Yes	Yes	Agree	Agree	Agree	Agree	Agree	Agree	Agree	Bad	Bad	Always	Always	Always	Always	Always	Always	Always
659	21	Female	Unmarried	University/ above	> 15,000 BDT	Student	Nuclear	Urban	Mymensingh	2-5 years	Gas	9	19	9	University	0	0	0	1	0	0	0	Yes	Yes	Yes	Yes	Yes	No	Yes	Yes	Yes	No	Yes	Agree	Agree	Agree	Disagree	Agree	Agree	Agree	Very bad	Fair	Sometime	Always	Sometime	Never	Never	Sometime	Sometime
660	23	Male	Married	College (11-12 grades)	> 15,000 BDT	Employee	Nuclear	Urban	Barishal	> 5 years	Gas	9	19	10	Intermediate	1	1	1	1	0	0	0	Yes	Yes	Yes	Yes	Yes	No	Yes	Yes	Yes	No	Yes	Agree	Agree	Undecided	Undecided	Agree	Agree	Agree	Fair	Bad	Never	Always	Sometime	Sometime	Sometime	Sometime	Never
661	22	Female	Unmarried	University/ above	> 30,000 BDT	Student	Joint	Urban	Dhaka	> 5 years	Gas	11	19	18	University	1	1	1	1	1	1	1	Yes	Yes	Yes	Yes	Yes	Yes	Yes	Yes	Yes	Yes	Yes	Agree	Agree	Agree	Disagree	Agree	Agree	Agree	Very bad	Very bad	Sometime	Always	Sometime	Sometime	Sometime	Always	Always
662	19	Female	Unmarried	College (11-12 grades)	15,000-30,000 BDT	Student	Nuclear	Urban	Dhaka	> 5 years	Gas	8	18	5	Intermediate	1	0	0	0	0	0	0	Yes	Yes	Yes	Yes	Yes	No	Don't know	Yes	Yes	No	Yes	Agree	Agree	Agree	Disagree	Agree	Agree	Undecided	Bad	Very bad	Never	Never	Sometime	Never	Never	Sometime	Never
663	20	Female	Married	College (11-12 grades)	15,000-30,000 BDT	Housewife	Nuclear	Urban	Barishal	> 5 years	Gas	8	19	8	Intermediate	1	1	1	0	0	0	0	Yes	Yes	Yes	Yes	Yes	No	Don't know	Yes	No	Yes	Yes	Agree	Agree	Agree	Disagree	Agree	Agree	Agree	Bad	Bad	Never	Sometime	Sometime	Sometime	Sometime	Sometime	Sometime
664	21	Female	Married	College (11-12 grades)	> 30,000 BDT	Housewife	Nuclear	Urban	Rajshahi	> 5 years	Gas	5	20	19	Intermediate	1	1	1	1	0	1	0	Yes	Yes	Don't know	Don't know	Yes	No	Don't know	Yes	No	No	Yes	Agree	Agree	Agree	Undecided	Agree	Agree	Agree	Very bad	Very bad	Always	Always	Always	Sometime	Sometime	Always	Always
665	38	Male	Married	University/ above	> 30,000 BDT	Employee	Nuclear	Urban	Chattogram	> 5 years	Kerosene/ oil	9	20	14	University	1	0	0	0	0	0	0	Yes	Yes	Yes	Yes	Yes	No	Yes	Yes	Yes	No	Yes	Agree	Agree	Agree	Undecided	Agree	Agree	Agree	Bad	Bad	Sometime	Always	Sometime	Sometime	Sometime	Sometime	Sometime
666	36	Female	Married	College (11-12 grades)	> 30,000 BDT	Housewife	Joint	Rural	Rajshahi	> 5 years	Gas	5	20	16	Intermediate	1	1	1	1	1	1	1	Yes	Yes	Don't know	Don't know	Yes	No	Don't know	Yes	No	No	Yes	Agree	Agree	Agree	Undecided	Agree	Agree	Agree	Bad	Fair	Sometime	Sometime	Sometime	Sometime	Sometime	Always	Always
667	20	Male	Unmarried	University/ above	> 15,000 BDT	Student	Nuclear	Urban	Chattogram	< 2 years	Gas	11	21	21	University	0	0	0	1	0	0	0	Yes	Yes	Yes	Yes	Yes	Yes	Yes	Yes	Yes	Yes	Yes	Agree	Agree	Agree	Agree	Agree	Agree	Agree	Fair	Fair	Sometime	Always	Always	Always	Always	Always	Always
668	27	Male	Unmarried	University/ above	> 30,000 BDT	Employee	Nuclear	Urban	Dhaka	> 5 years	Gas	8	20	13	University	1	1	1	1	1	1	1	Yes	Yes	Yes	Yes	Yes	No	Yes	Yes	No	No	Yes	Agree	Agree	Agree	Undecided	Agree	Agree	Agree	Very bad	Bad	Sometime	Sometime	Sometime	Never	Never	Always	Always
669	21	Female	Unmarried	University/ above	15,000-30,000 BDT	Student	Nuclear	Urban	Chattogram	> 5 years	Gas	8	19	14	University	0	1	0	0	0	0	0	Yes	Yes	Yes	Yes	Yes	No	Yes	Yes	Don't know	No	Yes	Agree	Agree	Agree	Disagree	Agree	Agree	Agree	Bad	Bad	Sometime	Always	Sometime	Never	Sometime	Sometime	Sometime
670	22	Male	Unmarried	University/ above	> 30,000 BDT	Student	Nuclear	Urban	Rajshahi	< 2 years	Gas	8	19	13	University	1	1	1	1	1	1	1	Yes	Yes	Yes	Yes	Yes	No	Yes	Yes	No	No	Yes	Agree	Agree	Agree	Disagree	Agree	Agree	Agree	Very bad	Bad	Sometime	Sometime	Sometime	Never	Never	Always	Always
671	24	Male	Unmarried	University/ above	> 30,000 BDT	Student	Nuclear	Urban	Rajshahi	2-5 years	Gas	8	19	14	University	1	1	1	1	1	1	1	Yes	Yes	Yes	Yes	Yes	No	Yes	Yes	No	No	Yes	Agree	Agree	Agree	Disagree	Agree	Agree	Agree	Very bad	Bad	Sometime	Sometime	Always	Never	Never	Always	Always
672	19	Female	Unmarried	University/ above	> 15,000 BDT	Student	Joint	Urban	Dhaka	> 5 years	Gas	4	19	13	University	0	0	0	0	1	0	0	Don't know	Yes	Don't know	Don't know	Yes	No	Don't know	Yes	No	No	Yes	Agree	Agree	Agree	Disagree	Agree	Agree	Agree	Very bad	Bad	Sometime	Always	Sometime	Never	Never	Always	Sometime
673	25	Female	Married	University/ above	> 30,000 BDT	Employee	Nuclear	Urban	Mymensingh	> 5 years	Gas	8	21	6	University	1	0	0	0	0	0	0	Yes	Yes	Yes	No	Yes	Yes	Yes	Yes	No	No	Yes	Agree	Agree	Agree	Agree	Agree	Agree	Agree	Fair	Fair	Sometime	Always	Never	Never	Sometime	Never	Never
674	20	Female	Unmarried	University/ above	> 30,000 BDT	Student	Nuclear	Urban	Dhaka	> 5 years	Gas	7	18	13	University	0	0	1	0	0	0	0	Yes	Yes	Yes	No	Yes	No	Don't know	Yes	Yes	No	Yes	Agree	Agree	Agree	Disagree	Agree	Agree	Undecided	Bad	Fair	Never	Always	Sometime	Never	Never	Always	Sometime
675	22	Female	Unmarried	College (11-12 grades)	> 30,000 BDT	Student	Nuclear	Urban	Rangpur	< 2 years	Gas	7	19	1	Intermediate	0	1	1	0	0	1	0	Yes	Yes	Yes	Yes	Yes	No	Yes	Yes	No	No	Don't know	Agree	Agree	Undecided	Agree	Agree	Agree	Undecided	Good	Fair	Never	Never	Never	Never	Sometime	Never	Never
676	22	Female	Unmarried	University/ above	15,000-30,000 BDT	Student	Nuclear	Urban	Rangpur	2-5 years	Gas	10	21	2	University	1	1	1	0	0	0	0	Yes	Yes	Yes	Yes	No	Yes	Yes	Yes	Yes	Yes	Yes	Agree	Agree	Agree	Agree	Agree	Agree	Agree	Bad	Bad	Never	Sometime	Sometime	Never	Never	Never	Never
677	18	Female	Unmarried	College (11-12 grades)	> 30,000 BDT	Student	Nuclear	Urban	Dhaka	> 5 years	Gas	6	19	6	Intermediate	0	0	0	0	1	0	0	Yes	Yes	Yes	Yes	Yes	Don't know	Don't know	Yes	No	No	Don't know	Agree	Agree	Agree	Disagree	Agree	Agree	Agree	Bad	Bad	Never	Always	Sometime	Never	Never	Sometime	Sometime
678	21	Male	Unmarried	College (11-12 grades)	> 15,000 BDT	Student	Joint	Urban	Barishal	< 2 years	Wooden stick	9	19	14	Intermediate	1	0	1	0	0	0	0	Yes	Yes	Yes	Yes	Yes	No	Yes	Yes	No	Yes	Yes	Agree	Agree	Agree	Disagree	Agree	Agree	Agree	Very bad	Very bad	Sometime	Sometime	Sometime	Sometime	Sometime	Always	Sometime
679	21	Male	Unmarried	College (11-12 grades)	> 15,000 BDT	Student	Joint	Urban	Barishal	> 5 years	Gas	8	17	15	Intermediate	1	0	0	0	0	0	0	Yes	Yes	Yes	Yes	Yes	No	No	Yes	No	Yes	Yes	Undecided	Agree	Agree	Undecided	Agree	Undecided	Undecided	Fair	Good	Sometime	Sometime	Always	Sometime	Sometime	Sometime	Always
680	19	Female	Unmarried	University/ above	15,000-30,000 BDT	Student	Nuclear	Urban	Rangpur	2-5 years	Gas	7	20	18	University	0	0	0	0	1	0	0	Yes	Yes	Don't know	Yes	Yes	No	Yes	Yes	No	No	Yes	Agree	Agree	Agree	Undecided	Agree	Agree	Agree	Fair	Fair	Sometime	Always	Sometime	Sometime	Sometime	Always	Always
681	21	Female	Unmarried	University/ above	> 15,000 BDT	Student	Nuclear	Urban	Barishal	> 5 years	Electricity	11	21	22	University	0	0	1	0	0	0	0	Yes	Yes	Yes	Yes	Yes	Yes	Yes	Yes	Yes	Yes	Yes	Agree	Agree	Agree	Agree	Agree	Agree	Agree	Good	Good	Always	Always	Always	Always	Always	Always	Always
682	21	Male	Unmarried	University/ above	> 15,000 BDT	Student	Nuclear	Urban	Rangpur	> 5 years	Gas	5	21	22	University	1	0	0	0	1	0	0	Yes	Yes	Yes	No	Yes	Yes	No	No	No	No	No	Agree	Agree	Agree	Agree	Agree	Agree	Agree	Good	Good	Always	Always	Always	Always	Always	Always	Always
683	19	Female	Unmarried	College (11-12 grades)	> 15,000 BDT	Student	Joint	Rural	Chattogram	> 5 years	Gas	9	20	9	Intermediate	1	0	0	0	0	0	0	Yes	Yes	Yes	No	Yes	No	Yes	Yes	Yes	Yes	Yes	Agree	Agree	Agree	Undecided	Agree	Agree	Agree	Fair	Good	Sometime	Always	Sometime	Never	Never	Sometime	Sometime
684	19	Female	Unmarried	University/ above	> 30,000 BDT	Student	Nuclear	Urban	Dhaka	> 5 years	Gas	8	20	8	University	1	0	0	0	0	0	0	Yes	Yes	Don't know	Don't know	Yes	Yes	Yes	Yes	No	Yes	Yes	Agree	Agree	Agree	Undecided	Agree	Agree	Agree	Bad	Fair	Sometime	Always	Never	Never	Never	Sometime	Never
685	21	Male	Unmarried	University/ above	> 15,000 BDT	Student	Joint	Urban	Rajshahi	2-5 years	Gas	4	18	7	University	0	0	0	0	1	0	0	Yes	Don't know	Don't know	No	Don't know	Don't know	Yes	Yes	Yes	No	Don't know	Undecided	Agree	Agree	Undecided	Agree	Agree	Undecided	Fair	Fair	Sometime	Sometime	Sometime	Never	Never	Sometime	Sometime
686	20	Female	Unmarried	University/ above	15,000-30,000 BDT	Student	Nuclear	Urban	Rangpur	2-5 years	Gas	8	20	17	University	0	0	0	0	1	0	0	Yes	Yes	Yes	Yes	Yes	No	Yes	Yes	No	No	Yes	Agree	Agree	Agree	Undecided	Agree	Agree	Agree	Fair	Fair	Sometime	Always	Sometime	Sometime	Sometime	Always	Always
687	21	Female	Unmarried	University/ above	15,000-30,000 BDT	Student	Nuclear	Urban	Rangpur	< 2 years	Gas	10	19	17	University	1	1	1	1	1	1	1	Yes	Yes	Yes	Yes	Yes	Yes	Yes	Yes	No	Yes	Yes	Agree	Agree	Agree	Disagree	Agree	Agree	Agree	Bad	Bad	Never	Sometime	Always	Always	Sometime	Always	Always
688	20	Female	Unmarried	University/ above	15,000-30,000 BDT	Student	Joint	Urban	Rangpur	< 2 years	Gas	10	19	12	University	0	0	0	0	1	0	0	Yes	Yes	Yes	Yes	Yes	Yes	Yes	Yes	Yes	No	Yes	Agree	Agree	Agree	Disagree	Agree	Agree	Agree	Fair	Bad	Sometime	Always	Sometime	Never	Never	Always	Always
689	21	Female	Unmarried	University/ above	> 30,000 BDT	Student	Nuclear	Urban	Mymensingh	> 5 years	Gas	9	18	6	University	1	1	0	1	0	1	0	Yes	Yes	Yes	No	Yes	Yes	Yes	Yes	Yes	No	Yes	Agree	Agree	Agree	Disagree	Agree	Agree	Undecided	Fair	Bad	Sometime	Always	Never	Never	Never	Sometime	Never
690	19	Female	Unmarried	College (11-12 grades)	> 15,000 BDT	Student	Nuclear	Urban	Rangpur	> 5 years	Gas	9	21	13	Intermediate	1	0	0	0	0	0	0	Yes	Yes	Yes	Yes	Yes	Yes	Yes	Yes	No	No	Yes	Agree	Agree	Agree	Agree	Agree	Agree	Agree	Fair	Fair	Sometime	Always	Always	Never	Sometime	Always	Never
691	21	Male	Unmarried	University/ above	> 15,000 BDT	Student	Joint	Urban	Chattogram	2-5 years	Gas	10	19	16	University	1	0	0	0	0	0	0	Yes	Yes	Yes	Yes	Yes	Yes	Yes	Yes	Yes	No	Yes	Agree	Agree	Agree	Disagree	Agree	Agree	Agree	Very bad	Bad	Never	Sometime	Sometime	Never	Always	Always	Always
692	20	Female	Unmarried	College (11-12 grades)	15,000-30,000 BDT	Student	Nuclear	Urban	Dhaka	< 2 years	Gas	6	19	14	Intermediate	0	1	0	0	0	0	0	Yes	Yes	Yes	Yes	Yes	No	Don't know	Yes	No	No	No	Agree	Agree	Agree	Disagree	Agree	Agree	Agree	Bad	Bad	Sometime	Always	Sometime	Never	Sometime	Always	Sometime
693	21	Female	Unmarried	University/ above	> 30,000 BDT	Student	Nuclear	Urban	Barishal	< 2 years	Gas	7	19	9	University	0	1	0	0	0	0	0	Yes	Yes	Yes	Yes	Yes	No	Don't know	Yes	No	Yes	Don't know	Agree	Agree	Agree	Disagree	Agree	Agree	Agree	Fair	Fair	Never	Always	Sometime	Sometime	Sometime	Sometime	Never
694	21	Female	Unmarried	University/ above	> 30,000 BDT	Student	Nuclear	Urban	Rajshahi	< 2 years	Gas	11	19	13	University	1	0	0	0	0	0	0	Yes	Yes	Yes	Yes	Yes	Yes	Yes	Yes	Yes	Yes	Yes	Agree	Agree	Agree	Disagree	Agree	Agree	Agree	Very bad	Bad	Sometime	Sometime	Always	Always	Never	Sometime	Sometime
695	20	Female	Unmarried	College (11-12 grades)	> 30,000 BDT	Student	Nuclear	Urban	Dhaka	> 5 years	Gas	6	18	9	Intermediate	0	0	1	0	0	0	0	Yes	Yes	Don't know	Yes	Yes	Don't know	Don't know	Yes	Don't know	No	Yes	Agree	Agree	Agree	Undecided	Agree	Agree	Disagree	Bad	Fair	Sometime	Always	Always	Sometime	Never	Sometime	Never
696	20	Female	Unmarried	University/ above	> 30,000 BDT	Student	Nuclear	Urban	Dhaka	> 5 years	Gas	9	19	9	University	1	1	0	1	0	0	0	Yes	Yes	Yes	Don't know	Yes	Yes	Yes	Yes	Yes	Don't know	Yes	Agree	Agree	Agree	Disagree	Agree	Agree	Agree	Very bad	Very bad	Never	Sometime	Sometime	Never	Never	Never	Sometime
697	21	Male	Unmarried	University/ above	15,000-30,000 BDT	Student	Nuclear	Urban	Dhaka	> 5 years	Gas	10	19	7	University	1	0	0	0	0	0	0	Yes	Yes	Yes	Yes	Yes	Yes	Yes	Yes	Yes	No	Yes	Agree	Agree	Agree	Undecided	Agree	Agree	Undecided	Fair	Bad	Sometime	Sometime	Sometime	Sometime	Sometime	Never	Never
698	31	Male	Married	University/ above	15,000-30,000 BDT	Employee	Nuclear	Urban	Dhaka	< 2 years	Gas	9	18	13	University	0	1	1	1	0	0	0	Yes	Yes	Yes	Don't know	Yes	Yes	Yes	Yes	No	Yes	Yes	Agree	Agree	Agree	Undecided	Agree	Agree	Disagree	Bad	Bad	Never	Sometime	Sometime	Always	Always	Sometime	Never
699	19	Female	Unmarried	College (11-12 grades)	15,000-30,000 BDT	Student	Nuclear	Urban	Rajshahi	> 5 years	Gas	7	19	15	Intermediate	0	0	0	0	0	1	0	Yes	Yes	Yes	Don't know	Yes	No	Yes	Yes	Don't know	No	Yes	Agree	Agree	Agree	Disagree	Agree	Agree	Agree	Very bad	Bad	Sometime	Always	Never	Always	Always	Always	Sometime
700	22	Male	Unmarried	University/ above	> 30,000 BDT	Student	Nuclear	Urban	Dhaka	< 2 years	Gas	5	17	3	University	1	1	1	0	0	0	0	Yes	Yes	Yes	Don't know	Don't know	No	Don't know	Yes	No	No	Yes	Agree	Agree	Agree	Disagree	Undecided	Agree	Undecided	Very bad	Fair	Sometime	Never	Never	Never	Never	Sometime	Never
701	20	Female	Unmarried	University/ above	> 30,000 BDT	Student	Nuclear	Urban	Dhaka	> 5 years	Gas	0	14	1	University	0	0	1	0	0	0	0	Don't know	Don't know	Don't know	Don't know	Don't know	Don't know	Don't know	Don't know	Don't know	Don't know	Don't know	Undecided	Undecided	Undecided	Undecided	Undecided	Undecided	Undecided	Bad	Very bad	Never	Never	Never	Never	Never	Sometime	Never
702	21	Female	Unmarried	University/ above	15,000-30,000 BDT	Student	Nuclear	Urban	Rangpur	< 2 years	Gas	7	16	9	University	1	0	1	0	1	0	0	Yes	Yes	Yes	No	Yes	No	No	Yes	Yes	No	Yes	Agree	Agree	Disagree	Disagree	Agree	Agree	Undecided	Bad	Bad	Never	Always	Sometime	Never	Never	Sometime	Sometime
703	22	Male	Unmarried	University/ above	> 15,000 BDT	Student	Nuclear	Urban	Dhaka	> 5 years	Gas	8	19	12	University	1	0	0	0	0	0	0	Yes	Yes	Yes	Yes	Yes	No	Yes	Yes	No	No	Yes	Agree	Agree	Agree	Undecided	Agree	Agree	Undecided	Bad	Bad	Never	Always	Sometime	Sometime	Sometime	Sometime	Sometime
704	20	Male	Unmarried	University/ above	15,000-30,000 BDT	Student	Nuclear	Urban	Rangpur	< 2 years	Gas	8	20	6	University	1	1	1	1	1	1	1	Yes	Yes	Yes	Yes	Yes	Yes	Don't know	Yes	No	No	Yes	Agree	Agree	Agree	Undecided	Agree	Agree	Agree	Very bad	Bad	Never	Sometime	Never	Never	Never	Sometime	Sometime
705	22	Female	Unmarried	University/ above	> 30,000 BDT	Student	Nuclear	Urban	Dhaka	> 5 years	Gas	10	17	5	University	0	0	0	0	1	0	0	Yes	Yes	Yes	Yes	Yes	Yes	Yes	Yes	Yes	No	Yes	Agree	Agree	Agree	Disagree	Agree	Agree	Disagree	Very bad	Very bad	Never	Sometime	Never	Never	Never	Sometime	Never
706	20	Female	Unmarried	University/ above	15,000-30,000 BDT	Student	Nuclear	Rural	Rajshahi	> 5 years	Gas	9	18	5	University	1	1	1	1	1	0	0	Yes	Yes	Yes	Yes	Yes	Yes	Yes	Yes	Don't know	No	Yes	Agree	Agree	Agree	Disagree	Agree	Agree	Undecided	Bad	Bad	Sometime	Always	Sometime	Never	Never	Never	Never
707	21	Female	Unmarried	University/ above	15,000-30,000 BDT	Student	Nuclear	Urban	Rangpur	< 2 years	Gas	9	18	15	University	1	0	0	0	0	0	0	Yes	Yes	Yes	Yes	Yes	Yes	Yes	Yes	No	Don't know	Yes	Agree	Agree	Agree	Disagree	Agree	Agree	Undecided	Bad	Bad	Sometime	Always	Sometime	Sometime	Sometime	Always	Sometime
708	22	Female	Married	University/ above	> 30,000 BDT	Student	Nuclear	Urban	Dhaka	> 5 years	Gas	8	21	15	University	0	1	0	0	0	0	0	Yes	Yes	Yes	Yes	Yes	No	Yes	Yes	No	No	Yes	Agree	Agree	Agree	Agree	Agree	Agree	Agree	Very bad	Very bad	Never	Always	Sometime	Never	Never	Always	Always
709	20	Male	Unmarried	University/ above	> 15,000 BDT	Student	Nuclear	Urban	Dhaka	> 5 years	Gas	11	21	22	University	0	0	0	0	1	0	0	Yes	Yes	Yes	Yes	Yes	Yes	Yes	Yes	Yes	Yes	Yes	Agree	Agree	Agree	Agree	Agree	Agree	Agree	Fair	Fair	Always	Always	Always	Always	Always	Always	Always
710	22	Male	Unmarried	University/ above	15,000-30,000 BDT	Student	Nuclear	Urban	Dhaka	> 5 years	Gas	6	17	13	University	0	1	0	0	0	0	0	Yes	Yes	Yes	Don't know	Yes	No	Don't know	Yes	Don't know	No	Yes	Agree	Agree	Agree	Disagree	Agree	Agree	Disagree	Bad	Bad	Never	Sometime	Never	Never	Never	Always	Always
711	23	Male	Unmarried	University/ above	15,000-30,000 BDT	Student	Nuclear	Urban	Barishal	> 5 years	Gas	10	18	10	University	1	0	0	0	0	0	0	Yes	Yes	Yes	Yes	Yes	Yes	Yes	Yes	No	Yes	Yes	Agree	Agree	Agree	Disagree	Agree	Agree	Undecided	Fair	Bad	Never	Always	Sometime	Sometime	Sometime	Sometime	Sometime
712	25	Female	Unmarried	University/ above	15,000-30,000 BDT	Student	Nuclear	Urban	Dhaka	> 5 years	Gas	9	20	11	University	1	0	0	0	0	0	0	Yes	Yes	Yes	Yes	Yes	No	Yes	Yes	Yes	No	Yes	Agree	Agree	Agree	Undecided	Agree	Agree	Agree	Bad	Very bad	Sometime	Always	Sometime	Never	Never	Always	Sometime
713	25	Male	Unmarried	University/ above	> 30,000 BDT	Employee	Joint	Urban	Dhaka	> 5 years	Gas	11	21	16	University	0	1	0	0	0	0	0	Yes	Yes	Yes	Yes	Yes	Yes	Yes	Yes	Yes	Yes	Yes	Agree	Agree	Agree	Agree	Agree	Agree	Agree	Very bad	Very bad	Sometime	Sometime	Sometime	Sometime	Sometime	Always	Always
714	31	Female	Married	University/ above	> 30,000 BDT	Employee	Joint	Urban	Dhaka	> 5 years	Gas	11	20	12	University	1	0	0	0	0	0	0	Yes	Yes	Yes	Yes	Yes	Yes	Yes	Yes	Yes	Yes	Yes	Agree	Agree	Agree	Undecided	Agree	Agree	Agree	Fair	Fair	Never	Always	Always	Sometime	Sometime	Always	Never
715	23	Female	Unmarried	University/ above	> 30,000 BDT	Student	Nuclear	Rural	Dhaka	> 5 years	Gas	10	20	21	University	0	1	0	0	0	0	0	Yes	Yes	Yes	Yes	Yes	Yes	Yes	Yes	No	Yes	Yes	Agree	Agree	Agree	Undecided	Agree	Agree	Agree	Fair	Fair	Always	Always	Always	Always	Always	Sometime	Always
716	22	Male	Unmarried	University/ above	> 15,000 BDT	Student	Nuclear	Urban	Dhaka	> 5 years	Gas	7	19	16	University	0	1	1	1	0	0	0	Yes	Yes	Yes	Don't know	Yes	No	Don't know	Yes	Yes	Yes	Don't know	Agree	Agree	Agree	Disagree	Agree	Agree	Agree	Very bad	Bad	Never	Always	Never	Sometime	Always	Always	Always
717	20	Female	Unmarried	University/ above	15,000-30,000 BDT	Student	Nuclear	Urban	Khulna	> 5 years	Gas	8	19	11	University	0	0	1	0	0	0	0	Yes	Yes	Yes	Yes	Yes	No	Yes	Yes	Don't know	No	Yes	Agree	Agree	Agree	Undecided	Agree	Agree	Undecided	Fair	Fair	Sometime	Always	Sometime	Never	Never	Always	Sometime
718	22	Female	Unmarried	University/ above	> 30,000 BDT	Student	Nuclear	Urban	Barishal	> 5 years	Gas	6	19	9	University	0	0	0	0	1	0	0	Yes	Yes	Don't know	Don't know	Yes	No	Yes	Yes	No	No	Yes	Agree	Agree	Agree	Undecided	Undecided	Agree	Agree	Fair	Fair	Never	Sometime	Never	Sometime	Sometime	Sometime	Sometime
719	20	Female	Unmarried	University/ above	15,000-30,000 BDT	Student	Nuclear	Urban	Barishal	< 2 years	Gas	6	18	15	University	0	0	1	0	0	0	0	Yes	Yes	Yes	Don't know	Yes	No	Don't know	Yes	No	No	Yes	Agree	Agree	Agree	Disagree	Agree	Agree	Undecided	Bad	Bad	Never	Always	Sometime	Sometime	Sometime	Always	Always
720	22	Female	Unmarried	University/ above	> 15,000 BDT	Student	Nuclear	Urban	Chattogram	> 5 years	Gas	8	19	8	University	0	0	0	1	0	0	0	Yes	Yes	Yes	No	Yes	No	Yes	Yes	Yes	No	Yes	Agree	Agree	Agree	Disagree	Agree	Agree	Agree	Very bad	Very bad	Never	Always	Never	Never	Never	Always	Sometime
721	20	Female	Unmarried	University/ above	15,000-30,000 BDT	Student	Joint	Urban	Chattogram	< 2 years	Gas	5	20	15	University	0	0	0	0	1	0	0	Yes	Yes	Don't know	Don't know	Yes	Yes	Don't know	Yes	Don't know	Don't know	Don't know	Agree	Agree	Agree	Undecided	Agree	Agree	Agree	Very bad	Very bad	Sometime	Sometime	Sometime	Never	Never	Always	Always
722	22	Female	Unmarried	University/ above	15,000-30,000 BDT	Student	Joint	Urban	Chattogram	> 5 years	Gas	6	19	15	University	1	0	1	0	0	0	0	No	Yes	Yes	No	Don't know	Yes	No	Yes	Yes	No	Yes	Agree	Agree	Undecided	Undecided	Agree	Agree	Agree	Fair	Very bad	Sometime	Sometime	Sometime	Sometime	Sometime	Sometime	Always
723	18	Female	Unmarried	College (11-12 grades)	15,000-30,000 BDT	Student	Nuclear	Urban	Barishal	< 2 years	Gas	7	17	16	Intermediate	1	0	0	0	0	0	0	Yes	Yes	Yes	Don't know	Yes	Yes	Yes	Don't know	Don't know	Don't know	Yes	Agree	Agree	Agree	Disagree	Agree	Agree	Disagree	Fair	Bad	Never	Always	Always	Always	Always	Sometime	Sometime
724	22	Male	Unmarried	University/ above	> 30,000 BDT	Student	Nuclear	Urban	Barishal	< 2 years	Gas	6	17	12	University	1	1	1	0	0	0	0	Yes	Yes	Don't know	Don't know	Yes	Yes	Yes	Don't know	Don't know	Yes	Don't know	Undecided	Undecided	Agree	Undecided	Undecided	Agree	Agree	Fair	Bad	Never	Sometime	Sometime	Sometime	Sometime	Sometime	Never
725	20	Female	Unmarried	College (11-12 grades)	> 30,000 BDT	Student	Nuclear	Rural	Barishal	> 5 years	Wooden stick	6	17	10	Intermediate	1	0	0	0	0	0	0	Yes	Don't know	Yes	Don't know	Yes	Don't know	Yes	Yes	Don't know	Yes	Don't know	Undecided	Agree	Undecided	Agree	Undecided	Agree	Undecided	Fair	Fair	Never	Sometime	Sometime	Always	Sometime	Sometime	Never
726	24	Female	Married	University/ above	15,000-30,000 BDT	Employee	Joint	Urban	Dhaka	< 2 years	Gas	11	21	21	University	1	0	0	0	0	0	0	Yes	Yes	Yes	Yes	Yes	Yes	Yes	Yes	Yes	Yes	Yes	Agree	Agree	Agree	Agree	Agree	Agree	Agree	Very bad	Very bad	Sometime	Always	Always	Always	Always	Always	Always
727	28	Male	Married	University/ above	> 30,000 BDT	Employee	Joint	Urban	Dhaka	2-5 years	Gas	7	16	12	University	0	0	1	0	0	0	0	Yes	Yes	Yes	Don't know	Yes	Yes	Don't know	Yes	Don't know	Don't know	Yes	Agree	Agree	Disagree	Undecided	Agree	Agree	Disagree	Very bad	Very bad	Never	Always	Sometime	Sometime	Sometime	Sometime	Never
728	20	Male	Unmarried	College (11-12 grades)	15,000-30,000 BDT	Student	Joint	Rural	Dhaka	2-5 years	Gas	11	21	15	Intermediate	1	0	0	0	0	0	0	Yes	Yes	Yes	Yes	Yes	Yes	Yes	Yes	Yes	Yes	Yes	Agree	Agree	Agree	Agree	Agree	Agree	Agree	Fair	Fair	Sometime	Always	Always	Sometime	Sometime	Sometime	Always
729	23	Male	Unmarried	University/ above	> 30,000 BDT	Student	Joint	Urban	Dhaka	> 5 years	Gas	11	18	17	University	1	0	0	0	0	0	0	Yes	Yes	Yes	Yes	Yes	Yes	Yes	Yes	Yes	Yes	Yes	Agree	Agree	Agree	Disagree	Undecided	Agree	Agree	Fair	Fair	Never	Always	Sometime	Always	Always	Always	Always
730	21	Male	Unmarried	University/ above	> 15,000 BDT	Student	Nuclear	Urban	Barishal	> 5 years	Gas	8	21	17	University	0	0	1	0	0	0	0	Yes	Yes	Don't know	Yes	Yes	No	Yes	Yes	Yes	No	Yes	Agree	Agree	Agree	Agree	Agree	Agree	Agree	Fair	Good	Sometime	Always	Sometime	Sometime	Sometime	Always	Always
731	19	Female	Unmarried	College (11-12 grades)	15,000-30,000 BDT	Student	Nuclear	Urban	Dhaka	> 5 years	Gas	11	20	13	Intermediate	0	0	1	1	0	0	0	Yes	Yes	Yes	Yes	Yes	Yes	Yes	Yes	Yes	Yes	Yes	Agree	Agree	Agree	Undecided	Agree	Agree	Agree	Fair	Fair	Sometime	Sometime	Sometime	Sometime	Sometime	Sometime	Sometime
732	23	Female	Unmarried	University/ above	15,000-30,000 BDT	Student	Joint	Urban	Dhaka	> 5 years	Gas	11	20	19	University	0	0	1	0	0	0	0	Yes	Yes	Yes	Yes	Yes	Yes	Yes	Yes	Yes	Yes	Yes	Agree	Agree	Agree	Undecided	Agree	Agree	Agree	Bad	Bad	Sometime	Always	Always	Sometime	Always	Sometime	Always
733	25	Male	Married	University/ above	> 30,000 BDT	Businessman	Joint	Urban	Chattogram	> 5 years	Gas	11	20	21	University	1	1	1	1	0	1	0	Yes	Yes	Yes	Yes	Yes	Yes	Yes	Yes	Yes	Yes	Yes	Agree	Agree	Agree	Undecided	Agree	Agree	Agree	Bad	Bad	Sometime	Always	Always	Always	Always	Always	Always
734	19	Male	Unmarried	University/ above	15,000-30,000 BDT	Student	Joint	Urban	Mymensingh	< 2 years	Gas	8	20	17	University	1	0	0	0	0	0	0	Yes	Yes	Yes	Don't know	Yes	Yes	Yes	Yes	Don't know	No	Yes	Agree	Agree	Agree	Undecided	Agree	Agree	Agree	Bad	Bad	Sometime	Always	Sometime	Never	Always	Always	Sometime
735	22	Female	Unmarried	University/ above	15,000-30,000 BDT	Student	Nuclear	Urban	Chattogram	2-5 years	Gas	5	19	10	University	0	0	0	0	1	0	0	Yes	Yes	Yes	Don't know	Yes	No	Yes	Don't know	No	No	No	Agree	Agree	Agree	Disagree	Agree	Agree	Agree	Fair	Fair	Never	Sometime	Never	Never	Never	Always	Always
736	22	Female	Unmarried	University/ above	> 30,000 BDT	Student	Nuclear	Rural	Dhaka	> 5 years	Gas	7	19	6	University	0	0	0	0	1	0	0	Yes	Yes	Don't know	No	Yes	Yes	Yes	Yes	Don't know	No	Yes	Agree	Agree	Agree	Disagree	Agree	Agree	Agree	Very bad	Bad	Never	Sometime	Never	Never	Sometime	Always	Never
737	23	Female	Unmarried	University/ above	> 15,000 BDT	Student	Nuclear	Urban	Mymensingh	2-5 years	Gas	11	20	10	University	0	0	0	0	1	0	0	Yes	Yes	Yes	Yes	Yes	Yes	Yes	Yes	Yes	Yes	Yes	Agree	Agree	Agree	Undecided	Agree	Agree	Agree	Good	Bad	Sometime	Always	Sometime	Never	Never	Sometime	Sometime
738	23	Female	Unmarried	University/ above	> 15,000 BDT	Student	Nuclear	Urban	Mymensingh	2-5 years	Gas	11	20	10	University	0	0	0	0	1	0	0	Yes	Yes	Yes	Yes	Yes	Yes	Yes	Yes	Yes	Yes	Yes	Agree	Agree	Agree	Undecided	Agree	Agree	Agree	Good	Bad	Sometime	Always	Sometime	Never	Never	Sometime	Sometime
739	25	Male	Divorced/ widowed	University/ above	> 30,000 BDT	Unemployed	Nuclear	Urban	Rajshahi	> 5 years	Electricity	7	19	11	University	1	0	0	0	0	0	0	Yes	Yes	Don't know	Don't know	Yes	Yes	Yes	Yes	Don't know	No	Yes	Agree	Agree	Agree	Undecided	Agree	Agree	Undecided	Fair	Bad	Sometime	Sometime	Sometime	Sometime	Sometime	Sometime	Sometime
740	20	Female	Unmarried	University/ above	15,000-30,000 BDT	Student	Nuclear	Urban	Dhaka	> 5 years	Gas	7	18	10	University	0	0	0	0	1	0	0	Yes	Yes	Yes	Don't know	Yes	No	Yes	Yes	Yes	Don't know	Don't know	Agree	Agree	Agree	Undecided	Agree	Agree	Disagree	Fair	Fair	Sometime	Always	Always	Never	Never	Sometime	Sometime
741	24	Female	Unmarried	College (11-12 grades)	15,000-30,000 BDT	Student	Nuclear	Urban	Dhaka	2-5 years	Gas	9	21	18	Intermediate	1	0	0	0	0	0	0	Yes	Yes	Yes	Yes	Yes	Yes	Yes	Yes	No	Yes	No	Agree	Agree	Agree	Agree	Agree	Agree	Agree	Fair	Bad	Sometime	Sometime	Always	Always	Always	Always	Always
742	20	Female	Unmarried	University/ above	> 30,000 BDT	Student	Nuclear	Urban	Dhaka	> 5 years	Gas	7	19	10	University	1	0	0	0	0	0	0	Yes	Yes	Yes	Don't know	Yes	No	Yes	Yes	No	No	Yes	Agree	Agree	Agree	Disagree	Agree	Agree	Agree	Fair	Fair	Always	Sometime	Sometime	Never	Never	Sometime	Sometime
743	27	Male	Unmarried	University/ above	> 15,000 BDT	Student	Nuclear	Urban	Khulna	2-5 years	Gas	10	21	20	University	1	0	0	1	1	0	1	Yes	Yes	Yes	Yes	Yes	No	Yes	Yes	Yes	Yes	Yes	Agree	Agree	Agree	Agree	Agree	Agree	Agree	Good	Fair	Always	Always	Always	Always	Always	Sometime	Always
744	21	Female	Unmarried	University/ above	15,000-30,000 BDT	Student	Nuclear	Urban	Rangpur	> 5 years	Gas	7	20	11	University	0	1	0	0	0	0	0	Yes	Yes	Don't know	Yes	Yes	Don't know	Yes	Don't know	Yes	No	Yes	Agree	Agree	Agree	Agree	Agree	Agree	Undecided	Good	Good	Never	Always	Sometime	Never	Never	Sometime	Sometime
745	26	Male	Unmarried	University/ above	> 30,000 BDT	Student	Nuclear	Urban	Chattogram	2-5 years	Gas	9	19	4	University	1	1	1	1	1	0	0	Yes	Yes	Yes	Yes	Yes	Yes	Yes	Yes	No	No	Yes	Agree	Agree	Agree	Undecided	Agree	Agree	Undecided	Bad	Bad	Never	Sometime	Never	Never	Never	Sometime	Never
746	22	Male	Unmarried	University/ above	> 15,000 BDT	Student	Nuclear	Urban	Dhaka	2-5 years	Gas	8	18	11	University	1	1	0	0	0	1	0	Yes	Yes	Yes	Yes	Yes	No	Don't know	Yes	Don't know	Yes	Yes	Agree	Agree	Undecided	Disagree	Agree	Agree	Agree	Bad	Bad	Never	Sometime	Sometime	Never	Never	Sometime	Always
747	20	Male	Unmarried	University/ above	15,000-30,000 BDT	Student	Nuclear	Urban	Sylhet	> 5 years	Gas	5	21	22	University	0	0	1	0	0	0	0	Yes	Yes	Don't know	Don't know	Don't know	Don't know	No	Yes	Yes	No	Yes	Agree	Agree	Agree	Agree	Agree	Agree	Agree	Fair	Good	Always	Always	Always	Always	Always	Always	Always
748	21	Female	Unmarried	University/ above	> 30,000 BDT	Student	Nuclear	Urban	Khulna	> 5 years	Gas	7	19	5	University	0	0	0	1	0	0	0	Yes	Yes	Yes	Yes	Yes	No	Don't know	Yes	No	No	Yes	Agree	Agree	Agree	Disagree	Agree	Agree	Agree	Very bad	Very bad	Never	Always	Sometime	Never	Never	Never	Never
749	21	Male	Unmarried	University/ above	> 30,000 BDT	Student	Joint	Urban	Dhaka	> 5 years	Gas	8	19	12	University	0	1	0	0	0	0	0	Yes	Yes	Yes	Don't know	Yes	Yes	Yes	Yes	Don't know	Don't know	Yes	Agree	Agree	Agree	Disagree	Agree	Agree	Agree	Very bad	Bad	Never	Sometime	Sometime	Never	Always	Always	Sometime
750	21	Male	Unmarried	College (11-12 grades)	15,000-30,000 BDT	Student	Joint	Urban	Barishal	> 5 years	Gas	8	19	20	Intermediate	1	1	1	1	1	1	1	Yes	Yes	Yes	Don't know	Yes	No	Yes	Yes	Yes	No	Yes	Agree	Agree	Agree	Undecided	Agree	Agree	Undecided	Fair	Fair	Always	Always	Always	Sometime	Always	Always	Always
751	22	Male	Unmarried	College (11-12 grades)	15,000-30,000 BDT	Student	Joint	Urban	Barishal	> 5 years	Gas	11	19	19	Intermediate	1	1	1	1	1	1	1	Yes	Yes	Yes	Yes	Yes	Yes	Yes	Yes	Yes	Yes	Yes	Agree	Undecided	Agree	Agree	Undecided	Agree	Agree	Fair	Fair	Always	Always	Sometime	Always	Always	Sometime	Sometime
752	21	Male	Unmarried	College (11-12 grades)	> 30,000 BDT	Student	Nuclear	Urban	Dhaka	> 5 years	Gas	11	19	4	Intermediate	0	0	0	1	0	0	0	Yes	Yes	Yes	Yes	Yes	Yes	Yes	Yes	Yes	Yes	Yes	Agree	Agree	Agree	Disagree	Agree	Agree	Agree	Fair	Very bad	Never	Sometime	Never	Never	Never	Sometime	Never
753	20	Male	Unmarried	College (11-12 grades)	> 30,000 BDT	Student	Joint	Urban	Barishal	> 5 years	Gas	9	21	20	Intermediate	1	1	1	1	1	1	1	Yes	Yes	Yes	No	Yes	Yes	Yes	No	Yes	Yes	Yes	Agree	Agree	Agree	Agree	Agree	Agree	Agree	Bad	Bad	Always	Sometime	Always	Always	Always	Sometime	Always
754	23	Male	Unmarried	College (11-12 grades)	> 30,000 BDT	Student	Joint	Urban	Dhaka	> 5 years	Gas	11	20	18	Intermediate	1	1	1	1	1	1	1	Yes	Yes	Yes	Yes	Yes	Yes	Yes	Yes	Yes	Yes	Yes	Agree	Agree	Undecided	Agree	Agree	Agree	Agree	Bad	Very bad	Always	Always	Always	Sometime	Always	Sometime	Sometime
755	22	Female	Unmarried	University/ above	15,000-30,000 BDT	Student	Nuclear	Urban	Khulna	< 2 years	Gas	9	18	4	University	1	1	1	1	1	0	0	Yes	Yes	Yes	Yes	Yes	No	Yes	Yes	Yes	No	Yes	Agree	Agree	Agree	Disagree	Agree	Agree	Undecided	Very bad	Bad	Never	Sometime	Sometime	Sometime	Sometime	Never	Never
756	34	Female	Married	University/ above	> 30,000 BDT	Housewife	Nuclear	Urban	Dhaka	2-5 years	Gas	9	20	19	University	1	1	1	1	0	1	0	Yes	Yes	Yes	Yes	Yes	No	Yes	Yes	Yes	No	Yes	Agree	Agree	Agree	Undecided	Agree	Agree	Agree	Very bad	Very bad	Never	Always	Always	Sometime	Always	Always	Always
757	23	Female	Unmarried	University/ above	> 15,000 BDT	Student	Joint	Rural	Rangpur	> 5 years	Wooden stick	11	21	21	University	0	0	1	0	0	0	0	Yes	Yes	Yes	Yes	Yes	Yes	Yes	Yes	Yes	Yes	Yes	Agree	Agree	Agree	Agree	Agree	Agree	Agree	Fair	Fair	Sometime	Always	Always	Always	Always	Always	Always
758	21	Female	Unmarried	College (11-12 grades)	> 30,000 BDT	Student	Nuclear	Urban	Dhaka	< 2 years	Gas	9	18	4	Intermediate	1	1	1	1	0	0	0	Yes	Yes	Yes	Yes	Yes	No	Yes	Yes	Yes	No	Yes	Agree	Agree	Agree	Disagree	Agree	Agree	Undecided	Very bad	Fair	Never	Sometime	Sometime	Sometime	Sometime	Never	Never
759	28	Male	Unmarried	College (11-12 grades)	> 15,000 BDT	Student	Nuclear	Urban	Dhaka	< 2 years	Gas	9	19	4	Intermediate	1	1	0	0	0	0	0	Yes	Yes	Yes	Yes	Yes	No	Yes	Yes	Yes	No	Yes	Agree	Agree	Agree	Disagree	Agree	Agree	Agree	Very bad	Bad	Never	Sometime	Sometime	Sometime	Sometime	Never	Never
760	22	Female	Unmarried	University/ above	> 30,000 BDT	Student	Nuclear	Urban	Chattogram	> 5 years	Gas	11	19	13	University	1	0	0	0	0	0	0	Yes	Yes	Yes	Yes	Yes	Yes	Yes	Yes	Yes	Yes	Yes	Agree	Agree	Agree	Disagree	Agree	Agree	Agree	Very bad	Bad	Sometime	Always	Sometime	Sometime	Never	Sometime	Sometime
761	23	Female	Unmarried	College (11-12 grades)	> 15,000 BDT	Student	Nuclear	Urban	Dhaka	< 2 years	Gas	9	19	4	Intermediate	1	1	1	0	0	0	0	Yes	Yes	Yes	Yes	Yes	No	Yes	Yes	Yes	No	Yes	Agree	Agree	Agree	Disagree	Agree	Agree	Agree	Very bad	Very bad	Never	Sometime	Sometime	Sometime	Sometime	Never	Never
762	22	Female	Unmarried	College (11-12 grades)	> 15,000 BDT	Student	Nuclear	Urban	Dhaka	< 2 years	Gas	7	17	4	Intermediate	1	1	1	0	0	0	0	Yes	Yes	Yes	Don't know	Yes	No	Yes	Yes	No	No	Yes	Agree	Agree	Agree	Disagree	Agree	Agree	Disagree	Very bad	Very bad	Never	Sometime	Sometime	Sometime	Sometime	Never	Never
763	20	Male	Unmarried	University/ above	> 15,000 BDT	Student	Nuclear	Urban	Rangpur	> 5 years	Gas	11	21	20	University	1	0	0	0	0	0	0	Yes	Yes	Yes	Yes	Yes	Yes	Yes	Yes	Yes	Yes	Yes	Agree	Agree	Agree	Agree	Agree	Agree	Agree	Bad	Bad	Never	Always	Always	Always	Always	Always	Always
764	21	Male	Married	College (11-12 grades)	15,000-30,000 BDT	Businessman	Nuclear	Urban	Rangpur	> 5 years	Wooden stick	11	21	22	Intermediate	0	0	1	0	0	0	0	Yes	Yes	Yes	Yes	Yes	Yes	Yes	Yes	Yes	Yes	Yes	Agree	Agree	Agree	Agree	Agree	Agree	Agree	Fair	Fair	Always	Always	Always	Always	Always	Always	Always
765	21	Male	Unmarried	College (11-12 grades)	15,000-30,000 BDT	Student	Nuclear	Urban	Dhaka	2-5 years	Gas	9	20	5	Intermediate	0	0	0	0	1	0	0	Yes	Yes	Yes	Yes	Yes	Yes	Don't know	Yes	No	Yes	Yes	Agree	Agree	Agree	Agree	Agree	Agree	Undecided	Fair	Bad	Never	Sometime	Never	Never	Never	Sometime	Sometime
766	23	Female	Married	College (11-12 grades)	15,000-30,000 BDT	Housewife	Nuclear	Urban	Rangpur	> 5 years	Wooden stick	11	21	22	Intermediate	0	1	0	0	0	0	0	Yes	Yes	Yes	Yes	Yes	Yes	Yes	Yes	Yes	Yes	Yes	Agree	Agree	Agree	Agree	Agree	Agree	Agree	Fair	Fair	Always	Always	Always	Always	Always	Always	Always
767	23	Male	Married	Below college (< 11 grades)	> 15,000 BDT	Others	Nuclear	Rural	Rangpur	> 5 years	Wooden stick	11	21	22	Primary	1	0	0	0	0	0	0	Yes	Yes	Yes	Yes	Yes	Yes	Yes	Yes	Yes	Yes	Yes	Agree	Agree	Agree	Agree	Agree	Agree	Agree	Bad	Very bad	Always	Always	Always	Always	Always	Always	Always
768	23	Female	Unmarried	College (11-12 grades)	> 15,000 BDT	Student	Joint	Rural	Rangpur	> 5 years	Wooden stick	11	21	22	Intermediate	1	0	0	0	0	0	0	Yes	Yes	Yes	Yes	Yes	Yes	Yes	Yes	Yes	Yes	Yes	Agree	Agree	Agree	Agree	Agree	Agree	Agree	Good	Fair	Always	Always	Always	Always	Always	Always	Always
769	21	Female	Unmarried	University/ above	> 30,000 BDT	Student	Nuclear	Urban	Dhaka	> 5 years	Gas	7	19	3	University	1	1	1	1	1	0	0	Yes	Yes	Yes	Yes	Yes	No	Don't know	Yes	Don't know	No	Yes	Agree	Agree	Agree	Disagree	Agree	Agree	Agree	Very bad	Very bad	Never	Always	Never	Never	Never	Never	Never
770	23	Male	Unmarried	University/ above	> 30,000 BDT	Student	Joint	Urban	Dhaka	> 5 years	Gas	7	20	9	University	1	0	1	0	0	1	0	Yes	Yes	Yes	Don't know	Yes	Yes	Don't know	Yes	No	No	Yes	Agree	Agree	Agree	Undecided	Agree	Agree	Agree	Very bad	Bad	Never	Sometime	Always	Never	Never	Sometime	Sometime
771	20	Female	Unmarried	University/ above	15,000-30,000 BDT	Student	Joint	Rural	Rangpur	> 5 years	Wooden stick	10	21	22	University	0	0	0	0	1	0	0	Yes	Yes	Yes	Yes	Yes	Yes	Yes	No	Yes	Yes	Yes	Agree	Agree	Agree	Agree	Agree	Agree	Agree	Good	Very bad	Always	Always	Always	Always	Always	Always	Always
772	24	Female	Married	Below college (< 11 grades)	> 15,000 BDT	Unemployed	Nuclear	Rural	Rangpur	< 2 years	Wooden stick	11	21	22	No formal education	0	0	0	0	1	0	0	Yes	Yes	Yes	Yes	Yes	Yes	Yes	Yes	Yes	Yes	Yes	Agree	Agree	Agree	Agree	Agree	Agree	Agree	Fair	Fair	Always	Always	Always	Always	Always	Always	Always
773	26	Male	Married	Below college (< 11 grades)	15,000-30,000 BDT	Employee	Joint	Urban	Dhaka	> 5 years	Electricity	11	21	22	Secondary	0	0	0	0	0	1	0	Yes	Yes	Yes	Yes	Yes	Yes	Yes	Yes	Yes	Yes	Yes	Agree	Agree	Agree	Agree	Agree	Agree	Agree	Bad	Very bad	Always	Always	Always	Always	Always	Always	Always
774	23	Male	Unmarried	University/ above	> 30,000 BDT	Student	Nuclear	Urban	Dhaka	2-5 years	Gas	5	19	12	University	1	0	0	0	0	0	0	Yes	Yes	Don't know	Don't know	Yes	No	Don't know	Yes	No	No	Yes	Agree	Agree	Agree	Disagree	Agree	Agree	Agree	Very bad	Very bad	Sometime	Sometime	Always	Sometime	Sometime	Sometime	Sometime
775	22	Female	Married	University/ above	> 30,000 BDT	Student	Nuclear	Rural	Barishal	< 2 years	Wooden stick	4	19	4	University	1	0	0	0	0	0	0	Yes	Yes	Yes	Don't know	Don't know	No	Don't know	Yes	No	No	Don't know	Agree	Agree	Agree	Disagree	Agree	Agree	Agree	Very bad	Very bad	Never	Always	Never	Never	Never	Sometime	Never
776	21	Male	Unmarried	University/ above	> 15,000 BDT	Student	Nuclear	Urban	Dhaka	> 5 years	Gas	7	19	8	University	1	0	0	0	0	0	0	Yes	Yes	Yes	Yes	Yes	No	Yes	Yes	No	No	No	Agree	Agree	Agree	Disagree	Agree	Agree	Agree	Very bad	Fair	Always	Sometime	Sometime	Sometime	Sometime	Never	Never
777	20	Male	Unmarried	University/ above	> 30,000 BDT	Student	Nuclear	Urban	Dhaka	> 5 years	Gas	5	20	8	University	1	0	0	1	0	1	0	Yes	Yes	Don't know	No	Yes	No	No	Yes	No	No	Yes	Agree	Agree	Agree	Undecided	Agree	Agree	Agree	Bad	Bad	Sometime	Always	Never	Never	Never	Never	Always
778	23	Female	Married	University/ above	15,000-30,000 BDT	Student	Nuclear	Urban	Barishal	> 5 years	Gas	7	20	11	University	1	0	0	0	0	0	0	Yes	Yes	Yes	Don't know	Yes	Yes	Don't know	Yes	Yes	No	Don't know	Agree	Agree	Agree	Undecided	Agree	Agree	Agree	Fair	Fair	Sometime	Always	Sometime	Never	Never	Always	Sometime
779	18	Female	Unmarried	College (11-12 grades)	> 30,000 BDT	Student	Nuclear	Urban	Dhaka	> 5 years	Gas	11	19	13	Intermediate	0	1	0	0	0	0	0	Yes	Yes	Yes	Yes	Yes	Yes	Yes	Yes	Yes	Yes	Yes	Agree	Agree	Agree	Undecided	Agree	Agree	Undecided	Bad	Bad	Never	Always	Always	Sometime	Sometime	Always	Never
780	21	Male	Unmarried	University/ above	15,000-30,000 BDT	Student	Nuclear	Urban	Dhaka	> 5 years	Gas	11	21	22	University	0	1	0	0	0	0	0	Yes	Yes	Yes	Yes	Yes	Yes	Yes	Yes	Yes	Yes	Yes	Agree	Agree	Agree	Agree	Agree	Agree	Agree	Fair	Fair	Always	Always	Always	Always	Always	Always	Always
781	23	Female	Unmarried	University/ above	15,000-30,000 BDT	Student	Nuclear	Urban	Rajshahi	< 2 years	Gas	7	18	11	University	1	1	0	0	0	0	0	No	Yes	Yes	Yes	Yes	Don't know	Yes	Yes	No	Don't know	Yes	Agree	Agree	Agree	Undecided	Agree	Agree	Disagree	Bad	Bad	Sometime	Sometime	Sometime	Never	Never	Always	Sometime
782	23	Male	Unmarried	University/ above	> 30,000 BDT	Student	Joint	Rural	Dhaka	> 5 years	Gas	6	19	6	University	0	1	1	1	1	0	0	Yes	Yes	Yes	Don't know	Yes	No	Don't know	Yes	No	No	Yes	Agree	Agree	Agree	Undecided	Agree	Agree	Undecided	Fair	Bad	Never	Sometime	Sometime	Never	Never	Sometime	Sometime
783	21	Female	Married	University/ above	> 30,000 BDT	Housewife	Joint	Urban	Dhaka	> 5 years	Gas	7	20	12	University	0	0	0	0	1	0	0	Yes	Yes	Yes	Yes	Yes	No	Don't know	Yes	No	No	Yes	Agree	Agree	Agree	Undecided	Agree	Agree	Agree	Bad	Bad	Never	Always	Always	Sometime	Never	Always	Sometime
784	20	Female	Unmarried	University/ above	> 30,000 BDT	Student	Nuclear	Urban	Dhaka	> 5 years	Gas	7	20	4	University	1	1	1	1	0	1	0	Yes	Yes	Yes	Don't know	Yes	Yes	Don't know	Yes	Don't know	No	Yes	Agree	Agree	Agree	Undecided	Agree	Agree	Agree	Fair	Fair	Never	Sometime	Sometime	Sometime	Never	Never	Never
785	22	Male	Unmarried	College (11-12 grades)	> 15,000 BDT	Student	Nuclear	Urban	Dhaka	< 2 years	Gas	11	20	1	Intermediate	1	1	0	1	0	0	0	Yes	Yes	Yes	Yes	Yes	Yes	Yes	Yes	Yes	Yes	Yes	Agree	Agree	Agree	Agree	Agree	Agree	Undecided	Very bad	Very bad	Never	Never	Never	Never	Never	Never	Sometime
786	21	Female	Married	University/ above	15,000-30,000 BDT	Student	Nuclear	Urban	Chattogram	> 5 years	Wooden stick	9	17	7	University	0	0	0	0	1	0	0	Yes	Yes	Yes	Yes	Yes	Yes	No	Yes	No	Yes	Yes	Agree	Agree	Agree	Disagree	Agree	Agree	Disagree	Bad	Very bad	Sometime	Always	Sometime	Never	Never	Sometime	Sometime
787	21	Male	Unmarried	University/ above	> 30,000 BDT	Student	Nuclear	Urban	Dhaka	> 5 years	Gas	6	19	10	University	0	0	1	0	0	0	0	Yes	Yes	Yes	Don't know	Yes	No	Don't know	Yes	No	No	Yes	Agree	Agree	Agree	Disagree	Agree	Agree	Agree	Very bad	Very bad	Sometime	Always	Never	Never	Never	Sometime	Sometime
788	26	Female	Married	University/ above	> 30,000 BDT	Student	Joint	Urban	Dhaka	> 5 years	Gas	7	20	6	University	1	0	1	0	1	0	0	Yes	Yes	Yes	Yes	Yes	Yes	Don't know	Yes	No	No	Don't know	Agree	Agree	Agree	Agree	Agree	Agree	Undecided	Bad	Very bad	Never	Sometime	Never	Never	Never	Sometime	Sometime
789	25	Female	Unmarried	University/ above	15,000-30,000 BDT	Student	Nuclear	Rural	Chattogram	> 5 years	Gas	6	19	13	University	1	0	1	1	1	0	0	Yes	Yes	Yes	No	Yes	No	Don't know	Yes	No	Don't know	Yes	Agree	Agree	Agree	Undecided	Agree	Agree	Undecided	Bad	Bad	Sometime	Sometime	Sometime	Never	Never	Always	Always
790	22	Male	Married	Below college (< 11 grades)	> 15,000 BDT	Others	Nuclear	Urban	Rangpur	> 5 years	Wooden stick	11	21	22	Primary	0	0	0	0	1	0	0	Yes	Yes	Yes	Yes	Yes	Yes	Yes	Yes	Yes	Yes	Yes	Agree	Agree	Agree	Agree	Agree	Agree	Agree	Bad	Very bad	Always	Always	Always	Always	Always	Always	Always
791	22	Female	Married	University/ above	15,000-30,000 BDT	Employee	Nuclear	Urban	Rangpur	> 5 years	Gas	11	21	22	University	0	0	0	0	0	1	0	Yes	Yes	Yes	Yes	Yes	Yes	Yes	Yes	Yes	Yes	Yes	Agree	Agree	Agree	Agree	Agree	Agree	Agree	Fair	Bad	Always	Always	Always	Always	Always	Always	Always
792	25	Male	Married	University/ above	> 30,000 BDT	Employee	Joint	Urban	Rangpur	> 5 years	Electricity	11	21	22	University	0	0	0	0	0	0	1	Yes	Yes	Yes	Yes	Yes	Yes	Yes	Yes	Yes	Yes	Yes	Agree	Agree	Agree	Agree	Agree	Agree	Agree	Bad	Very bad	Always	Always	Always	Always	Always	Always	Always
793	22	Male	Unmarried	University/ above	> 30,000 BDT	Student	Nuclear	Urban	Barishal	< 2 years	Gas	8	18	7	University	1	1	1	1	0	0	0	Yes	Yes	Yes	Yes	Yes	No	Yes	Yes	No	No	Yes	Agree	Agree	Agree	Undecided	Agree	Agree	Disagree	Bad	Bad	Sometime	Sometime	Never	Never	Never	Sometime	Sometime
794	27	Male	Unmarried	University/ above	15,000-30,000 BDT	Employee	Joint	Rural	Dhaka	> 5 years	Wooden stick	11	21	22	University	0	0	0	0	1	0	0	Yes	Yes	Yes	Yes	Yes	Yes	Yes	Yes	Yes	Yes	Yes	Agree	Agree	Agree	Agree	Agree	Agree	Agree	Bad	Very bad	Always	Always	Always	Always	Always	Always	Always
795	25	Female	Married	University/ above	> 30,000 BDT	Housewife	Nuclear	Urban	Rajshahi	> 5 years	Gas	9	20	12	University	0	0	1	0	0	0	0	Yes	Yes	Yes	Yes	Yes	Yes	Don't know	Yes	Don't know	Yes	Yes	Agree	Agree	Agree	Undecided	Agree	Agree	Agree	Fair	Fair	Sometime	Always	Sometime	Sometime	Sometime	Sometime	Sometime
796	20	Male	Unmarried	University/ above	> 15,000 BDT	Student	Nuclear	Urban	Dhaka	> 5 years	Gas	6	18	4	University	1	0	0	0	0	0	0	Yes	Yes	Don't know	Don't know	Yes	Don't know	Yes	Yes	No	Don't know	Yes	Agree	Agree	Agree	Disagree	Agree	Agree	Undecided	Fair	Fair	Always	Never	Never	Never	Never	Never	Never
797	24	Female	Married	University/ above	15,000-30,000 BDT	Student	Joint	Urban	Chattogram	> 5 years	Gas	11	20	18	University	1	0	0	0	0	0	0	Yes	Yes	Yes	Yes	Yes	Yes	Yes	Yes	Yes	Yes	Yes	Agree	Agree	Agree	Undecided	Agree	Agree	Agree	Bad	Fair	Sometime	Always	Always	Sometime	Always	Always	Always
798	25	Male	Unmarried	University/ above	> 30,000 BDT	Student	Nuclear	Urban	Dhaka	> 5 years	Gas	5	17	9	University	0	1	0	0	0	0	0	Yes	Yes	Yes	Don't know	Yes	Don't know	Don't know	Yes	Don't know	Don't know	Don't know	Agree	Agree	Undecided	Agree	Disagree	Agree	Undecided	Very bad	Bad	Sometime	Sometime	Always	Always	Never	Sometime	Never
799	27	Male	Married	University/ above	15,000-30,000 BDT	Employee	Joint	Urban	Dhaka	> 5 years	Gas	10	18	17	University	0	1	0	0	0	0	0	Yes	Yes	Yes	Yes	Yes	No	Yes	Yes	Yes	Yes	Yes	Agree	Undecided	Undecided	Undecided	Agree	Agree	Agree	Fair	Fair	Sometime	Sometime	Sometime	Always	Always	Sometime	Always
800	23	Female	Unmarried	Below college (< 11 grades)	> 15,000 BDT	Unemployed	Nuclear	Rural	Dhaka	> 5 years	Wooden stick	11	21	22	No formal education	1	0	0	0	0	0	0	Yes	Yes	Yes	Yes	Yes	Yes	Yes	Yes	Yes	Yes	Yes	Agree	Agree	Agree	Agree	Agree	Agree	Agree	Fair	Very bad	Always	Always	Always	Always	Always	Always	Always
801	21	Female	Unmarried	University/ above	> 30,000 BDT	Student	Nuclear	Urban	Dhaka	> 5 years	Gas	11	21	22	University	1	1	1	1	1	1	0	Yes	Yes	Yes	Yes	Yes	Yes	Yes	Yes	Yes	Yes	Yes	Agree	Agree	Agree	Agree	Agree	Agree	Agree	Bad	Bad	Always	Always	Always	Always	Always	Always	Always
802	25	Male	Unmarried	University/ above	> 30,000 BDT	Student	Nuclear	Urban	Dhaka	> 5 years	Gas	4	19	14	University	1	1	1	1	1	1	1	Yes	Yes	Yes	No	Yes	No	No	No	No	No	Don't know	Agree	Undecided	Undecided	Agree	Agree	Agree	Agree	Good	Fair	Always	Always	Sometime	Always	Sometime	Sometime	Sometime
803	22	Female	Unmarried	University/ above	> 30,000 BDT	Housewife	Nuclear	Rural	Chattogram	> 5 years	Wooden stick	10	20	10	University	0	0	0	0	1	0	0	Yes	Yes	Yes	Yes	Yes	No	Yes	Yes	Yes	Yes	Yes	Agree	Agree	Agree	Undecided	Agree	Agree	Agree	Fair	Fair	Sometime	Sometime	Never	Never	Never	Always	Sometime
804	25	Female	Unmarried	University/ above	> 30,000 BDT	Student	Nuclear	Urban	Dhaka	> 5 years	Gas	6	17	16	University	1	0	0	0	0	0	0	Yes	No	Yes	Yes	No	Yes	No	Yes	No	No	Yes	Undecided	Agree	Undecided	Agree	Undecided	Agree	Undecided	Fair	Fair	Sometime	Always	Sometime	Always	Sometime	Always	Sometime
805	25	Male	Unmarried	University/ above	15,000-30,000 BDT	Student	Nuclear	Urban	Chattogram	> 5 years	Gas	9	20	16	University	1	1	1	1	1	1	1	Yes	Yes	Yes	Yes	Yes	No	Yes	Yes	Yes	No	Yes	Agree	Agree	Agree	Undecided	Agree	Agree	Agree	Very bad	Very bad	Sometime	Sometime	Always	Sometime	Sometime	Always	Always
806	22	Female	Unmarried	University/ above	15,000-30,000 BDT	Unemployed	Nuclear	Urban	Rajshahi	> 5 years	Gas	9	19	10	University	0	0	0	0	1	0	0	Yes	Yes	Don't know	Yes	Yes	Yes	Yes	Yes	Yes	No	Yes	Agree	Agree	Agree	Disagree	Agree	Agree	Agree	Very bad	Bad	Sometime	Sometime	Sometime	Never	Never	Always	Sometime
807	25	Female	Unmarried	University/ above	> 30,000 BDT	Student	Nuclear	Urban	Dhaka	> 5 years	Gas	8	19	7	University	1	1	1	1	1	1	1	Yes	Yes	Yes	Yes	Yes	No	Yes	Yes	No	No	Yes	Agree	Agree	Agree	Disagree	Agree	Agree	Agree	Very bad	Very bad	Sometime	Sometime	Never	Never	Never	Sometime	Sometime
808	25	Female	Married	University/ above	> 30,000 BDT	Unemployed	Nuclear	Urban	Dhaka	< 2 years	Gas	8	18	11	University	0	0	0	0	1	0	0	Yes	Yes	Yes	Don't know	Yes	Yes	Don't know	Yes	Yes	No	Yes	Agree	Agree	Agree	Undecided	Agree	Agree	Disagree	Very bad	Very bad	Never	Always	Sometime	Sometime	Sometime	Sometime	Never
809	24	Female	Married	University/ above	> 15,000 BDT	Student	Joint	Urban	Chattogram	2-5 years	Gas	7	19	19	University	1	0	0	0	0	0	0	Yes	Yes	Don't know	Don't know	Yes	Yes	Don't know	Yes	No	Yes	Yes	Agree	Agree	Agree	Disagree	Agree	Agree	Agree	Fair	Fair	Sometime	Always	Always	Sometime	Sometime	Always	Always
810	27	Female	Married	University/ above	15,000-30,000 BDT	Student	Nuclear	Urban	Dhaka	2-5 years	Gas	10	21	19	University	1	0	0	0	0	0	0	Yes	Yes	Yes	Yes	Yes	No	Yes	Yes	Yes	Yes	Yes	Agree	Agree	Agree	Agree	Agree	Agree	Agree	Good	Good	Always	Always	Always	Always	Sometime	Sometime	Sometime
811	22	Male	Unmarried	College (11-12 grades)	15,000-30,000 BDT	Student	Joint	Urban	Barishal	> 5 years	Gas	10	21	21	Intermediate	1	0	0	0	0	0	0	Yes	Yes	Yes	Yes	Yes	Don't know	Yes	Yes	Yes	Yes	Yes	Agree	Agree	Agree	Agree	Agree	Agree	Agree	Fair	Fair	Sometime	Always	Always	Always	Always	Always	Always
812	22	Male	Unmarried	College (11-12 grades)	> 30,000 BDT	Student	Joint	Rural	Barishal	> 5 years	Wooden stick	11	21	22	Intermediate	1	0	0	0	0	0	0	Yes	Yes	Yes	Yes	Yes	Yes	Yes	Yes	Yes	Yes	Yes	Agree	Agree	Agree	Agree	Agree	Agree	Agree	Fair	Fair	Always	Always	Always	Always	Always	Always	Always
813	22	Male	Divorced/ widowed	University/ above	> 30,000 BDT	Student	Nuclear	Urban	Dhaka	> 5 years	Gas	11	21	22	University	1	1	1	1	1	0	0	Yes	Yes	Yes	Yes	Yes	Yes	Yes	Yes	Yes	Yes	Yes	Agree	Agree	Agree	Agree	Agree	Agree	Agree	Bad	Very bad	Always	Always	Always	Always	Always	Always	Always
814	19	Male	Unmarried	College (11-12 grades)	> 30,000 BDT	Student	Nuclear	Urban	Dhaka	> 5 years	Gas	11	21	21	Intermediate	0	0	0	0	1	0	0	Yes	Yes	Yes	Yes	Yes	Yes	Yes	Yes	Yes	Yes	Yes	Agree	Agree	Agree	Agree	Agree	Agree	Agree	Bad	Bad	Sometime	Always	Always	Always	Always	Always	Always
815	42	Male	Married	University/ above	> 30,000 BDT	Employee	Joint	Urban	Dhaka	> 5 years	Gas	11	20	19	University	1	0	0	0	0	0	0	Yes	Yes	Yes	Yes	Yes	Yes	Yes	Yes	Yes	Yes	Yes	Agree	Agree	Agree	Undecided	Agree	Agree	Agree	Bad	Very bad	Sometime	Always	Always	Sometime	Always	Always	Always
816	24	Male	Unmarried	University/ above	> 15,000 BDT	Student	Nuclear	Urban	Dhaka	> 5 years	Gas	8	21	14	University	0	0	1	0	1	0	0	Yes	Yes	Yes	Yes	Yes	No	Yes	Yes	No	No	Yes	Agree	Agree	Agree	Agree	Agree	Agree	Agree	Very bad	Bad	Never	Sometime	Sometime	Never	Never	Always	Always
817	26	Male	Married	University/ above	> 15,000 BDT	Businessman	Joint	Urban	Dhaka	> 5 years	Gas	11	19	10	University	1	0	0	0	0	0	0	Yes	Yes	Yes	Yes	Yes	Yes	Yes	Yes	Yes	Yes	Yes	Agree	Agree	Agree	Undecided	Agree	Agree	Undecided	Fair	Fair	Never	Sometime	Sometime	Sometime	Sometime	Sometime	Sometime
818	23	Female	Unmarried	University/ above	15,000-30,000 BDT	Student	Nuclear	Urban	Dhaka	> 5 years	Gas	8	19	2	University	1	0	1	0	0	0	0	Yes	Yes	Yes	Yes	Yes	No	Yes	Yes	Don't know	No	Yes	Agree	Agree	Agree	Disagree	Agree	Agree	Agree	Very bad	Very bad	Sometime	Sometime	Never	Never	Never	Never	Never
819	18	Male	Unmarried	College (11-12 grades)	15,000-30,000 BDT	Student	Nuclear	Urban	Barishal	> 5 years	Gas	7	19	12	Intermediate	0	1	0	0	0	0	0	Yes	Yes	Yes	Don't know	Yes	Don't know	No	Yes	Yes	No	Yes	Agree	Agree	Agree	Disagree	Agree	Agree	Agree	Fair	Bad	Sometime	Always	Sometime	Never	Never	Sometime	Sometime
820	20	Male	Unmarried	University/ above	> 15,000 BDT	Student	Nuclear	Urban	Dhaka	> 5 years	Gas	11	19	9	University	1	0	0	0	0	0	0	Yes	Yes	Yes	Yes	Yes	Yes	Yes	Yes	Yes	Yes	Yes	Agree	Agree	Agree	Disagree	Agree	Agree	Agree	Bad	Very bad	Never	Never	Sometime	Sometime	Sometime	Sometime	Sometime
821	20	Male	Unmarried	University/ above	> 30,000 BDT	Student	Nuclear	Urban	Khulna	< 2 years	Gas	7	20	6	University	0	0	1	1	0	1	0	Yes	Yes	Yes	Don't know	Yes	Yes	Don't know	Yes	No	No	Yes	Agree	Agree	Agree	Undecided	Agree	Agree	Agree	Fair	Bad	Sometime	Sometime	Sometime	Never	Always	Never	Never
822	28	Female	Married	University/ above	> 30,000 BDT	Employee	Nuclear	Urban	Dhaka	> 5 years	Gas	8	20	21	University	1	0	0	0	0	0	0	Yes	Yes	Yes	Yes	No	Yes	Yes	Yes	No	Yes	No	Agree	Agree	Agree	Agree	Agree	Agree	Undecided	Very bad	Very bad	Always	Sometime	Always	Always	Always	Always	Always
823	22	Male	Unmarried	University/ above	15,000-30,000 BDT	Student	Nuclear	Urban	Dhaka	> 5 years	Gas	8	20	13	University	0	0	1	0	0	0	0	Yes	Yes	Yes	Yes	Yes	No	Don't know	Yes	Yes	No	Yes	Agree	Agree	Agree	Agree	Agree	Agree	Undecided	Bad	Good	Sometime	Always	Always	Never	Never	Always	Sometime
824	26	Male	Unmarried	University/ above	> 30,000 BDT	Employee	Joint	Urban	Barishal	> 5 years	Gas	9	20	17	University	1	1	1	0	0	1	1	Yes	Yes	Yes	Yes	Yes	No	Yes	Yes	Yes	No	Yes	Agree	Agree	Agree	Undecided	Agree	Agree	Agree	Very bad	Bad	Always	Always	Sometime	Sometime	Sometime	Always	Sometime
825	21	Female	Unmarried	College (11-12 grades)	15,000-30,000 BDT	Student	Nuclear	Urban	Mymensingh	> 5 years	Gas	7	19	10	Intermediate	1	1	1	1	1	0	0	Yes	Yes	Yes	Yes	Yes	No	Don't know	Yes	No	No	Yes	Agree	Agree	Agree	Disagree	Agree	Agree	Agree	Very bad	Bad	Never	Sometime	Sometime	Never	Sometime	Always	Sometime
826	24	Female	Unmarried	University/ above	15,000-30,000 BDT	Employee	Nuclear	Urban	Dhaka	> 5 years	Gas	9	14	11	University	1	1	1	0	1	1	0	Yes	Yes	Don't know	Don't know	Yes	Yes	Yes	Yes	Yes	Yes	Yes	Undecided	Undecided	Undecided	Undecided	Undecided	Undecided	Undecided	Very bad	Fair	Sometime	Sometime	Sometime	Sometime	Sometime	Sometime	Sometime
827	29	Female	Married	University/ above	> 30,000 BDT	Businessman	Joint	Urban	Khulna	> 5 years	Electricity	10	19	13	University	1	1	1	1	1	1	1	Yes	Yes	Yes	Yes	Yes	Yes	Yes	Yes	Yes	No	Yes	Agree	Agree	Agree	Undecided	Agree	Agree	Undecided	Bad	Bad	Sometime	Sometime	Never	Never	Sometime	Always	Always
828	23	Female	Unmarried	University/ above	> 30,000 BDT	Student	Nuclear	Urban	Dhaka	> 5 years	Gas	8	19	11	University	1	0	0	0	0	0	0	Yes	Yes	Yes	Yes	Yes	No	No	Yes	Yes	No	Yes	Agree	Agree	Agree	Undecided	Agree	Agree	Undecided	Very bad	Very bad	Never	Sometime	Sometime	Never	Never	Always	Always
829	27	Female	Unmarried	University/ above	15,000-30,000 BDT	Unemployed	Nuclear	Urban	Khulna	< 2 years	Electricity	5	21	7	University	0	0	1	0	0	0	0	Yes	Yes	Yes	Don't know	Yes	No	Don't know	Yes	No	No	Don't know	Agree	Agree	Agree	Agree	Agree	Agree	Agree	Fair	Fair	Sometime	Always	Sometime	Never	Never	Sometime	Never
830	22	Male	Unmarried	College (11-12 grades)	> 15,000 BDT	Student	Nuclear	Urban	Mymensingh	> 5 years	Gas	6	19	3	Intermediate	1	1	1	1	0	1	1	Yes	Yes	Yes	Don't know	Yes	No	Don't know	Yes	No	Don't know	Yes	Agree	Agree	Agree	Disagree	Agree	Agree	Agree	Fair	Bad	Never	Sometime	Never	Never	Never	Never	Never
831	24	Male	Unmarried	University/ above	> 30,000 BDT	Student	Nuclear	Urban	Barishal	> 5 years	Gas	10	20	4	University	0	0	0	0	1	0	0	Yes	Yes	Yes	Yes	Yes	Yes	Yes	Yes	Yes	No	Yes	Agree	Agree	Agree	Undecided	Agree	Agree	Agree	Bad	Fair	Never	Always	Never	Never	Never	Sometime	Never
832	25	Female	Unmarried	University/ above	> 30,000 BDT	Student	Nuclear	Urban	Dhaka	> 5 years	Gas	9	19	7	University	1	1	1	1	1	1	0	Yes	Yes	Yes	Don't know	Yes	Yes	Yes	Yes	Yes	No	Yes	Agree	Agree	Agree	Undecided	Agree	Agree	Undecided	Bad	Very bad	Never	Always	Sometime	Never	Never	Sometime	Never
833	24	Female	Unmarried	University/ above	15,000-30,000 BDT	Student	Nuclear	Urban	Dhaka	> 5 years	Gas	9	20	8	University	1	1	1	1	0	1	0	Yes	Yes	Yes	Yes	Yes	No	Yes	Yes	No	Yes	Yes	Agree	Agree	Agree	Undecided	Agree	Agree	Agree	Very bad	Very bad	Never	Always	Sometime	Never	Never	Never	Never
834	22	Female	Unmarried	University/ above	> 30,000 BDT	Student	Nuclear	Urban	Dhaka	> 5 years	Gas	7	20	18	University	0	0	0	0	0	1	0	Yes	Yes	Yes	Don't know	Yes	Don't know	Don't know	Yes	Yes	Don't know	Yes	Agree	Agree	Agree	Undecided	Agree	Agree	Agree	Very bad	Very bad	Never	Sometime	Always	Always	Sometime	Always	Always
835	22	Female	Unmarried	University/ above	> 30,000 BDT	Student	Nuclear	Urban	Khulna	2-5 years	Electricity	7	18	11	University	0	1	0	0	0	0	0	Yes	Yes	Yes	Yes	Yes	No	Yes	Yes	Don't know	No	Don't know	Agree	Agree	Agree	Undecided	Disagree	Agree	Agree	Fair	Very bad	Sometime	Always	Always	Always	Always	Always	Never
836	20	Female	Unmarried	University/ above	> 30,000 BDT	Student	Nuclear	Urban	Dhaka	> 5 years	Gas	8	17	2	University	1	1	1	1	0	1	0	Yes	Yes	Don't know	Yes	Yes	Yes	Don't know	Yes	Yes	No	Yes	Agree	Agree	Agree	Disagree	Agree	Agree	Disagree	Very bad	Very bad	Never	Sometime	Never	Never	Never	Never	Never
837	25	Male	Unmarried	University/ above	15,000-30,000 BDT	Student	Nuclear	Urban	Barishal	> 5 years	Gas	11	21	20	University	0	0	0	1	0	0	0	Yes	Yes	Yes	Yes	Yes	Yes	Yes	Yes	Yes	Yes	Yes	Agree	Agree	Agree	Agree	Agree	Agree	Agree	Good	Good	Never	Always	Always	Always	Always	Always	Always
838	20	Female	Unmarried	College (11-12 grades)	> 30,000 BDT	Student	Joint	Urban	Dhaka	> 5 years	Gas	6	19	3	Intermediate	1	1	1	1	0	1	0	Yes	Yes	Don't know	Don't know	Yes	Don't know	Don't know	Yes	Yes	Don't know	Yes	Agree	Agree	Undecided	Undecided	Agree	Agree	Agree	Bad	Bad	Never	Always	Sometime	Never	Never	Never	Never
839	24	Male	Unmarried	University/ above	> 30,000 BDT	Student	Nuclear	Urban	Chattogram	> 5 years	Gas	6	19	16	University	1	1	1	1	1	1	0	Yes	Yes	Don't know	Don't know	Yes	Yes	Don't know	Yes	No	No	Yes	Agree	Agree	Agree	Disagree	Agree	Agree	Agree	Very bad	Very bad	Sometime	Sometime	Always	Never	Never	Always	Always
840	23	Male	Unmarried	University/ above	> 30,000 BDT	Student	Nuclear	Rural	Khulna	> 5 years	Gas	11	21	9	University	1	0	1	0	0	0	0	Yes	Yes	Yes	Yes	Yes	Yes	Yes	Yes	Yes	Yes	Yes	Agree	Agree	Agree	Agree	Agree	Agree	Agree	Fair	Fair	Sometime	Sometime	Sometime	Never	Never	Sometime	Sometime
841	21	Female	Unmarried	College (11-12 grades)	> 30,000 BDT	Student	Nuclear	Urban	Dhaka	> 5 years	Gas	9	20	6	Intermediate	1	1	1	0	0	0	0	Yes	Yes	Yes	Yes	Yes	Yes	Yes	Yes	No	No	Yes	Agree	Agree	Agree	Undecided	Agree	Agree	Agree	Very bad	Very bad	Never	Sometime	Sometime	Never	Never	Never	Never
842	25	Male	Unmarried	University/ above	15,000-30,000 BDT	Student	Nuclear	Urban	Khulna	> 5 years	Gas	9	19	7	University	1	0	1	1	1	1	0	Yes	Yes	Yes	Yes	Yes	No	Yes	Yes	No	Yes	Yes	Agree	Agree	Agree	Disagree	Agree	Agree	Agree	Bad	Bad	Sometime	Never	Sometime	Never	Sometime	Never	Sometime
843	18	Male	Unmarried	College (11-12 grades)	> 30,000 BDT	Student	Nuclear	Urban	Rangpur	2-5 years	Gas	11	21	11	Intermediate	0	0	1	0	1	0	0	Yes	Yes	Yes	Yes	Yes	Yes	Yes	Yes	Yes	Yes	Yes	Agree	Agree	Agree	Agree	Agree	Agree	Agree	Bad	Good	Sometime	Sometime	Sometime	Sometime	Sometime	Sometime	Sometime
844	27	Female	Unmarried	University/ above	> 30,000 BDT	Employee	Nuclear	Urban	Dhaka	> 5 years	Gas	11	20	19	University	0	0	0	0	1	0	0	Yes	Yes	Yes	Yes	Yes	Yes	Yes	Yes	Yes	Yes	Yes	Agree	Agree	Agree	Undecided	Agree	Agree	Agree	Fair	Fair	Sometime	Always	Always	Sometime	Sometime	Always	Always
845	23	Female	Unmarried	University/ above	> 30,000 BDT	Student	Nuclear	Urban	Dhaka	> 5 years	Gas	9	17	5	University	1	1	1	0	0	1	0	Yes	Yes	Yes	Don't know	Yes	No	Yes	Yes	Yes	Yes	Yes	Agree	Agree	Undecided	Disagree	Agree	Agree	Undecided	Very bad	Very bad	Never	Sometime	Sometime	Never	Never	Sometime	Never
846	19	Male	Unmarried	College (11-12 grades)	> 30,000 BDT	Student	Nuclear	Urban	Dhaka	> 5 years	Gas	11	20	2	Intermediate	1	0	0	0	0	0	0	Yes	Yes	Yes	Yes	Yes	Yes	Yes	Yes	Yes	Yes	Yes	Agree	Agree	Agree	Agree	Agree	Agree	Undecided	Very bad	Fair	Always	Never	Never	Never	Never	Never	Never
847	20	Male	Unmarried	College (11-12 grades)	> 30,000 BDT	Student	Nuclear	Urban	Dhaka	> 5 years	Gas	11	21	3	Intermediate	0	0	1	0	0	0	0	Yes	Yes	Yes	Yes	Yes	Yes	Yes	Yes	Yes	Yes	Yes	Agree	Agree	Agree	Agree	Agree	Agree	Agree	Very bad	Very bad	Always	Never	Never	Never	Never	Never	Never
848	22	Male	Married	Below college (< 11 grades)	> 15,000 BDT	Others	Joint	Urban	Rajshahi	> 5 years	Wooden stick	11	21	22	No formal education	0	0	0	0	1	0	0	Yes	Yes	Yes	Yes	Yes	Yes	Yes	Yes	Yes	Yes	Yes	Agree	Agree	Agree	Agree	Agree	Agree	Agree	Fair	Bad	Always	Always	Always	Always	Always	Always	Always
849	23	Female	Married	College (11-12 grades)	> 15,000 BDT	Housewife	Joint	Rural	Chattogram	> 5 years	Wooden stick	11	21	22	Intermediate	1	0	0	0	0	0	0	Yes	Yes	Yes	Yes	Yes	Yes	Yes	Yes	Yes	Yes	Yes	Agree	Agree	Agree	Agree	Agree	Agree	Agree	Fair	Bad	Always	Always	Always	Always	Always	Always	Always
850	22	Male	Unmarried	University/ above	> 15,000 BDT	Student	Nuclear	Urban	Khulna	> 5 years	Gas	6	18	12	University	1	0	0	0	0	0	0	Yes	Yes	Don't know	Yes	Yes	No	Don't know	Yes	No	No	Yes	Agree	Agree	Agree	Undecided	Undecided	Agree	Undecided	Very bad	Very bad	Sometime	Sometime	Sometime	Sometime	Sometime	Always	Always
851	23	Male	Married	Below college (< 11 grades)	> 15,000 BDT	Others	Nuclear	Rural	Khulna	< 2 years	Wooden stick	11	21	22	No formal education	0	0	1	0	0	0	0	Yes	Yes	Yes	Yes	Yes	Yes	Yes	Yes	Yes	Yes	Yes	Agree	Agree	Agree	Agree	Agree	Agree	Agree	Fair	Bad	Always	Always	Always	Always	Always	Always	Always
852	23	Female	Divorced/ widowed	University/ above	15,000-30,000 BDT	Unemployed	Nuclear	Rural	Barishal	2-5 years	Wooden stick	11	21	22	University	0	0	1	0	0	0	0	Yes	Yes	Yes	Yes	Yes	Yes	Yes	Yes	Yes	Yes	Yes	Agree	Agree	Agree	Agree	Agree	Agree	Agree	Fair	Bad	Always	Always	Always	Always	Always	Always	Always
853	19	Female	Unmarried	College (11-12 grades)	> 30,000 BDT	Student	Nuclear	Urban	Dhaka	< 2 years	Gas	7	18	15	Intermediate	1	0	0	0	0	0	0	Yes	Yes	Yes	Don't know	Yes	No	Don't know	Yes	Don't know	Yes	Yes	Agree	Agree	Agree	Disagree	Undecided	Agree	Agree	Very bad	Bad	Never	Always	Sometime	Sometime	Always	Sometime	Always
854	23	Male	Married	Below college (< 11 grades)	> 15,000 BDT	Businessman	Joint	Urban	Sylhet	2-5 years	Kerosene/ oil	11	21	22	No formal education	0	0	0	0	1	0	0	Yes	Yes	Yes	Yes	Yes	Yes	Yes	Yes	Yes	Yes	Yes	Agree	Agree	Agree	Agree	Agree	Agree	Agree	Fair	Bad	Always	Always	Always	Always	Always	Always	Always
855	23	Female	Unmarried	Below college (< 11 grades)	15,000-30,000 BDT	Unemployed	Nuclear	Rural	Sylhet	> 5 years	Wooden stick	11	21	22	Primary	0	0	0	0	1	0	0	Yes	Yes	Yes	Yes	Yes	Yes	Yes	Yes	Yes	Yes	Yes	Agree	Agree	Agree	Agree	Agree	Agree	Agree	Fair	Bad	Always	Always	Always	Always	Always	Always	Always
856	27	Female	Married	University/ above	> 30,000 BDT	Employee	Nuclear	Urban	Chattogram	< 2 years	Gas	9	17	15	University	1	0	0	0	0	0	0	Yes	Yes	Yes	Yes	Yes	No	Yes	Yes	Yes	No	Yes	Agree	Agree	Agree	Undecided	Undecided	Undecided	Undecided	Bad	Very bad	Always	Always	Always	Sometime	Sometime	Always	Sometime
857	20	Male	Unmarried	University/ above	> 30,000 BDT	Student	Nuclear	Urban	Dhaka	> 5 years	Electricity	9	20	21	University	0	0	1	0	0	0	0	Yes	Yes	Yes	Yes	Yes	No	Yes	No	Yes	Yes	Yes	Agree	Agree	Undecided	Agree	Agree	Agree	Agree	Good	Fair	Always	Always	Always	Always	Always	Always	Sometime
858	18	Female	Unmarried	College (11-12 grades)	> 30,000 BDT	Student	Nuclear	Urban	Chattogram	2-5 years	Gas	9	19	12	Intermediate	1	0	0	0	0	0	0	Yes	Yes	Yes	Yes	Yes	Yes	Yes	Yes	No	No	Yes	Agree	Agree	Agree	Undecided	Agree	Agree	Undecided	Fair	Bad	Sometime	Always	Sometime	Sometime	Sometime	Sometime	Sometime
859	18	Male	Unmarried	College (11-12 grades)	> 30,000 BDT	Student	Nuclear	Urban	Chattogram	< 2 years	Gas	8	20	12	Intermediate	0	0	0	0	1	0	0	Yes	Yes	Yes	Yes	Yes	Yes	Don't know	Yes	No	No	Yes	Agree	Agree	Agree	Undecided	Agree	Agree	Agree	Bad	Bad	Never	Always	Sometime	Sometime	Sometime	Sometime	Sometime
860	19	Female	Unmarried	College (11-12 grades)	15,000-30,000 BDT	Student	Nuclear	Urban	Dhaka	> 5 years	Gas	7	17	6	Intermediate	0	0	0	0	0	1	0	Yes	Yes	Yes	Don't know	Yes	Yes	Don't know	Yes	No	No	Yes	Agree	Agree	Undecided	Disagree	Agree	Agree	Undecided	Very bad	Fair	Never	Always	Never	Never	Never	Sometime	Sometime
861	22	Male	Unmarried	College (11-12 grades)	15,000-30,000 BDT	Student	Nuclear	Urban	Dhaka	> 5 years	Wooden stick	11	19	20	Intermediate	0	1	0	0	0	0	0	Yes	Yes	Yes	Yes	Yes	Yes	Yes	Yes	Yes	Yes	Yes	Agree	Agree	Agree	Undecided	Agree	Undecided	Agree	Fair	Fair	Sometime	Always	Sometime	Always	Always	Always	Always
862	24	Female	Unmarried	University/ above	> 30,000 BDT	Student	Nuclear	Urban	Chattogram	2-5 years	Gas	8	19	12	University	1	0	1	1	0	0	0	Yes	Yes	Yes	Yes	Yes	No	Don't know	Yes	Yes	No	Yes	Agree	Agree	Agree	Disagree	Agree	Agree	Agree	Bad	Bad	Never	Always	Sometime	Always	Sometime	Sometime	Sometime
863	25	Female	Unmarried	University/ above	> 30,000 BDT	Student	Nuclear	Urban	Dhaka	> 5 years	Gas	8	20	11	University	0	0	0	0	1	0	0	Yes	Yes	Yes	Don't know	Yes	Yes	No	Yes	Yes	No	Yes	Agree	Agree	Agree	Agree	Agree	Agree	Undecided	Bad	Bad	Sometime	Always	Sometime	Never	Never	Sometime	Sometime
864	33	Female	Married	University/ above	> 30,000 BDT	Employee	Joint	Urban	Dhaka	> 5 years	Gas	9	19	17	University	1	1	1	1	0	1	0	Yes	Yes	Yes	Yes	Yes	No	Yes	Yes	Yes	No	Yes	Agree	Agree	Agree	Disagree	Agree	Agree	Agree	Very bad	Very bad	Sometime	Always	Always	Sometime	Sometime	Always	Always
865	25	Female	Unmarried	University/ above	> 30,000 BDT	Student	Nuclear	Urban	Dhaka	> 5 years	Gas	8	18	8	University	0	0	0	0	1	0	0	Yes	Yes	Yes	Don't know	Yes	No	Yes	Yes	Yes	No	Yes	Agree	Agree	Agree	Disagree	Agree	Agree	Undecided	Bad	Bad	Never	Always	Never	Never	Never	Sometime	Sometime
866	18	Male	Unmarried	College (11-12 grades)	15,000-30,000 BDT	Student	Joint	Urban	Chattogram	< 2 years	Gas	8	19	14	Intermediate	1	0	0	0	0	0	0	Yes	Yes	Don't know	Yes	Yes	No	Yes	Yes	No	Yes	Yes	Agree	Agree	Agree	Undecided	Agree	Agree	Undecided	Fair	Fair	Never	Sometime	Always	Sometime	Sometime	Always	Never
867	25	Female	Unmarried	University/ above	> 15,000 BDT	Unemployed	Nuclear	Urban	Rajshahi	> 5 years	Gas	9	17	10	University	1	0	0	0	0	0	0	Yes	Yes	Yes	Yes	Yes	Yes	Yes	Yes	No	No	Yes	Agree	Agree	Agree	Disagree	Agree	Agree	Disagree	Very bad	Very bad	Never	Always	Sometime	Sometime	Sometime	Always	Never
868	21	Male	Unmarried	University/ above	> 15,000 BDT	Student	Nuclear	Urban	Mymensingh	< 2 years	Wooden stick	11	19	10	University	0	1	0	0	0	0	0	Yes	Yes	Yes	Yes	Yes	Yes	Yes	Yes	Yes	Yes	Yes	Agree	Agree	Agree	Disagree	Agree	Agree	Agree	Fair	Bad	Never	Sometime	Sometime	Never	Sometime	Sometime	Sometime
869	19	Female	Unmarried	College (11-12 grades)	> 30,000 BDT	Student	Nuclear	Rural	Chattogram	> 5 years	Gas	8	19	9	Intermediate	1	0	0	0	0	0	0	Yes	Yes	Yes	No	Yes	Yes	Yes	Yes	No	No	Yes	Agree	Agree	Agree	Agree	Agree	Agree	Disagree	Fair	Bad	Never	Always	Sometime	Never	Never	Sometime	Sometime
870	18	Male	Unmarried	College (11-12 grades)	15,000-30,000 BDT	Student	Nuclear	Urban	Chattogram	> 5 years	Gas	8	19	15	Intermediate	1	0	0	0	0	0	0	Yes	Yes	Yes	Yes	Yes	No	Don't know	Yes	Don't know	Yes	Yes	Agree	Agree	Agree	Disagree	Agree	Agree	Agree	Bad	Very bad	Sometime	Sometime	Always	Sometime	Sometime	Sometime	Always
871	22	Male	Unmarried	College (11-12 grades)	> 15,000 BDT	Student	Nuclear	Urban	Dhaka	> 5 years	Gas	5	14	8	Intermediate	1	1	1	1	0	1	0	Yes	Yes	Don't know	Don't know	Yes	No	Don't know	Yes	No	Don't know	Yes	Undecided	Agree	Undecided	Disagree	Undecided	Agree	Disagree	Bad	Fair	Sometime	Never	Never	Never	Never	Always	Sometime
872	25	Male	Unmarried	University/ above	> 30,000 BDT	Student	Nuclear	Urban	Dhaka	> 5 years	Gas	11	21	16	University	1	0	0	0	0	0	0	Yes	Yes	Yes	Yes	Yes	Yes	Yes	Yes	Yes	Yes	Yes	Agree	Agree	Agree	Agree	Agree	Agree	Agree	Fair	Fair	Sometime	Always	Always	Always	Always	Always	Sometime
873	18	Female	Unmarried	College (11-12 grades)	> 30,000 BDT	Student	Nuclear	Urban	Dhaka	> 5 years	Gas	7	18	12	Intermediate	1	0	0	0	0	0	0	Yes	Yes	Yes	Don't know	Yes	No	Yes	Yes	No	No	Yes	Agree	Agree	Agree	Disagree	Agree	Agree	Undecided	Bad	Bad	Never	Always	Sometime	Never	Sometime	Always	Sometime
874	19	Female	Unmarried	College (11-12 grades)	> 30,000 BDT	Student	Nuclear	Urban	Dhaka	2-5 years	Gas	6	19	4	Intermediate	1	1	0	1	0	0	0	Yes	Yes	Don't know	Don't know	Yes	No	Don't know	Yes	Don't know	Yes	Yes	Agree	Agree	Agree	Disagree	Agree	Agree	Agree	Very bad	Bad	Sometime	Always	Sometime	Never	Never	Never	Never
875	19	Female	Unmarried	College (11-12 grades)	> 30,000 BDT	Student	Nuclear	Rural	Chattogram	> 5 years	Gas	6	19	6	Intermediate	1	0	0	0	0	0	0	Yes	Yes	Don't know	Don't know	Yes	Yes	Don't know	Yes	Don't know	No	Yes	Agree	Agree	Agree	Undecided	Agree	Agree	Undecided	Fair	Fair	Never	Always	Sometime	Never	Never	Sometime	Never
876	23	Female	Married	University/ above	> 30,000 BDT	Student	Nuclear	Urban	Dhaka	> 5 years	Gas	9	20	14	University	0	1	0	0	0	0	0	Yes	Yes	Yes	Yes	Yes	No	Yes	Yes	Yes	No	Yes	Agree	Agree	Agree	Undecided	Agree	Agree	Agree	Bad	Bad	Sometime	Always	Always	Never	Sometime	Sometime	Sometime
877	21	Male	Unmarried	University/ above	> 15,000 BDT	Student	Nuclear	Urban	Dhaka	2-5 years	Gas	8	19	15	University	0	1	0	0	0	0	0	Don't know	Yes	Yes	Yes	Yes	No	Yes	Yes	Yes	No	Yes	Agree	Agree	Agree	Disagree	Agree	Agree	Agree	Very bad	Very bad	Sometime	Always	Never	Never	Never	Always	Always
878	24	Male	Unmarried	University/ above	> 30,000 BDT	Student	Nuclear	Urban	Dhaka	> 5 years	Gas	10	19	16	University	1	0	0	0	0	0	0	Yes	Yes	Yes	Yes	Yes	No	Yes	Yes	Yes	Yes	Yes	Agree	Agree	Agree	Disagree	Agree	Agree	Agree	Bad	Bad	Sometime	Always	Sometime	Sometime	Sometime	Always	Always
879	26	Male	Unmarried	University/ above	> 30,000 BDT	Employee	Nuclear	Urban	Barishal	> 5 years	Gas	4	15	10	University	1	1	1	1	0	1	0	Yes	Yes	Don't know	Don't know	Yes	Don't know	Don't know	Yes	No	No	Don't know	Agree	Agree	Agree	Disagree	Disagree	Agree	Disagree	Very bad	Very bad	Sometime	Always	Never	Never	Sometime	Sometime	Sometime
880	27	Female	Married	University/ above	15,000-30,000 BDT	Employee	Nuclear	Urban	Dhaka	> 5 years	Gas	8	19	11	University	1	1	0	1	0	0	0	Yes	Yes	Yes	Don't know	Yes	Don't know	Yes	Yes	No	Yes	Yes	Agree	Agree	Agree	Disagree	Agree	Agree	Agree	Bad	Very bad	Never	Always	Sometime	Sometime	Sometime	Sometime	Sometime
881	19	Male	Unmarried	University/ above	> 30,000 BDT	Student	Nuclear	Urban	Dhaka	> 5 years	Gas	10	20	18	University	1	0	0	0	0	0	0	Yes	Yes	Yes	Yes	Yes	Yes	Yes	Yes	Yes	No	Yes	Agree	Agree	Agree	Undecided	Agree	Agree	Agree	Very bad	Good	Sometime	Always	Sometime	Sometime	Sometime	Always	Always
882	22	Male	Unmarried	College (11-12 grades)	15,000-30,000 BDT	Student	Nuclear	Urban	Dhaka	> 5 years	Gas	9	19	10	Intermediate	0	1	0	0	0	0	0	Yes	Yes	Yes	Yes	Yes	No	Yes	Yes	Yes	No	Yes	Agree	Agree	Agree	Undecided	Agree	Agree	Undecided	Very bad	Very bad	Sometime	Sometime	Never	Sometime	Sometime	Always	Sometime
883	25	Male	Married	College (11-12 grades)	15,000-30,000 BDT	Employee	Nuclear	Rural	Barishal	> 5 years	Wooden stick	7	19	10	Intermediate	1	0	0	0	0	0	0	Yes	Yes	Yes	Don't know	Yes	Don't know	Yes	Yes	Don't know	Don't know	Yes	Agree	Agree	Undecided	Undecided	Agree	Agree	Agree	Fair	Fair	Never	Sometime	Sometime	Sometime	Sometime	Sometime	Never
884	25	Female	Unmarried	University/ above	> 30,000 BDT	Student	Nuclear	Urban	Dhaka	> 5 years	Gas	8	19	11	University	0	0	0	0	0	1	0	Yes	Yes	Yes	Yes	Yes	No	Yes	Yes	No	No	Yes	Agree	Agree	Agree	Undecided	Agree	Agree	Undecided	Fair	Fair	Always	Sometime	Never	Never	Never	Always	Never
885	18	Female	Unmarried	College (11-12 grades)	> 30,000 BDT	Student	Nuclear	Urban	Rangpur	> 5 years	Gas	8	19	13	Intermediate	1	0	0	0	0	0	0	Yes	Yes	Yes	No	Yes	No	Yes	Yes	Yes	No	Yes	Agree	Agree	Agree	Disagree	Agree	Agree	Agree	Fair	Fair	Never	Always	Sometime	Never	Never	Always	Sometime
886	21	Male	Unmarried	University/ above	15,000-30,000 BDT	Student	Nuclear	Rural	Barishal	> 5 years	Wooden stick	7	19	3	University	1	0	1	0	0	0	0	Yes	Yes	Yes	Yes	Yes	Don't know	Don't know	Yes	Don't know	No	Yes	Agree	Agree	Agree	Disagree	Agree	Agree	Agree	Bad	Bad	Never	Sometime	Sometime	Never	Never	Never	Never
887	18	Female	Unmarried	College (11-12 grades)	15,000-30,000 BDT	Student	Nuclear	Rural	Chattogram	> 5 years	Wooden stick	9	20	5	Intermediate	0	0	0	0	1	0	0	Yes	Yes	Yes	Yes	Yes	No	Yes	Yes	Yes	No	Yes	Agree	Agree	Agree	Undecided	Agree	Agree	Agree	Fair	Bad	Sometime	Sometime	Never	Never	Never	Never	Never
888	21	Male	Married	University/ above	> 30,000 BDT	Student	Nuclear	Urban	Dhaka	> 5 years	Gas	8	19	15	University	0	0	1	0	1	0	0	Yes	Yes	Yes	Yes	Yes	Don't know	Yes	Yes	Don't know	No	Yes	Agree	Agree	Agree	Disagree	Agree	Agree	Agree	Very bad	Very bad	Never	Always	Sometime	Sometime	Sometime	Always	Always
889	22	Female	Unmarried	University/ above	15,000-30,000 BDT	Student	Nuclear	Urban	Chattogram	> 5 years	Gas	7	21	11	University	1	0	0	0	0	0	0	Yes	Yes	Yes	Don't know	Yes	Yes	Yes	Yes	No	No	Don't know	Agree	Agree	Agree	Agree	Agree	Agree	Agree	Fair	Fair	Sometime	Always	Never	Sometime	Sometime	Sometime	Sometime
890	24	Male	Unmarried	University/ above	> 15,000 BDT	Student	Joint	Urban	Dhaka	> 5 years	Wooden stick	6	17	9	University	0	1	0	0	0	0	0	Yes	Yes	Yes	No	Yes	No	Yes	Yes	No	No	No	Agree	Agree	Undecided	Disagree	Agree	Agree	Undecided	Very bad	Very bad	Always	Sometime	Sometime	Never	Never	Sometime	Sometime
891	19	Female	Unmarried	College (11-12 grades)	> 30,000 BDT	Student	Nuclear	Urban	Dhaka	< 2 years	Gas	7	18	12	Intermediate	0	0	0	1	0	0	0	Yes	Yes	Yes	Don't know	Yes	No	No	Yes	Yes	No	Yes	Agree	Agree	Agree	Disagree	Agree	Agree	Undecided	Very bad	Very bad	Sometime	Always	Sometime	Never	Never	Always	Never
892	24	Female	Unmarried	University/ above	> 30,000 BDT	Unemployed	Nuclear	Urban	Dhaka	> 5 years	Gas	6	20	10	University	1	1	1	1	0	1	0	Yes	Yes	Don't know	Don't know	Yes	No	Yes	Yes	No	No	Yes	Agree	Agree	Agree	Undecided	Agree	Agree	Agree	Bad	Bad	Never	Always	Sometime	Sometime	Sometime	Sometime	Sometime
893	24	Male	Unmarried	College (11-12 grades)	> 15,000 BDT	Student	Nuclear	Rural	Chattogram	> 5 years	Gas	9	19	5	Intermediate	1	1	1	0	0	0	0	Yes	Yes	Yes	Yes	Yes	No	Yes	Yes	Yes	No	Yes	Agree	Agree	Agree	Disagree	Agree	Agree	Agree	Very bad	Very bad	Never	Sometime	Sometime	Sometime	Sometime	Sometime	Never
894	21	Female	Unmarried	College (11-12 grades)	> 30,000 BDT	Student	Joint	Urban	Dhaka	> 5 years	Gas	7	20	4	Intermediate	0	0	0	1	0	0	0	Yes	Yes	Yes	Yes	Yes	No	Don't know	Yes	No	No	Yes	Agree	Agree	Agree	Undecided	Agree	Agree	Agree	Very bad	Very bad	Sometime	Never	Never	Never	Never	Sometime	Never
895	27	Female	Unmarried	University/ above	15,000-30,000 BDT	Employee	Nuclear	Urban	Dhaka	> 5 years	Gas	9	17	13	University	0	0	1	0	0	0	0	Yes	Yes	Yes	Don't know	Yes	Yes	Yes	Yes	Yes	No	Yes	Agree	Agree	Agree	Disagree	Undecided	Agree	Undecided	Bad	Very bad	Sometime	Always	Always	Sometime	Sometime	Sometime	Sometime
896	24	Female	Unmarried	University/ above	> 30,000 BDT	Student	Nuclear	Urban	Chattogram	> 5 years	Gas	7	20	8	University	1	1	1	0	0	1	0	Yes	Yes	Yes	No	Yes	Yes	Yes	Yes	No	No	No	Agree	Agree	Agree	Undecided	Agree	Agree	Agree	Fair	Fair	Sometime	Sometime	Never	Never	Never	Sometime	Sometime
897	18	Male	Unmarried	College (11-12 grades)	> 30,000 BDT	Student	Nuclear	Urban	Dhaka	< 2 years	Gas	9	18	8	Intermediate	1	0	0	0	0	0	0	Yes	Yes	Don't know	Don't know	Yes	Yes	Yes	Yes	Yes	Yes	Yes	Agree	Agree	Agree	Disagree	Agree	Agree	Undecided	Fair	Fair	Never	Sometime	Always	Never	Never	Sometime	Sometime
898	32	Male	Married	University/ above	15,000-30,000 BDT	Employee	Joint	Rural	Rangpur	> 5 years	Wooden stick	8	20	13	University	1	0	0	0	0	0	0	Yes	Yes	Yes	Yes	Yes	No	Yes	Yes	No	No	Yes	Agree	Agree	Agree	Undecided	Agree	Agree	Agree	Good	Good	Never	Always	Sometime	Never	Never	Always	Always
899	18	Male	Unmarried	College (11-12 grades)	> 15,000 BDT	Student	Nuclear	Urban	Dhaka	< 2 years	Gas	11	21	22	Intermediate	1	1	0	0	0	0	1	Yes	Yes	Yes	Yes	Yes	Yes	Yes	Yes	Yes	Yes	Yes	Agree	Agree	Agree	Agree	Agree	Agree	Agree	Bad	Bad	Always	Always	Always	Always	Always	Always	Always
900	23	Female	Unmarried	Below college (< 11 grades)	15,000-30,000 BDT	Unemployed	Nuclear	Urban	Dhaka	< 2 years	Wooden stick	11	21	22	Primary	1	0	0	0	0	0	0	Yes	Yes	Yes	Yes	Yes	Yes	Yes	Yes	Yes	Yes	Yes	Agree	Agree	Agree	Agree	Agree	Agree	Agree	Good	Good	Always	Always	Always	Always	Always	Always	Always
901	22	Female	Unmarried	University/ above	15,000-30,000 BDT	Student	Joint	Rural	Mymensingh	< 2 years	Wooden stick	11	21	22	University	0	0	0	1	0	0	0	Yes	Yes	Yes	Yes	Yes	Yes	Yes	Yes	Yes	Yes	Yes	Agree	Agree	Agree	Agree	Agree	Agree	Agree	Bad	Bad	Always	Always	Always	Always	Always	Always	Always
902	25	Male	Unmarried	University/ above	15,000-30,000 BDT	Student	Joint	Urban	Rangpur	> 5 years	Gas	11	21	17	University	1	0	0	0	0	1	1	Yes	Yes	Yes	Yes	Yes	Yes	Yes	Yes	Yes	Yes	Yes	Agree	Agree	Agree	Agree	Agree	Agree	Agree	Bad	Bad	Sometime	Always	Sometime	Sometime	Sometime	Sometime	Always
903	25	Male	Married	Below college (< 11 grades)	> 15,000 BDT	Student	Joint	Urban	Rangpur	> 5 years	Wooden stick	11	21	22	No formal education	0	0	0	0	1	0	0	Yes	Yes	Yes	Yes	Yes	Yes	Yes	Yes	Yes	Yes	Yes	Agree	Agree	Agree	Agree	Agree	Agree	Agree	Fair	Bad	Always	Always	Always	Always	Always	Always	Always
904	23	Female	Unmarried	Below college (< 11 grades)	> 15,000 BDT	Housewife	Joint	Rural	Mymensingh	> 5 years	Wooden stick	11	21	22	Secondary	0	1	0	0	0	0	0	Yes	Yes	Yes	Yes	Yes	Yes	Yes	Yes	Yes	Yes	Yes	Agree	Agree	Agree	Agree	Agree	Agree	Agree	Fair	Bad	Always	Always	Always	Always	Always	Always	Always
905	23	Female	Unmarried	University/ above	15,000-30,000 BDT	Student	Joint	Rural	Sylhet	> 5 years	Wooden stick	11	21	22	University	0	0	0	0	0	0	1	Yes	Yes	Yes	Yes	Yes	Yes	Yes	Yes	Yes	Yes	Yes	Agree	Agree	Agree	Agree	Agree	Agree	Agree	Bad	Bad	Always	Always	Always	Always	Always	Always	Always
906	23	Male	Unmarried	University/ above	> 15,000 BDT	Student	Nuclear	Urban	Rangpur	2-5 years	Electricity	8	19	6	University	0	0	0	1	0	0	0	Yes	Yes	Yes	Yes	Yes	Yes	Yes	Yes	No	No	No	Agree	Agree	Agree	Undecided	Undecided	Agree	Agree	Very bad	Bad	Sometime	Sometime	Sometime	Never	Never	Sometime	Never
907	23	Female	Unmarried	Below college (< 11 grades)	15,000-30,000 BDT	Unemployed	Joint	Urban	Barishal	> 5 years	Wooden stick	11	21	22	Secondary	1	0	0	0	0	0	0	Yes	Yes	Yes	Yes	Yes	Yes	Yes	Yes	Yes	Yes	Yes	Agree	Agree	Agree	Agree	Agree	Agree	Agree	Bad	Bad	Always	Always	Always	Always	Always	Always	Always
908	23	Male	Unmarried	University/ above	> 30,000 BDT	Student	Joint	Urban	Rangpur	> 5 years	Electricity	11	21	22	University	1	0	0	0	0	0	0	Yes	Yes	Yes	Yes	Yes	Yes	Yes	Yes	Yes	Yes	Yes	Agree	Agree	Agree	Agree	Agree	Agree	Agree	Bad	Bad	Always	Always	Always	Always	Always	Always	Always
909	23	Male	Unmarried	Below college (< 11 grades)	> 30,000 BDT	Unemployed	Joint	Urban	Dhaka	< 2 years	Wooden stick	11	21	22	Secondary	1	0	0	0	0	0	0	Yes	Yes	Yes	Yes	Yes	Yes	Yes	Yes	Yes	Yes	Yes	Agree	Agree	Agree	Agree	Agree	Agree	Agree	Bad	Bad	Always	Always	Always	Always	Always	Always	Always
910	23	Male	Married	Below college (< 11 grades)	> 15,000 BDT	Others	Joint	Rural	Khulna	> 5 years	Wooden stick	11	21	22	No formal education	0	0	0	0	1	0	0	Yes	Yes	Yes	Yes	Yes	Yes	Yes	Yes	Yes	Yes	Yes	Agree	Agree	Agree	Agree	Agree	Agree	Agree	Bad	Bad	Always	Always	Always	Always	Always	Always	Always
911	23	Female	Unmarried	University/ above	> 15,000 BDT	Student	Nuclear	Urban	Dhaka	> 5 years	Gas	4	16	17	University	1	1	1	1	1	1	1	Yes	Don't know	Don't know	Yes	Don't know	Yes	Don't know	No	No	Yes	Don't know	Agree	Undecided	Agree	Agree	Disagree	Disagree	Agree	Bad	Fair	Always	Sometime	Always	Never	Always	Sometime	Always
912	23	Female	Unmarried	College (11-12 grades)	15,000-30,000 BDT	Housewife	Joint	Rural	Rangpur	2-5 years	Wooden stick	11	21	22	Intermediate	1	0	0	0	0	0	0	Yes	Yes	Yes	Yes	Yes	Yes	Yes	Yes	Yes	Yes	Yes	Agree	Agree	Agree	Agree	Agree	Agree	Agree	Bad	Bad	Always	Always	Always	Always	Always	Always	Always
913	21	Male	Unmarried	University/ above	> 15,000 BDT	Student	Joint	Urban	Rangpur	2-5 years	Gas	11	20	11	University	0	0	0	0	1	0	0	Yes	Yes	Yes	Yes	Yes	Yes	Yes	Yes	Yes	Yes	Yes	Agree	Agree	Agree	Undecided	Agree	Agree	Agree	Fair	Fair	Sometime	Always	Sometime	Never	Never	Sometime	Sometime
914	23	Female	Married	University/ above	> 30,000 BDT	Student	Nuclear	Urban	Dhaka	> 5 years	Gas	6	20	6	University	0	1	1	1	0	0	0	Yes	Yes	Yes	Don't know	Yes	No	Don't know	Yes	No	No	Yes	Agree	Agree	Agree	Undecided	Agree	Agree	Agree	Very bad	Very bad	Never	Sometime	Never	Never	Never	Sometime	Sometime
915	19	Male	Unmarried	College (11-12 grades)	> 30,000 BDT	Student	Nuclear	Urban	Dhaka	> 5 years	Gas	7	15	8	Intermediate	1	0	1	1	1	0	0	Yes	Yes	Yes	Don't know	No	Yes	No	Yes	Yes	No	Yes	Agree	Agree	Undecided	Undecided	Disagree	Agree	Disagree	Very bad	Bad	Sometime	Sometime	Never	Never	Never	Sometime	Sometime
916	25	Female	Unmarried	University/ above	> 30,000 BDT	Student	Nuclear	Urban	Dhaka	> 5 years	Gas	7	19	10	University	1	1	1	1	1	1	1	Yes	Yes	Yes	Don't know	Yes	No	Yes	Yes	Yes	No	Don't know	Agree	Agree	Agree	Disagree	Agree	Agree	Agree	Fair	Bad	Never	Always	Always	Never	Never	Sometime	Sometime
917	22	Male	Unmarried	College (11-12 grades)	> 15,000 BDT	Student	Joint	Urban	Rangpur	< 2 years	Wooden stick	9	20	3	Intermediate	1	0	0	0	1	0	0	Yes	Yes	Yes	No	Yes	Yes	Yes	Yes	Yes	No	Yes	Agree	Agree	Agree	Undecided	Agree	Agree	Agree	Fair	Bad	Sometime	Sometime	Sometime	Never	Never	Never	Never
918	24	Female	Unmarried	University/ above	> 30,000 BDT	Student	Nuclear	Urban	Dhaka	> 5 years	Gas	7	19	7	University	1	1	1	0	0	0	1	Yes	Yes	Don't know	Don't know	Yes	Yes	Don't know	Yes	Yes	No	Yes	Agree	Agree	Agree	Disagree	Agree	Agree	Agree	Very bad	Very bad	Sometime	Sometime	Never	Never	Never	Sometime	Sometime
919	23	Male	Unmarried	University/ above	15,000-30,000 BDT	Student	Joint	Urban	Dhaka	2-5 years	Gas	7	20	15	University	1	0	0	0	0	0	0	Yes	Yes	Yes	Don't know	Yes	Yes	Don't know	Yes	Don't know	Don't know	Yes	Agree	Agree	Agree	Undecided	Agree	Agree	Agree	Bad	Bad	Sometime	Always	Sometime	Never	Never	Always	Always
920	23	Female	Unmarried	University/ above	> 30,000 BDT	Student	Nuclear	Urban	Dhaka	2-5 years	Gas	8	20	14	University	1	0	0	0	0	0	0	Yes	Yes	Yes	No	Yes	Yes	Don't know	Yes	Yes	No	Yes	Agree	Agree	Agree	Undecided	Agree	Agree	Agree	Very bad	Bad	Never	Always	Sometime	Never	Sometime	Always	Always
921	24	Male	Unmarried	University/ above	> 30,000 BDT	Employee	Nuclear	Urban	Chattogram	< 2 years	Gas	6	18	10	University	0	1	0	0	0	0	0	Yes	Yes	Yes	Don't know	Yes	Don't know	Don't know	Yes	No	No	Yes	Agree	Agree	Agree	Undecided	Agree	Agree	Disagree	Fair	Bad	Sometime	Sometime	Sometime	Never	Never	Sometime	Sometime
922	24	Male	Unmarried	University/ above	> 30,000 BDT	Employee	Nuclear	Urban	Sylhet	< 2 years	Gas	8	19	12	University	1	0	1	1	0	0	0	Yes	Yes	Yes	Don't know	Yes	Yes	Don't know	Yes	No	Yes	Yes	Agree	Agree	Agree	Undecided	Agree	Agree	Undecided	Very bad	Bad	Never	Always	Always	Always	Always	Sometime	Never
923	26	Male	Married	University/ above	15,000-30,000 BDT	Student	Joint	Urban	Dhaka	> 5 years	Gas	10	20	11	University	1	0	0	0	0	0	0	Yes	Yes	Yes	Don't know	Yes	Yes	Yes	Yes	Yes	Yes	Yes	Agree	Agree	Agree	Undecided	Agree	Agree	Agree	Bad	Bad	Sometime	Sometime	Sometime	Sometime	Sometime	Sometime	Sometime
924	24	Male	Unmarried	University/ above	> 30,000 BDT	Student	Nuclear	Urban	Rangpur	2-5 years	Gas	8	19	10	University	1	0	1	1	1	0	0	Yes	Yes	Yes	Yes	Yes	No	Yes	Yes	No	No	Yes	Agree	Agree	Agree	Disagree	Agree	Agree	Agree	Very bad	Very bad	Never	Always	Sometime	Sometime	Sometime	Sometime	Sometime
925	24	Male	Unmarried	University/ above	> 30,000 BDT	Student	Nuclear	Urban	Dhaka	> 5 years	Gas	11	21	22	University	1	1	0	0	0	0	0	Yes	Yes	Yes	Yes	Yes	Yes	Yes	Yes	Yes	Yes	Yes	Agree	Agree	Agree	Agree	Agree	Agree	Agree	Bad	Fair	Always	Always	Always	Always	Always	Always	Always
926	25	Male	Unmarried	University/ above	15,000-30,000 BDT	Student	Nuclear	Urban	Dhaka	> 5 years	Gas	7	19	6	University	0	1	1	1	0	1	0	Yes	Yes	Don't know	Don't know	Yes	Yes	Yes	Yes	No	No	Yes	Agree	Agree	Agree	Disagree	Agree	Agree	Agree	Fair	Bad	Sometime	Sometime	Never	Never	Never	Never	Sometime
927	20	Male	Unmarried	University/ above	> 15,000 BDT	Student	Nuclear	Urban	Rangpur	< 2 years	Gas	7	19	12	University	1	0	0	0	0	0	0	Yes	Yes	Yes	Yes	Yes	No	Don't know	Yes	No	No	Yes	Agree	Agree	Agree	Undecided	Undecided	Agree	Agree	Very bad	Very bad	Sometime	Always	Always	Never	Never	Always	Sometime
928	32	Male	Married	University/ above	15,000-30,000 BDT	Employee	Joint	Rural	Rangpur	> 5 years	Wooden stick	11	21	22	University	1	0	0	0	0	0	0	Yes	Yes	Yes	Yes	Yes	Yes	Yes	Yes	Yes	Yes	Yes	Agree	Agree	Agree	Agree	Agree	Agree	Agree	Fair	Good	Always	Always	Always	Always	Always	Always	Always
929	21	Female	Unmarried	University/ above	> 30,000 BDT	Student	Nuclear	Urban	Rangpur	< 2 years	Gas	7	19	16	University	1	0	0	0	1	0	0	Yes	Yes	Yes	Don't know	Yes	Yes	Don't know	No	Don't know	Yes	Yes	Agree	Agree	Disagree	Agree	Agree	Agree	Agree	Good	Fair	Never	Sometime	Sometime	Always	Always	Always	Sometime
930	23	Female	Unmarried	University/ above	15,000-30,000 BDT	Student	Nuclear	Urban	Rangpur	2-5 years	Gas	7	20	9	University	1	0	0	0	0	0	0	Yes	Yes	Yes	Don't know	Yes	Yes	Don't know	Yes	No	No	Yes	Agree	Agree	Agree	Undecided	Agree	Agree	Agree	Very bad	Very bad	Never	Sometime	Never	Sometime	Sometime	Never	Always
931	27	Male	Unmarried	University/ above	15,000-30,000 BDT	Businessman	Nuclear	Urban	Dhaka	> 5 years	Gas	11	21	22	University	1	1	1	1	1	1	1	Yes	Yes	Yes	Yes	Yes	Yes	Yes	Yes	Yes	Yes	Yes	Agree	Agree	Agree	Agree	Agree	Agree	Agree	Very bad	Very bad	Always	Always	Always	Always	Always	Always	Always
932	19	Female	Unmarried	University/ above	15,000-30,000 BDT	Student	Nuclear	Urban	Dhaka	> 5 years	Gas	6	19	14	University	1	1	0	1	0	0	0	Yes	Yes	Don't know	Don't know	Yes	Yes	Don't know	Yes	No	No	Yes	Agree	Agree	Agree	Disagree	Agree	Agree	Agree	Very bad	Very bad	Always	Always	Always	Never	Sometime	Sometime	Sometime
933	20	Male	Unmarried	University/ above	> 30,000 BDT	Student	Nuclear	Urban	Rajshahi	> 5 years	Gas	10	21	11	University	1	0	0	0	0	0	0	Yes	Yes	Yes	Yes	Yes	Yes	Yes	Yes	Yes	No	Yes	Agree	Agree	Agree	Agree	Agree	Agree	Agree	Bad	Bad	Sometime	Never	Sometime	Sometime	Sometime	Sometime	Sometime
934	21	Female	Unmarried	University/ above	> 30,000 BDT	Student	Nuclear	Urban	Dhaka	> 5 years	Gas	9	19	7	University	1	1	1	1	0	0	0	Yes	Yes	Yes	Yes	Yes	Yes	Yes	Yes	Don't know	No	Yes	Agree	Agree	Agree	Disagree	Agree	Agree	Agree	Very bad	Very bad	Never	Sometime	Never	Sometime	Never	Sometime	Sometime
935	26	Male	Unmarried	University/ above	> 30,000 BDT	Student	Joint	Urban	Dhaka	> 5 years	Gas	8	19	6	University	0	0	0	1	0	0	0	Yes	Yes	Yes	Yes	Yes	Yes	Don't know	Yes	Don't know	No	Yes	Agree	Agree	Agree	Disagree	Agree	Agree	Agree	Bad	Very bad	Sometime	Always	Sometime	Never	Never	Never	Never
936	18	Female	Unmarried	College (11-12 grades)	> 30,000 BDT	Student	Nuclear	Urban	Barishal	> 5 years	Gas	7	18	3	Intermediate	1	0	0	0	0	0	0	Yes	Yes	Yes	No	Yes	No	Yes	No	No	Yes	Yes	Agree	Agree	Agree	Disagree	Agree	Agree	Undecided	Fair	Fair	Never	Sometime	Never	Never	Never	Sometime	Sometime
937	18	Female	Unmarried	University/ above	> 30,000 BDT	Student	Joint	Urban	Dhaka	> 5 years	Gas	6	18	14	University	1	1	0	1	1	0	0	Yes	Yes	Yes	No	Yes	No	Yes	Yes	Don't know	No	Don't know	Agree	Agree	Agree	Disagree	Agree	Agree	Undecided	Bad	Bad	Sometime	Always	Never	Sometime	Sometime	Always	Sometime
938	26	Female	Married	University/ above	> 30,000 BDT	Student	Joint	Urban	Dhaka	2-5 years	Gas	9	15	12	University	1	0	0	0	0	0	0	Yes	Yes	Yes	No	Yes	Yes	Yes	Yes	Don't know	Yes	Yes	Agree	Agree	Agree	Disagree	Undecided	Undecided	Disagree	Very bad	Very bad	Sometime	Always	Sometime	Never	Sometime	Sometime	Sometime
939	20	Male	Unmarried	University/ above	15,000-30,000 BDT	Student	Nuclear	Urban	Barishal	> 5 years	Gas	8	20	17	University	1	0	0	0	0	0	0	Yes	Yes	Yes	No	Yes	Yes	Yes	Yes	No	Yes	No	Agree	Agree	Agree	Undecided	Agree	Agree	Agree	Fair	Bad	Sometime	Always	Sometime	Sometime	Sometime	Always	Always
940	18	Male	Unmarried	College (11-12 grades)	15,000-30,000 BDT	Student	Nuclear	Urban	Dhaka	> 5 years	Gas	9	19	11	Intermediate	1	0	0	0	0	0	0	Yes	Yes	Yes	Yes	Yes	No	Yes	Yes	Yes	No	Yes	Agree	Agree	Agree	Undecided	Agree	Agree	Undecided	Very bad	Very bad	Sometime	Never	Never	Never	Never	Always	Always
941	19	Male	Unmarried	College (11-12 grades)	> 30,000 BDT	Student	Nuclear	Urban	Barishal	> 5 years	Gas	9	19	10	Intermediate	0	0	0	0	1	0	0	Yes	Yes	Yes	Don't know	Yes	Yes	Yes	Yes	Yes	No	Yes	Agree	Agree	Agree	Disagree	Agree	Agree	Agree	Fair	Bad	Sometime	Always	Always	Never	Sometime	Always	Never
942	25	Male	Unmarried	University/ above	> 30,000 BDT	Student	Nuclear	Urban	Dhaka	> 5 years	Gas	2	11	4	University	1	0	0	0	0	0	0	Yes	No	Yes	No	No	No	No	No	No	No	No	Undecided	Undecided	Disagree	Agree	Disagree	Disagree	Disagree	Very bad	Bad	Sometime	Sometime	Never	Never	Never	Never	Sometime
943	18	Female	Unmarried	College (11-12 grades)	> 30,000 BDT	Student	Nuclear	Urban	Dhaka	> 5 years	Gas	7	17	11	Intermediate	1	0	0	0	1	0	0	Yes	Yes	Yes	No	Yes	No	Yes	Yes	No	No	Yes	Agree	Agree	Agree	Disagree	Agree	Agree	Disagree	Bad	Fair	Sometime	Always	Sometime	Never	Never	Sometime	Sometime
944	21	Female	Unmarried	University/ above	> 15,000 BDT	Student	Nuclear	Urban	Dhaka	> 5 years	Gas	6	17	8	University	0	0	0	1	0	0	0	Yes	Yes	Yes	Don't know	Yes	Yes	Don't know	Yes	No	No	Don't know	Agree	Agree	Agree	Disagree	Agree	Agree	Disagree	Very bad	Bad	Never	Always	Never	Never	Never	Sometime	Sometime
945	22	Male	Unmarried	University/ above	> 15,000 BDT	Student	Nuclear	Urban	Barishal	> 5 years	Wooden stick	8	18	19	University	1	0	0	0	0	0	0	Yes	Yes	Yes	Yes	Yes	No	Yes	Yes	Yes	No	No	Agree	Agree	Agree	Undecided	Undecided	Agree	Undecided	Good	Fair	Sometime	Always	Always	Sometime	Sometime	Always	Always
946	21	Male	Unmarried	University/ above	15,000-30,000 BDT	Student	Nuclear	Urban	Dhaka	> 5 years	Gas	7	19	11	University	1	0	0	0	0	0	0	Yes	Yes	Yes	No	Yes	Yes	Yes	Yes	No	No	No	Agree	Agree	Agree	Undecided	Agree	Agree	Undecided	Very bad	Very bad	Sometime	Sometime	Sometime	Never	Never	Sometime	Sometime
947	19	Male	Unmarried	College (11-12 grades)	> 15,000 BDT	Student	Nuclear	Rural	Dhaka	> 5 years	Kerosene/ oil	11	21	16	Intermediate	0	1	0	0	0	0	0	Yes	Yes	Yes	Yes	Yes	Yes	Yes	Yes	Yes	Yes	Yes	Agree	Agree	Agree	Agree	Agree	Agree	Agree	Fair	Fair	Sometime	Always	Sometime	Never	Never	Always	Always
948	20	Male	Unmarried	University/ above	> 15,000 BDT	Student	Nuclear	Urban	Dhaka	> 5 years	Electricity	8	20	11	University	1	0	0	0	0	0	0	Yes	Yes	Yes	No	Yes	Yes	No	Yes	Yes	No	Yes	Agree	Agree	Agree	Undecided	Agree	Agree	Agree	Bad	Very bad	Sometime	Always	Sometime	Never	Sometime	Sometime	Sometime
949	40	Male	Unmarried	University/ above	> 30,000 BDT	Employee	Joint	Urban	Rajshahi	> 5 years	Gas	8	20	12	University	1	0	0	0	0	0	0	Yes	Yes	Yes	Yes	Yes	No	Yes	Yes	No	No	Yes	Agree	Agree	Agree	Undecided	Agree	Agree	Agree	Very bad	Very bad	Never	Always	Sometime	Never	Never	Always	Always
950	25	Male	Unmarried	University/ above	> 15,000 BDT	Student	Nuclear	Rural	Barishal	> 5 years	Wooden stick	11	21	6	University	1	0	0	0	0	0	0	Yes	Yes	Yes	Yes	Yes	Yes	Yes	Yes	Yes	Yes	Yes	Agree	Agree	Agree	Agree	Agree	Agree	Agree	Good	Fair	Never	Never	Never	Sometime	Sometime	Never	Never
951	25	Male	Unmarried	University/ above	> 30,000 BDT	Student	Nuclear	Urban	Dhaka	> 5 years	Gas	4	19	2	University	1	1	1	1	0	1	0	Yes	Yes	Don't know	Don't know	Yes	Don't know	Don't know	Yes	No	No	Don't know	Agree	Agree	Agree	Undecided	Agree	Agree	Undecided	Fair	Bad	Sometime	Sometime	Never	Never	Never	Never	Never
952	24	Male	Married	University/ above	> 15,000 BDT	Student	Nuclear	Rural	Dhaka	> 5 years	Gas	7	16	12	University	1	0	0	0	0	0	0	Yes	Yes	Don't know	Yes	Yes	Don't know	Yes	Yes	Don't know	No	Yes	Agree	Agree	Disagree	Disagree	Agree	Agree	Undecided	Very bad	Very bad	Always	Sometime	Always	Always	Never	Always	Sometime
953	22	Male	Unmarried	University/ above	> 15,000 BDT	Student	Joint	Urban	Barishal	2-5 years	Gas	7	20	5	University	0	1	1	0	0	0	0	Yes	Yes	Yes	Yes	Yes	Yes	Don't know	Yes	No	No	Don't know	Agree	Agree	Agree	Undecided	Agree	Agree	Agree	Fair	Bad	Never	Sometime	Sometime	Never	Sometime	Never	Sometime
954	23	Male	Unmarried	University/ above	15,000-30,000 BDT	Student	Nuclear	Urban	Dhaka	< 2 years	Gas	9	18	14	University	1	1	1	1	1	1	1	Yes	Yes	Yes	Yes	Yes	Yes	Yes	Yes	No	No	Yes	Agree	Agree	Agree	Undecided	Agree	Agree	Disagree	Bad	Very bad	Never	Sometime	Sometime	Never	Never	Always	Always
955	22	Male	Unmarried	University/ above	15,000-30,000 BDT	Student	Joint	Rural	Dhaka	> 5 years	Gas	9	19	7	University	0	0	0	0	1	0	0	Yes	Yes	Yes	Don't know	Yes	Yes	Yes	Yes	Yes	No	Yes	Agree	Agree	Agree	Undecided	Agree	Agree	Undecided	Bad	Fair	Never	Sometime	Never	Never	Sometime	Never	Sometime
956	22	Male	Unmarried	University/ above	> 15,000 BDT	Student	Nuclear	Rural	Barishal	2-5 years	Gas	11	21	19	University	0	1	0	0	0	0	0	Yes	Yes	Yes	Yes	Yes	Yes	Yes	Yes	Yes	Yes	Yes	Agree	Agree	Agree	Agree	Agree	Agree	Agree	Good	Bad	Never	Sometime	Always	Always	Always	Always	Always
957	23	Male	Unmarried	University/ above	> 15,000 BDT	Student	Nuclear	Urban	Barishal	2-5 years	Gas	9	19	11	University	0	0	1	0	0	0	0	Yes	Yes	Yes	Yes	Yes	Yes	Yes	Yes	No	No	Yes	Agree	Agree	Agree	Agree	Agree	Agree	Disagree	Fair	Fair	Never	Never	Always	Sometime	Sometime	Never	Sometime
958	21	Male	Unmarried	University/ above	> 15,000 BDT	Student	Nuclear	Urban	Rangpur	< 2 years	Gas	7	17	1	University	0	1	0	0	0	0	0	Yes	Yes	Yes	Don't know	Yes	No	Yes	Yes	No	No	Yes	Agree	Agree	Agree	Disagree	Undecided	Agree	Undecided	Fair	Fair	Never	Sometime	Never	Never	Never	Never	Never
959	23	Female	Married	University/ above	15,000-30,000 BDT	Employee	Nuclear	Urban	Khulna	< 2 years	Gas	9	19	9	University	1	0	0	0	0	0	0	Yes	Yes	Yes	Yes	Yes	Yes	Yes	No	No	Yes	Yes	Agree	Agree	Agree	Disagree	Agree	Agree	Agree	Fair	Bad	Never	Sometime	Sometime	Sometime	Sometime	Sometime	Sometime
960	20	Male	Unmarried	College (11-12 grades)	> 30,000 BDT	Student	Joint	Urban	Dhaka	2-5 years	Gas	5	14	9	Intermediate	1	1	1	0	0	0	0	Yes	Yes	Don't know	Don't know	Yes	No	Yes	Yes	Don't know	No	Don't know	Undecided	Undecided	Undecided	Undecided	Undecided	Undecided	Undecided	Bad	Bad	Never	Sometime	Never	Sometime	Sometime	Sometime	Sometime
961	23	Male	Unmarried	University/ above	15,000-30,000 BDT	Student	Nuclear	Urban	Dhaka	> 5 years	Gas	9	19	22	University	0	1	0	0	0	0	0	Yes	Yes	Yes	Yes	Yes	Yes	No	Yes	Yes	No	Yes	Agree	Agree	Agree	Disagree	Agree	Agree	Agree	Very bad	Very bad	Always	Always	Always	Always	Always	Always	Always
962	20	Female	Unmarried	University/ above	15,000-30,000 BDT	Student	Nuclear	Urban	Barishal	2-5 years	Gas	9	19	9	University	0	0	0	0	0	1	0	Yes	Yes	Yes	Yes	Yes	Don't know	Yes	Yes	Yes	Don't know	Yes	Agree	Agree	Agree	Disagree	Agree	Agree	Agree	Bad	Bad	Never	Always	Never	Never	Sometime	Sometime	Sometime
963	20	Female	Unmarried	University/ above	15,000-30,000 BDT	Student	Nuclear	Urban	Dhaka	> 5 years	Gas	9	18	4	University	0	0	1	0	0	0	0	Yes	Yes	Yes	Don't know	Yes	Yes	Yes	Yes	Yes	No	Yes	Agree	Agree	Agree	Disagree	Agree	Agree	Undecided	Very bad	Very bad	Sometime	Always	Never	Never	Never	Never	Never
964	19	Female	Unmarried	College (11-12 grades)	15,000-30,000 BDT	Student	Nuclear	Urban	Dhaka	> 5 years	Gas	10	20	17	Intermediate	1	0	0	0	0	0	0	Yes	Yes	Yes	Yes	Yes	Yes	Yes	Yes	Yes	No	Yes	Agree	Agree	Agree	Undecided	Agree	Agree	Agree	Very bad	Bad	Sometime	Always	Never	Never	Always	Always	Always
965	20	Male	Unmarried	University/ above	> 30,000 BDT	Student	Nuclear	Urban	Dhaka	> 5 years	Gas	7	19	4	University	1	1	1	1	0	0	0	Yes	Yes	Yes	Don't know	Yes	No	Don't know	Yes	Yes	Don't know	Yes	Agree	Agree	Agree	Disagree	Agree	Agree	Agree	Very bad	Very bad	Sometime	Sometime	Never	Never	Never	Never	Never
966	22	Male	Unmarried	University/ above	> 15,000 BDT	Student	Nuclear	Urban	Rajshahi	< 2 years	Wooden stick	9	20	22	University	0	0	0	0	1	0	0	Yes	Yes	Yes	Yes	Yes	No	Yes	Yes	Yes	No	Yes	Agree	Agree	Agree	Undecided	Agree	Agree	Agree	Bad	Very bad	Always	Always	Always	Always	Always	Always	Always
967	26	Male	Unmarried	University/ above	15,000-30,000 BDT	Businessman	Nuclear	Urban	Barishal	> 5 years	Gas	9	18	9	University	1	0	0	0	0	0	0	Yes	Yes	Yes	Yes	Yes	Yes	Don't know	Yes	Yes	Don't know	Yes	Agree	Agree	Undecided	Undecided	Agree	Agree	Undecided	Fair	Fair	Never	Sometime	Sometime	Never	Sometime	Sometime	Sometime
968	22	Male	Unmarried	University/ above	> 15,000 BDT	Student	Nuclear	Urban	Rajshahi	< 2 years	Wooden stick	11	21	22	University	0	0	0	0	1	0	0	Yes	Yes	Yes	Yes	Yes	Yes	Yes	Yes	Yes	Yes	Yes	Agree	Agree	Agree	Agree	Agree	Agree	Agree	Bad	Very bad	Always	Always	Always	Always	Always	Always	Always
969	27	Female	Married	University/ above	> 30,000 BDT	Unemployed	Nuclear	Urban	Chattogram	> 5 years	Gas	9	21	22	University	0	0	0	0	1	0	0	Yes	Yes	Yes	Yes	Yes	No	Yes	Yes	Yes	No	Yes	Agree	Agree	Agree	Agree	Agree	Agree	Agree	Very bad	Very bad	Always	Always	Always	Always	Always	Always	Always
970	24	Male	Unmarried	University/ above	15,000-30,000 BDT	Student	Joint	Urban	Barishal	> 5 years	Gas	9	20	22	University	1	0	0	0	0	0	0	Yes	Yes	Yes	Yes	Yes	Yes	Yes	No	No	Yes	Yes	Agree	Agree	Agree	Undecided	Agree	Agree	Agree	Good	Fair	Always	Always	Always	Always	Always	Always	Always
971	22	Male	Unmarried	University/ above	> 15,000 BDT	Student	Nuclear	Urban	Barishal	> 5 years	Gas	9	20	15	University	0	1	0	0	0	0	0	Yes	Yes	Yes	Yes	Yes	No	Yes	Yes	Yes	No	Yes	Agree	Agree	Agree	Undecided	Agree	Agree	Agree	Fair	Bad	Sometime	Sometime	Always	Always	Never	Sometime	Always
972	23	Male	Unmarried	University/ above	15,000-30,000 BDT	Student	Joint	Rural	Rajshahi	2-5 years	Gas	10	20	13	University	1	0	0	0	0	0	0	Yes	Yes	Yes	Yes	Yes	Yes	Yes	Yes	Yes	No	Yes	Agree	Agree	Agree	Undecided	Agree	Agree	Agree	Fair	Bad	Sometime	Sometime	Sometime	Sometime	Never	Always	Always
973	22	Male	Unmarried	University/ above	> 30,000 BDT	Student	Nuclear	Urban	Chattogram	2-5 years	Gas	7	20	12	University	1	0	1	1	1	0	0	Yes	Yes	Yes	Don't know	Yes	No	Yes	Yes	No	No	Yes	Agree	Agree	Agree	Undecided	Agree	Agree	Agree	Fair	Bad	Never	Sometime	Always	Always	Sometime	Sometime	Sometime
974	20	Female	Married	University/ above	15,000-30,000 BDT	Student	Joint	Urban	Rajshahi	< 2 years	Gas	6	20	10	University	0	0	0	0	1	0	0	Yes	Yes	Yes	Yes	Yes	No	Don't know	Yes	No	No	Don't know	Agree	Agree	Agree	Undecided	Agree	Agree	Agree	Bad	Fair	Never	Always	Always	Never	Never	Never	Never
975	20	Female	Unmarried	University/ above	> 30,000 BDT	Student	Nuclear	Urban	Barishal	2-5 years	Gas	7	21	14	University	0	0	1	0	0	0	0	Yes	Yes	Yes	No	Yes	Yes	Yes	Yes	No	No	Don't know	Agree	Agree	Agree	Agree	Agree	Agree	Agree	Good	Good	Sometime	Sometime	Sometime	Never	Never	Always	Always
976	20	Female	Unmarried	University/ above	15,000-30,000 BDT	Student	Joint	Rural	Barishal	> 5 years	Wooden stick	6	20	14	University	0	1	0	0	0	0	0	No	Yes	Yes	Yes	Yes	No	No	Yes	No	No	Yes	Agree	Agree	Agree	Undecided	Agree	Agree	Agree	Fair	Fair	Sometime	Sometime	Never	Sometime	Never	Always	Sometime
977	20	Female	Unmarried	University/ above	15,000-30,000 BDT	Student	Nuclear	Urban	Rajshahi	< 2 years	Gas	6	18	2	University	1	0	0	0	0	0	0	Yes	Yes	Don't know	Yes	Yes	Don't know	Don't know	Yes	No	Don't know	Yes	Agree	Agree	Agree	Undecided	Agree	Agree	Disagree	Fair	Bad	Never	Sometime	Sometime	Never	Never	Never	Never
978	22	Female	Unmarried	University/ above	15,000-30,000 BDT	Student	Nuclear	Rural	Barishal	> 5 years	Wooden stick	10	20	12	University	0	0	1	0	0	0	0	Yes	Yes	Yes	Don't know	Yes	Yes	Yes	Yes	Yes	Yes	Yes	Agree	Agree	Agree	Undecided	Agree	Agree	Agree	Fair	Fair	Never	Sometime	Sometime	Never	Never	Sometime	Sometime
979	22	Male	Unmarried	University/ above	15,000-30,000 BDT	Student	Nuclear	Rural	Barishal	> 5 years	Wooden stick	7	20	11	University	1	1	1	1	1	1	0	Yes	Yes	Yes	Don't know	Yes	No	Yes	Yes	No	No	Yes	Agree	Agree	Agree	Agree	Agree	Agree	Undecided	Fair	Fair	Sometime	Always	Sometime	Sometime	Never	Sometime	Sometime
980	23	Male	Unmarried	University/ above	15,000-30,000 BDT	Student	Nuclear	Rural	Barishal	> 5 years	Wooden stick	11	21	20	University	1	0	0	0	0	0	0	Yes	Yes	Yes	Yes	Yes	Yes	Yes	Yes	Yes	Yes	Yes	Agree	Agree	Agree	Agree	Agree	Agree	Agree	Fair	Fair	Sometime	Sometime	Always	Always	Always	Always	Always
981	21	Male	Unmarried	University/ above	> 15,000 BDT	Student	Nuclear	Urban	Dhaka	> 5 years	Gas	9	18	8	University	1	1	1	1	0	1	0	Yes	Yes	Yes	Don't know	Yes	Yes	Yes	Yes	Yes	No	Yes	Agree	Agree	Agree	Undecided	Agree	Agree	Disagree	Very bad	Very bad	Sometime	Sometime	Never	Never	Never	Sometime	Sometime
982	21	Female	Unmarried	University/ above	15,000-30,000 BDT	Student	Nuclear	Urban	Khulna	< 2 years	Electricity	7	18	14	University	1	0	0	0	0	0	0	Yes	Yes	Yes	Yes	Yes	No	Don't know	Yes	Yes	No	No	Agree	Agree	Undecided	Disagree	Agree	Agree	Agree	Fair	Bad	Sometime	Always	Never	Never	Never	Always	Always
983	24	Male	Unmarried	University/ above	> 30,000 BDT	Student	Nuclear	Urban	Chattogram	2-5 years	Gas	8	20	15	University	1	1	1	1	1	0	0	Yes	Yes	Yes	Yes	Yes	No	Yes	Yes	No	No	Yes	Agree	Agree	Agree	Undecided	Agree	Agree	Agree	Very bad	Very bad	Sometime	Always	Always	Sometime	Always	Sometime	Sometime
984	23	Male	Unmarried	University/ above	> 15,000 BDT	Student	Joint	Rural	Chattogram	> 5 years	Wooden stick	11	21	22	University	1	0	0	0	0	0	0	Yes	Yes	Yes	Yes	Yes	Yes	Yes	Yes	Yes	Yes	Yes	Agree	Agree	Agree	Agree	Agree	Agree	Agree	Good	Fair	Always	Always	Always	Always	Always	Always	Always
985	22	Male	Unmarried	University/ above	> 30,000 BDT	Student	Nuclear	Urban	Barishal	< 2 years	Gas	8	17	16	University	1	1	1	1	0	1	0	Yes	Yes	Yes	Yes	Yes	No	No	Yes	Yes	No	Yes	Agree	Agree	Agree	Disagree	Agree	Agree	Disagree	Very bad	Very bad	Never	Always	Always	Never	Sometime	Always	Always
986	19	Male	Unmarried	College (11-12 grades)	15,000-30,000 BDT	Student	Nuclear	Urban	Rangpur	> 5 years	Gas	8	19	5	Intermediate	0	0	0	0	1	0	0	Yes	Yes	Yes	Don't know	Yes	Yes	Yes	Yes	No	No	Yes	Agree	Agree	Agree	Disagree	Agree	Agree	Agree	Bad	Very bad	Sometime	Sometime	Never	Never	Never	Never	Sometime
987	23	Male	Unmarried	College (11-12 grades)	15,000-30,000 BDT	Student	Joint	Urban	Dhaka	2-5 years	Wooden stick	8	17	12	Intermediate	1	0	0	0	0	0	0	Yes	Yes	Yes	Yes	Yes	Yes	Yes	Yes	No	No	No	Agree	Agree	Agree	Disagree	Agree	Agree	Disagree	Bad	Fair	Sometime	Sometime	Sometime	Never	Never	Always	Sometime
988	21	Female	Unmarried	University/ above	15,000-30,000 BDT	Student	Nuclear	Urban	Barishal	< 2 years	Gas	8	19	3	University	1	0	1	0	0	0	0	Yes	Yes	Yes	Don't know	Yes	Yes	Don't know	Yes	Yes	No	Yes	Agree	Agree	Agree	Disagree	Agree	Agree	Agree	Fair	Good	Never	Sometime	Never	Sometime	Never	Never	Sometime
989	21	Male	Unmarried	University/ above	> 30,000 BDT	Student	Nuclear	Urban	Chattogram	> 5 years	Gas	9	20	12	University	1	1	1	1	1	1	0	Yes	Yes	Yes	Yes	Yes	No	Yes	Yes	Yes	No	Yes	Agree	Agree	Agree	Undecided	Agree	Agree	Agree	Fair	Very bad	Always	Sometime	Always	Never	Sometime	Sometime	Sometime
990	23	Male	Unmarried	University/ above	> 30,000 BDT	Student	Joint	Rural	Barishal	2-5 years	Wooden stick	7	20	18	University	0	0	1	0	1	0	0	Yes	Yes	No	Yes	Yes	Yes	No	No	No	Yes	Yes	Agree	Agree	Undecided	Agree	Agree	Agree	Agree	Fair	Fair	Always	Sometime	Always	Always	Sometime	Sometime	Sometime
991	20	Female	Unmarried	Below college (< 11 grades)	> 30,000 BDT	Unemployed	Joint	Urban	Dhaka	< 2 years	Wooden stick	11	21	22	Secondary	1	0	0	0	0	0	0	Yes	Yes	Yes	Yes	Yes	Yes	Yes	Yes	Yes	Yes	Yes	Agree	Agree	Agree	Agree	Agree	Agree	Agree	Bad	Bad	Always	Always	Always	Always	Always	Always	Always
992	20	Female	Married	Below college (< 11 grades)	> 15,000 BDT	Student	Nuclear	Rural	Chattogram	> 5 years	Wooden stick	11	21	22	No formal education	0	0	1	0	0	0	0	Yes	Yes	Yes	Yes	Yes	Yes	Yes	Yes	Yes	Yes	Yes	Agree	Agree	Agree	Agree	Agree	Agree	Agree	Bad	Bad	Always	Always	Always	Always	Always	Always	Always
993	27	Female	Unmarried	Below college (< 11 grades)	15,000-30,000 BDT	Employee	Joint	Urban	Barishal	> 5 years	Wooden stick	11	21	22	Secondary	1	0	0	0	0	0	0	Yes	Yes	Yes	Yes	Yes	Yes	Yes	Yes	Yes	Yes	Yes	Agree	Agree	Agree	Agree	Agree	Agree	Agree	Bad	Bad	Always	Always	Always	Always	Always	Always	Always
994	25	Male	Married	Below college (< 11 grades)	> 15,000 BDT	Others	Joint	Rural	Rangpur	2-5 years	Wooden stick	11	21	22	Secondary	1	0	0	0	0	0	0	Yes	Yes	Yes	Yes	Yes	Yes	Yes	Yes	Yes	Yes	Yes	Agree	Agree	Agree	Agree	Agree	Agree	Agree	Bad	Bad	Always	Always	Always	Always	Always	Always	Always
995	28	Male	Unmarried	Below college (< 11 grades)	15,000-30,000 BDT	Unemployed	Joint	Urban	Rangpur	> 5 years	Wooden stick	11	21	22	Secondary	0	0	0	1	0	0	0	Yes	Yes	Yes	Yes	Yes	Yes	Yes	Yes	Yes	Yes	Yes	Agree	Agree	Agree	Agree	Agree	Agree	Agree	Bad	Bad	Always	Always	Always	Always	Always	Always	Always
996	27	Female	Married	Below college (< 11 grades)	> 15,000 BDT	Others	Joint	Urban	Rangpur	2-5 years	Wooden stick	11	21	22	Secondary	0	0	0	0	0	1	0	Yes	Yes	Yes	Yes	Yes	Yes	Yes	Yes	Yes	Yes	Yes	Agree	Agree	Agree	Agree	Agree	Agree	Agree	Fair	Bad	Always	Always	Always	Always	Always	Always	Always
997	30	Male	Married	University/ above	> 30,000 BDT	Employee	Joint	Urban	Rangpur	> 5 years	Gas	11	21	22	University	1	0	0	0	0	0	0	Yes	Yes	Yes	Yes	Yes	Yes	Yes	Yes	Yes	Yes	Yes	Agree	Agree	Agree	Agree	Agree	Agree	Agree	Bad	Bad	Always	Always	Always	Always	Always	Always	Always
998	20	Female	Unmarried	College (11-12 grades)	> 15,000 BDT	Student	Joint	Urban	Khulna	> 5 years	Wooden stick	11	21	22	Intermediate	0	0	0	0	0	1	0	Yes	Yes	Yes	Yes	Yes	Yes	Yes	Yes	Yes	Yes	Yes	Agree	Agree	Agree	Agree	Agree	Agree	Agree	Bad	Bad	Always	Always	Always	Always	Always	Always	Always
999	35	Male	Married	University/ above	> 30,000 BDT	Employee	Joint	Urban	Rangpur	> 5 years	Electricity	11	21	22	University	0	0	0	0	0	0	1	Yes	Yes	Yes	Yes	Yes	Yes	Yes	Yes	Yes	Yes	Yes	Agree	Agree	Agree	Agree	Agree	Agree	Agree	Bad	Bad	Always	Always	Always	Always	Always	Always	Always
1000	28	Male	Married	College (11-12 grades)	> 15,000 BDT	Unemployed	Joint	Rural	Rangpur	> 5 years	Gas	11	21	22	Intermediate	1	0	0	0	0	0	0	Yes	Yes	Yes	Yes	Yes	Yes	Yes	Yes	Yes	Yes	Yes	Agree	Agree	Agree	Agree	Agree	Agree	Agree	Bad	Bad	Always	Always	Always	Always	Always	Always	Always
1001	20	Female	Married	College (11-12 grades)	> 15,000 BDT	Others	Joint	Urban	Dhaka	> 5 years	Wooden stick	11	21	22	Intermediate	0	0	0	1	0	0	0	Yes	Yes	Yes	Yes	Yes	Yes	Yes	Yes	Yes	Yes	Yes	Agree	Agree	Agree	Agree	Agree	Agree	Agree	Bad	Bad	Always	Always	Always	Always	Always	Always	Always
1002	29	Female	Unmarried	Below college (< 11 grades)	15,000-30,000 BDT	Businessman	Joint	Urban	Khulna	2-5 years	Kerosene/ oil	11	21	22	Primary	0	0	0	0	0	1	0	Yes	Yes	Yes	Yes	Yes	Yes	Yes	Yes	Yes	Yes	Yes	Agree	Agree	Agree	Agree	Agree	Agree	Agree	Bad	Bad	Always	Always	Always	Always	Always	Always	Always
1003	18	Female	Unmarried	College (11-12 grades)	> 30,000 BDT	Student	Nuclear	Urban	Barishal	> 5 years	Gas	11	21	13	Intermediate	1	0	0	0	0	0	0	Yes	Yes	Yes	Yes	Yes	Yes	Yes	Yes	Yes	Yes	Yes	Agree	Agree	Agree	Agree	Agree	Agree	Agree	Fair	Fair	Never	Sometime	Never	Sometime	Sometime	Always	Sometime
1004	18	Male	Unmarried	College (11-12 grades)	> 30,000 BDT	Student	Nuclear	Urban	Dhaka	2-5 years	Gas	8	20	14	Intermediate	0	0	1	0	0	0	0	Yes	Yes	Yes	Don't know	Yes	Yes	Don't know	Yes	No	Yes	Yes	Agree	Agree	Agree	Undecided	Agree	Agree	Agree	Very bad	Very bad	Never	Always	Always	Always	Always	Sometime	Sometime
1005	20	Female	Unmarried	University/ above	> 30,000 BDT	Student	Nuclear	Urban	Dhaka	> 5 years	Gas	6	20	17	University	0	1	0	0	0	0	0	Yes	Yes	Don't know	No	Yes	Yes	Don't know	Yes	Yes	Don't know	Don't know	Agree	Agree	Agree	Undecided	Agree	Agree	Agree	Fair	Fair	Sometime	Always	Always	Sometime	Sometime	Always	Sometime
1006	23	Male	Unmarried	University/ above	> 15,000 BDT	Student	Nuclear	Rural	Khulna	2-5 years	Wooden stick	6	19	8	University	0	1	0	0	0	0	0	Yes	Yes	Don't know	Don't know	Yes	No	Don't know	Yes	Yes	No	Yes	Agree	Agree	Agree	Disagree	Agree	Agree	Agree	Very bad	Bad	Never	Never	Sometime	Never	Always	Sometime	Sometime
1007	24	Male	Unmarried	University/ above	> 15,000 BDT	Student	Joint	Urban	Sylhet	> 5 years	Gas	10	20	15	University	0	0	0	0	1	0	0	Yes	Yes	Yes	Yes	Yes	Yes	Yes	Yes	No	Yes	Yes	Undecided	Agree	Agree	Agree	Agree	Agree	Agree	Bad	Fair	Sometime	Sometime	Sometime	Always	Never	Always	Always
1008	23	Female	Unmarried	University/ above	> 30,000 BDT	Student	Nuclear	Urban	Dhaka	> 5 years	Gas	11	21	15	University	1	1	1	1	1	1	1	Yes	Yes	Yes	Yes	Yes	Yes	Yes	Yes	Yes	Yes	Yes	Agree	Agree	Agree	Agree	Agree	Agree	Agree	Bad	Good	Never	Sometime	Sometime	Sometime	Never	Always	Always
1009	21	Female	Married	University/ above	> 15,000 BDT	Student	Nuclear	Rural	Chattogram	> 5 years	Wooden stick	11	20	21	University	1	0	0	0	0	0	0	Yes	Yes	Yes	Yes	Yes	Yes	Yes	Yes	Yes	Yes	Yes	Agree	Agree	Agree	Undecided	Agree	Agree	Agree	Fair	Fair	Sometime	Always	Always	Always	Always	Always	Always
1010	25	Female	Married	University/ above	15,000-30,000 BDT	Housewife	Joint	Urban	Chattogram	> 5 years	Gas	8	18	16	University	1	0	1	0	0	0	0	Yes	Yes	Yes	Don't know	Yes	Yes	Yes	Yes	No	Yes	No	Agree	Agree	Undecided	Agree	Agree	Agree	Disagree	Very bad	Very bad	Never	Sometime	Sometime	Always	Always	Always	Always
1011	26	Female	Unmarried	University/ above	15,000-30,000 BDT	Student	Nuclear	Rural	Dhaka	> 5 years	Gas	6	19	7	University	1	1	1	1	0	0	0	Yes	Yes	Yes	Yes	Yes	No	Don't know	Yes	No	No	Don't know	Agree	Agree	Agree	Undecided	Agree	Agree	Undecided	Fair	Bad	Never	Sometime	Sometime	Never	Never	Sometime	Sometime
1012	22	Female	Unmarried	University/ above	> 15,000 BDT	Student	Nuclear	Urban	Barishal	> 5 years	Gas	9	20	19	University	0	0	0	1	0	0	0	Yes	Yes	Yes	Yes	Yes	No	Yes	Yes	No	Yes	Yes	Agree	Agree	Agree	Undecided	Agree	Agree	Agree	Fair	Good	Sometime	Always	Sometime	Always	Sometime	Always	Always
1013	22	Male	Unmarried	College (11-12 grades)	15,000-30,000 BDT	Student	Joint	Urban	Barishal	< 2 years	Gas	11	21	22	Intermediate	1	0	0	0	0	0	0	Yes	Yes	Yes	Yes	Yes	Yes	Yes	Yes	Yes	Yes	Yes	Agree	Agree	Agree	Agree	Agree	Agree	Agree	Fair	Fair	Always	Always	Always	Always	Always	Always	Always
1014	22	Male	Unmarried	College (11-12 grades)	> 30,000 BDT	Student	Nuclear	Urban	Barishal	> 5 years	Gas	11	19	22	Intermediate	1	0	0	0	0	0	0	Yes	Yes	Yes	Yes	Yes	Yes	Yes	Yes	Yes	Yes	Yes	Agree	Agree	Undecided	Agree	Agree	Agree	Undecided	Good	Fair	Always	Always	Always	Always	Always	Always	Always
1015	18	Female	Unmarried	College (11-12 grades)	15,000-30,000 BDT	Student	Nuclear	Urban	Dhaka	> 5 years	Gas	5	19	3	Intermediate	1	1	1	1	0	0	0	Yes	No	Yes	Yes	Yes	No	Don't know	Yes	No	No	Don't know	Agree	Agree	Agree	Undecided	Agree	Agree	Undecided	Fair	Bad	Never	Sometime	Never	Never	Never	Sometime	Never
1016	31	Female	Married	University/ above	> 30,000 BDT	Employee	Joint	Urban	Dhaka	> 5 years	Gas	11	20	17	University	1	0	0	0	0	0	0	Yes	Yes	Yes	Yes	Yes	Yes	Yes	Yes	Yes	Yes	Yes	Agree	Agree	Agree	Undecided	Agree	Agree	Agree	Bad	Very bad	Sometime	Always	Always	Always	Sometime	Always	Sometime
1017	20	Female	Unmarried	University/ above	> 30,000 BDT	Student	Nuclear	Urban	Chattogram	> 5 years	Gas	8	20	17	University	1	1	1	1	1	1	0	Yes	Yes	Yes	Yes	Yes	No	Yes	Yes	No	No	Yes	Agree	Agree	Agree	Undecided	Agree	Agree	Agree	Very bad	Bad	Always	Always	Sometime	Never	Never	Always	Always
1018	29	Male	Married	University/ above	> 30,000 BDT	Employee	Nuclear	Urban	Dhaka	> 5 years	Electricity	11	21	18	University	1	0	0	0	0	0	0	Yes	Yes	Yes	Yes	Yes	Yes	Yes	Yes	Yes	Yes	Yes	Agree	Agree	Agree	Agree	Agree	Agree	Agree	Bad	Bad	Sometime	Sometime	Never	Always	Always	Always	Always
1019	23	Male	Unmarried	University/ above	15,000-30,000 BDT	Student	Joint	Rural	Dhaka	2-5 years	Electricity	10	19	18	University	1	0	0	0	0	0	0	Yes	Yes	Yes	Yes	Yes	No	Yes	Yes	Yes	Yes	Yes	Agree	Agree	Agree	Disagree	Agree	Agree	Agree	Fair	Fair	Sometime	Always	Always	Always	Sometime	Sometime	Always
1020	28	Male	Unmarried	University/ above	15,000-30,000 BDT	Student	Joint	Rural	Chattogram	> 5 years	Gas	11	20	14	University	1	1	0	1	0	0	0	Yes	Yes	Yes	Yes	Yes	Yes	Yes	Yes	Yes	Yes	Yes	Agree	Agree	Agree	Agree	Agree	Agree	Undecided	Bad	Fair	Always	Sometime	Sometime	Sometime	Always	Always	Sometime
1021	23	Male	Unmarried	University/ above	> 15,000 BDT	Student	Joint	Urban	Dhaka	2-5 years	Gas	10	19	21	University	1	0	0	0	0	0	0	Yes	Yes	Yes	No	Yes	Yes	Yes	Yes	Yes	Yes	Yes	Agree	Disagree	Agree	Agree	Agree	Agree	Agree	Fair	Good	Sometime	Always	Always	Always	Always	Always	Always
1022	28	Male	Married	University/ above	> 15,000 BDT	Unemployed	Nuclear	Urban	Rangpur	> 5 years	Gas	9	19	16	University	1	1	1	1	1	1	1	Yes	Yes	Yes	Don't know	Yes	Yes	Yes	Yes	Yes	No	Yes	Agree	Agree	Agree	Undecided	Agree	Agree	Undecided	Very bad	Very bad	Never	Always	Always	Sometime	Never	Always	Always
1023	25	Male	Unmarried	University/ above	> 15,000 BDT	Student	Nuclear	Rural	Dhaka	2-5 years	Gas	5	20	7	University	0	0	1	1	1	0	0	Yes	Yes	Don't know	Don't know	Yes	No	Don't know	Yes	No	No	Yes	Agree	Agree	Agree	Undecided	Agree	Agree	Agree	Good	Bad	Sometime	Never	Never	Never	Never	Sometime	Sometime
1024	25	Female	Unmarried	University/ above	15,000-30,000 BDT	Businessman	Nuclear	Urban	Dhaka	> 5 years	Gas	9	20	13	University	0	0	1	0	0	0	0	Yes	Yes	Yes	Yes	Yes	No	Yes	Yes	Yes	No	Yes	Agree	Agree	Agree	Undecided	Agree	Agree	Agree	Very bad	Bad	Never	Always	Sometime	Never	Never	Sometime	Sometime
1025	34	Male	Married	University/ above	> 30,000 BDT	Businessman	Nuclear	Urban	Chattogram	> 5 years	Gas	8	18	1	University	1	0	0	0	0	0	0	Yes	Yes	Yes	Yes	Yes	Yes	No	Yes	Don't know	No	Yes	Agree	Agree	Agree	Undecided	Agree	Agree	Disagree	Very bad	Bad	Never	Sometime	Never	Never	Never	Never	Never
1026	50	Female	Married	University/ above	15,000-30,000 BDT	Housewife	Nuclear	Urban	Barishal	2-5 years	Gas	9	19	18	University	1	1	1	1	1	0	0	Yes	Yes	Yes	Yes	Yes	No	Yes	Yes	Yes	No	Yes	Agree	Agree	Agree	Disagree	Agree	Agree	Agree	Very bad	Fair	Sometime	Always	Sometime	Sometime	Always	Always	Always
1027	21	Male	Unmarried	University/ above	> 15,000 BDT	Student	Joint	Urban	Dhaka	< 2 years	Gas	7	19	6	University	1	0	0	0	0	0	0	Yes	Yes	Yes	Don't know	Yes	Yes	No	Yes	No	No	Yes	Agree	Agree	Agree	Disagree	Agree	Agree	Agree	Very bad	Good	Never	Always	Sometime	Sometime	Always	Never	Never
1028	21	Male	Unmarried	University/ above	> 30,000 BDT	Student	Nuclear	Urban	Chattogram	2-5 years	Gas	8	19	13	University	1	1	1	1	1	1	1	Yes	Yes	Yes	Yes	Yes	No	Yes	Yes	No	No	Yes	Agree	Agree	Agree	Disagree	Agree	Agree	Agree	Very bad	Very bad	Sometime	Sometime	Sometime	Never	Never	Always	Always
1029	21	Male	Unmarried	University/ above	> 30,000 BDT	Student	Nuclear	Urban	Rajshahi	> 5 years	Gas	7	19	16	University	1	1	1	1	1	1	1	Yes	Yes	Yes	Yes	Yes	No	Don't know	Yes	No	No	Yes	Agree	Agree	Agree	Disagree	Agree	Agree	Agree	Very bad	Bad	Always	Sometime	Sometime	Never	Never	Always	Always
1030	40	Male	Married	University/ above	> 30,000 BDT	Employee	Nuclear	Urban	Rajshahi	> 5 years	Gas	5	19	14	University	1	1	1	1	1	1	1	Yes	Yes	Don't know	Don't know	Yes	No	Don't know	Yes	No	No	Yes	Agree	Agree	Agree	Disagree	Agree	Agree	Agree	Very bad	Bad	Always	Sometime	Sometime	Never	Never	Always	Always
1031	41	Female	Married	University/ above	> 30,000 BDT	Housewife	Nuclear	Urban	Rajshahi	> 5 years	Gas	5	18	17	University	1	1	1	1	1	1	1	Yes	Yes	Don't know	Don't know	Yes	No	Don't know	Yes	No	No	Yes	Agree	Agree	Agree	Disagree	Agree	Agree	Undecided	Very bad	Bad	Sometime	Always	Always	Sometime	Sometime	Always	Always
1032	24	Female	Unmarried	University/ above	> 30,000 BDT	Student	Nuclear	Urban	Dhaka	> 5 years	Gas	8	19	18	University	1	1	1	1	1	1	1	Yes	Yes	Yes	Yes	Yes	No	No	Yes	No	Yes	Yes	Agree	Agree	Agree	Disagree	Agree	Agree	Agree	Very bad	Bad	Sometime	Sometime	Always	Sometime	Sometime	Always	Always
1033	24	Male	Unmarried	College (11-12 grades)	> 30,000 BDT	Others	Joint	Urban	Chattogram	< 2 years	Gas	11	21	22	Intermediate	1	0	0	0	0	0	0	Yes	Yes	Yes	Yes	Yes	Yes	Yes	Yes	Yes	Yes	Yes	Agree	Agree	Agree	Agree	Agree	Agree	Agree	Bad	Fair	Always	Always	Always	Always	Always	Always	Always
1034	23	Male	Unmarried	College (11-12 grades)	15,000-30,000 BDT	Student	Joint	Rural	Chattogram	< 2 years	Gas	11	21	11	Intermediate	1	0	0	0	0	0	0	Yes	Yes	Yes	Yes	Yes	Yes	Yes	Yes	Yes	Yes	Yes	Agree	Agree	Agree	Agree	Agree	Agree	Agree	Very bad	Very bad	Sometime	Always	Sometime	Never	Never	Sometime	Sometime
1035	21	Female	Unmarried	University/ above	> 30,000 BDT	Student	Nuclear	Urban	Dhaka	> 5 years	Gas	9	19	17	University	1	0	0	0	0	0	0	No	Yes	Yes	Don't know	Yes	Yes	Yes	Yes	Yes	Yes	Yes	Agree	Agree	Agree	Undecided	Agree	Agree	Undecided	Very bad	Very bad	Sometime	Always	Always	Sometime	Sometime	Always	Always
1036	22	Male	Unmarried	University/ above	15,000-30,000 BDT	Student	Nuclear	Urban	Dhaka	2-5 years	Gas	9	16	22	University	1	0	0	0	0	0	0	Yes	Yes	Yes	Yes	Yes	Yes	No	Yes	No	Yes	Yes	Agree	Undecided	Agree	Undecided	Undecided	Undecided	Undecided	Fair	Fair	Always	Always	Always	Always	Always	Always	Always
1037	21	Male	Unmarried	College (11-12 grades)	> 15,000 BDT	Student	Nuclear	Urban	Rangpur	< 2 years	Wooden stick	9	21	22	Intermediate	1	0	0	0	0	0	0	Yes	Yes	Yes	Don't know	Yes	Don't know	Yes	Yes	Yes	Yes	Yes	Agree	Agree	Agree	Agree	Agree	Agree	Agree	Good	Good	Always	Always	Always	Always	Always	Always	Always
1038	21	Male	Unmarried	University/ above	15,000-30,000 BDT	Student	Joint	Urban	Dhaka	> 5 years	Gas	11	21	22	University	0	0	1	0	0	0	0	Yes	Yes	Yes	Yes	Yes	Yes	Yes	Yes	Yes	Yes	Yes	Agree	Agree	Agree	Agree	Agree	Agree	Agree	Bad	Good	Always	Always	Always	Always	Always	Always	Always
1039	21	Male	Unmarried	University/ above	> 30,000 BDT	Student	Joint	Urban	Dhaka	2-5 years	Gas	9	19	10	University	1	1	1	0	0	0	0	Yes	Yes	Yes	Yes	Yes	Yes	Yes	Yes	No	No	Yes	Agree	Agree	Agree	Disagree	Agree	Agree	Agree	Very bad	Very bad	Never	Always	Never	Never	Never	Always	Never
1040	21	Male	Unmarried	University/ above	15,000-30,000 BDT	Student	Nuclear	Urban	Dhaka	2-5 years	Gas	9	19	19	University	0	0	1	0	0	0	0	Yes	Yes	Yes	Yes	Yes	Yes	Yes	Yes	No	No	Yes	Agree	Agree	Agree	Disagree	Agree	Agree	Agree	Fair	Fair	Always	Always	Always	Sometime	Always	Always	Sometime
1041	23	Female	Unmarried	University/ above	> 15,000 BDT	Student	Nuclear	Urban	Dhaka	> 5 years	Gas	9	20	7	University	1	1	1	1	1	1	0	Yes	Yes	Yes	Yes	Yes	Yes	Yes	Yes	No	No	Yes	Agree	Agree	Agree	Undecided	Agree	Agree	Agree	Very bad	Bad	Sometime	Sometime	Never	Never	Sometime	Never	Never
1042	52	Male	Married	University/ above	> 30,000 BDT	Employee	Nuclear	Urban	Dhaka	> 5 years	Gas	7	19	10	University	0	1	1	1	0	0	0	Yes	Yes	Yes	Don't know	Yes	No	Yes	Yes	No	No	Yes	Agree	Agree	Agree	Disagree	Agree	Agree	Agree	Fair	Bad	Sometime	Always	Never	Never	Never	Always	Never
1043	20	Female	Married	University/ above	15,000-30,000 BDT	Student	Nuclear	Urban	Dhaka	< 2 years	Gas	7	20	4	University	0	0	0	0	1	0	0	Yes	Yes	Don't know	No	Yes	Yes	Yes	Yes	Yes	No	No	Agree	Agree	Agree	Undecided	Agree	Agree	Agree	Fair	Fair	Never	Sometime	Never	Never	Never	Sometime	Sometime
1044	21	Female	Unmarried	University/ above	> 30,000 BDT	Student	Joint	Urban	Dhaka	> 5 years	Gas	9	18	8	University	1	1	1	0	1	0	0	Yes	Yes	Yes	Yes	Yes	No	Yes	Yes	Yes	No	Yes	Agree	Agree	Agree	Disagree	Undecided	Agree	Agree	Very bad	Very bad	Sometime	Sometime	Sometime	Never	Never	Sometime	Sometime
1045	20	Female	Unmarried	University/ above	15,000-30,000 BDT	Student	Nuclear	Urban	Dhaka	> 5 years	Gas	8	20	4	University	0	0	0	0	1	0	0	Yes	Yes	Yes	No	Yes	Yes	Don't know	Yes	Yes	No	Yes	Agree	Agree	Agree	Undecided	Agree	Agree	Agree	Very bad	Bad	Never	Sometime	Never	Never	Never	Never	Never
1046	21	Female	Unmarried	College (11-12 grades)	> 30,000 BDT	Student	Nuclear	Urban	Dhaka	> 5 years	Gas	11	17	12	Intermediate	0	0	0	0	0	1	0	Yes	Yes	Yes	Yes	Yes	Yes	Yes	Yes	Yes	Yes	Yes	Agree	Undecided	Disagree	Undecided	Agree	Agree	Agree	Good	Good	Always	Sometime	Sometime	Sometime	Sometime	Sometime	Sometime
1047	21	Male	Unmarried	University/ above	> 15,000 BDT	Student	Nuclear	Urban	Dhaka	< 2 years	Gas	6	18	8	University	1	0	0	0	0	0	0	Yes	Yes	Yes	Don't know	Yes	No	Don't know	Yes	No	No	Yes	Agree	Agree	Agree	Disagree	Agree	Agree	Undecided	Fair	Fair	Sometime	Sometime	Sometime	Never	Never	Sometime	Sometime
1048	63	Male	Divorced/ widowed	University/ above	> 15,000 BDT	Others	Joint	Urban	Chattogram	> 5 years	Wooden stick	6	19	12	University	0	1	1	1	1	1	0	Yes	Yes	Yes	Don't know	Don't know	No	Don't know	Yes	No	Yes	Yes	Agree	Agree	Agree	Disagree	Agree	Agree	Agree	Very bad	Very bad	Never	Sometime	Sometime	Always	Always	Sometime	Sometime
1049	20	Female	Unmarried	University/ above	15,000-30,000 BDT	Student	Nuclear	Urban	Dhaka	> 5 years	Gas	7	21	8	University	1	1	1	1	1	0	0	Yes	Yes	Yes	Don't know	Yes	No	Yes	Yes	No	No	Yes	Agree	Agree	Agree	Agree	Agree	Agree	Agree	Very bad	Very bad	Sometime	Sometime	Never	Sometime	Never	Sometime	Sometime
1050	21	Female	Unmarried	University/ above	> 30,000 BDT	Student	Nuclear	Urban	Dhaka	> 5 years	Gas	11	19	10	University	0	0	1	0	0	0	0	Yes	Yes	Yes	Yes	Yes	Yes	Yes	Yes	Yes	Yes	Yes	Agree	Agree	Agree	Disagree	Agree	Agree	Agree	Very bad	Very bad	Sometime	Always	Sometime	Never	Never	Sometime	Sometime
1051	23	Female	Unmarried	University/ above	> 30,000 BDT	Unemployed	Nuclear	Urban	Dhaka	> 5 years	Gas	11	21	22	University	0	0	1	0	0	0	0	Yes	Yes	Yes	Yes	Yes	Yes	Yes	Yes	Yes	Yes	Yes	Agree	Agree	Agree	Agree	Agree	Agree	Agree	Very bad	Bad	Always	Always	Always	Always	Always	Always	Always
1052	24	Female	Unmarried	University/ above	> 30,000 BDT	Student	Nuclear	Urban	Dhaka	> 5 years	Gas	11	21	22	University	1	0	0	0	0	0	0	Yes	Yes	Yes	Yes	Yes	Yes	Yes	Yes	Yes	Yes	Yes	Agree	Agree	Agree	Agree	Agree	Agree	Agree	Very bad	Very bad	Always	Always	Always	Always	Always	Always	Always
1053	21	Female	Unmarried	University/ above	> 30,000 BDT	Student	Nuclear	Urban	Dhaka	> 5 years	Gas	7	18	4	University	1	0	0	0	0	0	0	Yes	Yes	Yes	Don't know	Yes	No	Yes	Yes	No	No	Yes	Agree	Agree	Agree	Disagree	Undecided	Agree	Agree	Very bad	Very bad	Never	Sometime	Sometime	Never	Never	Sometime	Never
1054	22	Female	Unmarried	College (11-12 grades)	15,000-30,000 BDT	Student	Nuclear	Urban	Khulna	> 5 years	Gas	7	18	13	Intermediate	0	0	0	1	0	0	0	Yes	Yes	Yes	No	Yes	No	Yes	Yes	No	Yes	Don't know	Undecided	Agree	Agree	Disagree	Agree	Agree	Agree	Fair	Fair	Sometime	Always	Sometime	Sometime	Sometime	Always	Sometime
1055	18	Female	Unmarried	University/ above	> 15,000 BDT	Student	Joint	Urban	Khulna	2-5 years	Gas	7	15	10	University	1	1	1	1	0	0	0	Yes	Yes	Yes	Don't know	Yes	Don't know	Yes	Yes	No	No	Yes	Agree	Agree	Agree	Disagree	Disagree	Undecided	Undecided	Fair	Bad	Sometime	Always	Sometime	Never	Never	Always	Sometime
1056	24	Male	Unmarried	University/ above	> 30,000 BDT	Student	Nuclear	Urban	Dhaka	> 5 years	Gas	5	18	17	University	1	1	1	1	0	0	0	Yes	Yes	Don't know	Don't know	Yes	No	No	Yes	No	No	Yes	Agree	Agree	Undecided	Disagree	Agree	Agree	Agree	Fair	Bad	Sometime	Always	Never	Sometime	Sometime	Always	Always
1057	23	Female	Unmarried	University/ above	> 15,000 BDT	Student	Nuclear	Urban	Dhaka	> 5 years	Gas	9	19	12	University	0	1	0	0	0	0	0	Yes	Yes	Yes	Yes	Yes	Yes	Yes	Yes	Don't know	No	Yes	Agree	Agree	Agree	Undecided	Agree	Agree	Undecided	Fair	Fair	Never	Sometime	Sometime	Never	Sometime	Always	Sometime
1058	21	Male	Unmarried	University/ above	> 30,000 BDT	Student	Nuclear	Urban	Mymensingh	> 5 years	Gas	9	19	17	University	1	0	0	0	0	0	0	Yes	Yes	Yes	Yes	Yes	No	Yes	Yes	Yes	No	Yes	Agree	Agree	Agree	Undecided	Agree	Agree	Undecided	Very bad	Bad	Sometime	Always	Sometime	Sometime	Sometime	Always	Always
1059	21	Male	Unmarried	College (11-12 grades)	> 30,000 BDT	Student	Nuclear	Urban	Dhaka	> 5 years	Gas	7	16	6	Intermediate	1	0	0	0	0	0	0	Yes	Yes	Don't know	Don't know	Yes	No	Yes	Yes	Yes	No	Yes	Agree	Agree	Agree	Disagree	Undecided	Agree	Disagree	Very bad	Very bad	Never	Always	Never	Never	Never	Sometime	Sometime
1060	25	Male	Married	University/ above	> 30,000 BDT	Student	Nuclear	Urban	Dhaka	> 5 years	Gas	5	15	14	University	1	1	1	0	1	1	0	Yes	Yes	Don't know	Don't know	Yes	No	Don't know	Yes	No	No	Yes	Agree	Agree	Disagree	Disagree	Undecided	Agree	Undecided	Very bad	Very bad	Sometime	Always	Sometime	Always	Always	Sometime	Never
1061	20	Male	Unmarried	University/ above	15,000-30,000 BDT	Student	Nuclear	Urban	Dhaka	< 2 years	Gas	9	19	9	University	1	1	1	1	0	1	0	Yes	Yes	Yes	Yes	Yes	Yes	Yes	Yes	No	Don't know	Yes	Agree	Agree	Agree	Disagree	Agree	Agree	Agree	Very bad	Very bad	Sometime	Always	Never	Never	Never	Sometime	Sometime
1062	22	Male	Unmarried	University/ above	> 15,000 BDT	Student	Nuclear	Urban	Chattogram	> 5 years	Gas	10	20	15	University	0	0	0	0	1	0	0	Yes	Yes	Yes	Yes	Yes	Yes	Yes	Yes	Yes	No	Yes	Agree	Agree	Agree	Undecided	Agree	Agree	Agree	Fair	Bad	Sometime	Sometime	Sometime	Never	Never	Always	Always
1063	21	Male	Unmarried	University/ above	15,000-30,000 BDT	Student	Nuclear	Urban	Chattogram	> 5 years	Gas	7	19	8	University	0	1	0	0	0	0	0	Yes	Yes	Yes	Yes	Yes	No	Yes	Yes	No	No	Don't know	Agree	Agree	Agree	Disagree	Agree	Agree	Agree	Bad	Fair	Sometime	Sometime	Never	Never	Never	Always	Sometime
1064	20	Male	Unmarried	Below college (< 11 grades)	15,000-30,000 BDT	Student	Nuclear	Urban	Dhaka	> 5 years	Gas	11	21	11	Secondary	1	1	1	1	1	1	1	Yes	Yes	Yes	Yes	Yes	Yes	Yes	Yes	Yes	Yes	Yes	Agree	Agree	Agree	Agree	Agree	Agree	Agree	Good	Good	Always	Sometime	Never	Sometime	Always	Sometime	Never
1065	18	Male	Unmarried	College (11-12 grades)	15,000-30,000 BDT	Student	Nuclear	Urban	Rajshahi	< 2 years	Gas	6	19	15	Intermediate	0	0	1	0	0	0	0	Yes	Yes	Yes	Don't know	Yes	No	Don't know	Yes	No	No	Yes	Agree	Agree	Agree	Disagree	Agree	Agree	Agree	Very bad	Very bad	Sometime	Sometime	Never	Always	Never	Always	Always
1066	19	Female	Unmarried	University/ above	> 30,000 BDT	Student	Nuclear	Urban	Chattogram	< 2 years	Gas	8	18	3	University	1	0	0	0	0	0	0	Yes	Yes	Yes	No	Yes	Yes	Don't know	Yes	Yes	No	Yes	Agree	Undecided	Agree	Disagree	Agree	Agree	Agree	Very bad	Very bad	Never	Sometime	Never	Never	Never	Sometime	Never
1067	24	Male	Unmarried	College (11-12 grades)	> 30,000 BDT	Student	Nuclear	Urban	Khulna	> 5 years	Gas	9	17	8	Intermediate	1	0	0	0	0	0	0	Yes	Yes	Yes	Yes	Yes	Yes	Yes	Yes	Don't know	Don't know	Yes	Agree	Agree	Agree	Disagree	Agree	Agree	Disagree	Bad	Bad	Sometime	Sometime	Never	Sometime	Sometime	Never	Never
1068	23	Male	Married	University/ above	> 15,000 BDT	Student	Nuclear	Urban	Dhaka	> 5 years	Gas	11	21	21	University	1	0	0	0	0	0	0	Yes	Yes	Yes	Yes	Yes	Yes	Yes	Yes	Yes	Yes	Yes	Agree	Agree	Agree	Agree	Agree	Agree	Agree	Fair	Fair	Always	Sometime	Always	Always	Always	Always	Always
1069	18	Male	Unmarried	College (11-12 grades)	> 15,000 BDT	Student	Nuclear	Urban	Dhaka	> 5 years	Gas	8	20	14	Intermediate	1	1	1	0	1	0	0	Yes	Yes	Yes	Don't know	Yes	Don't know	Don't know	Yes	Yes	Yes	Yes	Agree	Agree	Agree	Undecided	Agree	Agree	Agree	Bad	Fair	Sometime	Always	Sometime	Never	Sometime	Sometime	Sometime
1070	25	Female	Unmarried	University/ above	15,000-30,000 BDT	Student	Nuclear	Rural	Dhaka	> 5 years	Wooden stick	8	20	12	University	1	0	0	0	0	0	0	Yes	Yes	Yes	Yes	Yes	Yes	Don't know	Yes	Don't know	Don't know	Yes	Agree	Agree	Agree	Undecided	Agree	Agree	Agree	Fair	Fair	Never	Sometime	Sometime	Never	Sometime	Always	Sometime
1071	23	Male	Unmarried	University/ above	> 30,000 BDT	Student	Nuclear	Urban	Dhaka	2-5 years	Gas	6	19	7	University	1	1	1	1	0	1	0	Yes	Yes	Yes	Don't know	Yes	Don't know	Don't know	Yes	Don't know	Don't know	Yes	Agree	Agree	Agree	Disagree	Agree	Agree	Agree	Very bad	Very bad	Sometime	Sometime	Sometime	Never	Never	Never	Never
1072	21	Male	Married	Below college (< 11 grades)	15,000-30,000 BDT	Businessman	Nuclear	Urban	Khulna	< 2 years	Wooden stick	11	21	22	No formal education	0	1	0	0	0	0	0	Yes	Yes	Yes	Yes	Yes	Yes	Yes	Yes	Yes	Yes	Yes	Agree	Agree	Agree	Agree	Agree	Agree	Agree	Good	Bad	Always	Always	Always	Always	Always	Always	Always
1073	23	Male	Married	College (11-12 grades)	> 30,000 BDT	Businessman	Joint	Urban	Chattogram	< 2 years	Kerosene/ oil	11	21	22	Intermediate	1	0	0	0	0	0	0	Yes	Yes	Yes	Yes	Yes	Yes	Yes	Yes	Yes	Yes	Yes	Agree	Agree	Agree	Agree	Agree	Agree	Agree	Bad	Bad	Always	Always	Always	Always	Always	Always	Always
1074	23	Female	Unmarried	University/ above	15,000-30,000 BDT	Student	Joint	Urban	Rangpur	> 5 years	Wooden stick	11	21	22	University	0	1	0	0	0	0	0	Yes	Yes	Yes	Yes	Yes	Yes	Yes	Yes	Yes	Yes	Yes	Agree	Agree	Agree	Agree	Agree	Agree	Agree	Bad	Bad	Always	Always	Always	Always	Always	Always	Always
1075	25	Male	Married	University/ above	15,000-30,000 BDT	Businessman	Joint	Urban	Barishal	> 5 years	Gas	11	21	22	University	1	0	0	0	0	0	0	Yes	Yes	Yes	Yes	Yes	Yes	Yes	Yes	Yes	Yes	Yes	Agree	Agree	Agree	Agree	Agree	Agree	Agree	Bad	Bad	Always	Always	Always	Always	Always	Always	Always
1076	22	Female	Unmarried	College (11-12 grades)	> 30,000 BDT	Student	Joint	Urban	Khulna	> 5 years	Wooden stick	11	21	22	Intermediate	1	0	0	0	0	0	0	Yes	Yes	Yes	Yes	Yes	Yes	Yes	Yes	Yes	Yes	Yes	Agree	Agree	Agree	Agree	Agree	Agree	Agree	Bad	Bad	Always	Always	Always	Always	Always	Always	Always
1077	20	Female	Unmarried	College (11-12 grades)	15,000-30,000 BDT	Student	Joint	Rural	Barishal	> 5 years	Wooden stick	11	21	22	Intermediate	1	0	0	0	0	0	0	Yes	Yes	Yes	Yes	Yes	Yes	Yes	Yes	Yes	Yes	Yes	Agree	Agree	Agree	Agree	Agree	Agree	Agree	Bad	Bad	Always	Always	Always	Always	Always	Always	Always
1078	22	Female	Unmarried	University/ above	15,000-30,000 BDT	Unemployed	Joint	Urban	Rangpur	> 5 years	Wooden stick	11	21	22	University	1	0	0	0	0	0	0	Yes	Yes	Yes	Yes	Yes	Yes	Yes	Yes	Yes	Yes	Yes	Agree	Agree	Agree	Agree	Agree	Agree	Agree	Bad	Bad	Always	Always	Always	Always	Always	Always	Always
1079	22	Male	Unmarried	College (11-12 grades)	> 15,000 BDT	Student	Joint	Urban	Khulna	> 5 years	Wooden stick	11	21	22	Intermediate	1	0	0	0	0	0	0	Yes	Yes	Yes	Yes	Yes	Yes	Yes	Yes	Yes	Yes	Yes	Agree	Agree	Agree	Agree	Agree	Agree	Agree	Bad	Bad	Always	Always	Always	Always	Always	Always	Always
1080	22	Female	Unmarried	Below college (< 11 grades)	15,000-30,000 BDT	Student	Joint	Urban	Khulna	2-5 years	Wooden stick	11	21	22	No formal education	1	0	0	0	0	0	0	Yes	Yes	Yes	Yes	Yes	Yes	Yes	Yes	Yes	Yes	Yes	Agree	Agree	Agree	Agree	Agree	Agree	Agree	Bad	Bad	Always	Always	Always	Always	Always	Always	Always
1081	22	Female	Unmarried	College (11-12 grades)	15,000-30,000 BDT	Student	Joint	Rural	Dhaka	2-5 years	Wooden stick	11	21	22	Intermediate	0	1	0	0	0	0	0	Yes	Yes	Yes	Yes	Yes	Yes	Yes	Yes	Yes	Yes	Yes	Agree	Agree	Agree	Agree	Agree	Agree	Agree	Bad	Bad	Always	Always	Always	Always	Always	Always	Always
1082	19	Female	Unmarried	College (11-12 grades)	15,000-30,000 BDT	Student	Joint	Urban	Rangpur	< 2 years	Wooden stick	11	21	22	Intermediate	0	0	1	0	0	0	0	Yes	Yes	Yes	Yes	Yes	Yes	Yes	Yes	Yes	Yes	Yes	Agree	Agree	Agree	Agree	Agree	Agree	Agree	Bad	Bad	Always	Always	Always	Always	Always	Always	Always
1083	24	Female	Unmarried	College (11-12 grades)	15,000-30,000 BDT	Student	Joint	Rural	Barishal	< 2 years	Wooden stick	11	21	22	Intermediate	0	0	0	0	1	0	0	Yes	Yes	Yes	Yes	Yes	Yes	Yes	Yes	Yes	Yes	Yes	Agree	Agree	Agree	Agree	Agree	Agree	Agree	Bad	Bad	Always	Always	Always	Always	Always	Always	Always
1084	22	Female	Unmarried	Below college (< 11 grades)	15,000-30,000 BDT	Unemployed	Joint	Urban	Rangpur	2-5 years	Wooden stick	11	21	22	Secondary	1	0	0	0	0	0	0	Yes	Yes	Yes	Yes	Yes	Yes	Yes	Yes	Yes	Yes	Yes	Agree	Agree	Agree	Agree	Agree	Agree	Agree	Bad	Bad	Always	Always	Always	Always	Always	Always	Always
1085	22	Male	Married	Below college (< 11 grades)	15,000-30,000 BDT	Others	Joint	Rural	Barishal	> 5 years	Gas	11	21	22	Secondary	0	0	1	0	0	0	0	Yes	Yes	Yes	Yes	Yes	Yes	Yes	Yes	Yes	Yes	Yes	Agree	Agree	Agree	Agree	Agree	Agree	Agree	Bad	Bad	Always	Always	Always	Always	Always	Always	Always
1086	23	Female	Unmarried	Below college (< 11 grades)	15,000-30,000 BDT	Student	Nuclear	Rural	Sylhet	< 2 years	Wooden stick	11	21	22	Secondary	0	0	0	1	0	0	0	Yes	Yes	Yes	Yes	Yes	Yes	Yes	Yes	Yes	Yes	Yes	Agree	Agree	Agree	Agree	Agree	Agree	Agree	Bad	Bad	Always	Always	Always	Always	Always	Always	Always
1087	20	Female	Divorced/ widowed	Below college (< 11 grades)	> 15,000 BDT	Housewife	Nuclear	Rural	Rajshahi	> 5 years	Wooden stick	11	21	22	Primary	0	0	1	0	0	0	0	Yes	Yes	Yes	Yes	Yes	Yes	Yes	Yes	Yes	Yes	Yes	Agree	Agree	Agree	Agree	Agree	Agree	Agree	Bad	Bad	Always	Always	Always	Always	Always	Always	Always
1088	18	Female	Unmarried	Below college (< 11 grades)	> 15,000 BDT	Student	Joint	Urban	Rangpur	< 2 years	Wooden stick	11	21	22	Secondary	0	0	0	0	1	0	0	Yes	Yes	Yes	Yes	Yes	Yes	Yes	Yes	Yes	Yes	Yes	Agree	Agree	Agree	Agree	Agree	Agree	Agree	Bad	Bad	Always	Always	Always	Always	Always	Always	Always
1089	22	Male	Unmarried	Below college (< 11 grades)	15,000-30,000 BDT	Businessman	Joint	Rural	Rangpur	2-5 years	Wooden stick	11	21	22	Secondary	0	0	1	0	0	0	0	Yes	Yes	Yes	Yes	Yes	Yes	Yes	Yes	Yes	Yes	Yes	Agree	Agree	Agree	Agree	Agree	Agree	Agree	Bad	Bad	Always	Always	Always	Always	Always	Always	Always
1090	26	Male	Unmarried	University/ above	> 30,000 BDT	Student	Nuclear	Urban	Dhaka	> 5 years	Gas	9	20	13	University	1	0	0	0	0	0	0	Yes	Yes	Yes	Yes	Yes	Don't know	Yes	Yes	Yes	Don't know	Yes	Agree	Agree	Agree	Undecided	Agree	Agree	Agree	Very bad	Fair	Never	Sometime	Always	Sometime	Sometime	Always	Sometime
1091	25	Male	Unmarried	University/ above	15,000-30,000 BDT	Student	Nuclear	Urban	Dhaka	2-5 years	Gas	11	16	10	University	1	0	1	0	0	0	0	Yes	Yes	Yes	Yes	Yes	Yes	Yes	Yes	Yes	Yes	Yes	Agree	Agree	Agree	Disagree	Undecided	Agree	Disagree	Bad	Good	Never	Sometime	Sometime	Sometime	Sometime	Sometime	Sometime
1092	23	Male	Unmarried	College (11-12 grades)	> 30,000 BDT	Employee	Joint	Urban	Chattogram	2-5 years	Gas	10	20	17	Intermediate	1	0	0	0	0	0	0	Yes	Yes	Yes	Yes	Yes	No	Yes	Yes	Yes	Yes	Yes	Agree	Agree	Agree	Undecided	Agree	Agree	Agree	Fair	Fair	Sometime	Sometime	Always	Sometime	Always	Always	Sometime
1093	22	Male	Unmarried	University/ above	15,000-30,000 BDT	Student	Joint	Rural	Khulna	> 5 years	Wooden stick	11	16	9	University	1	0	1	0	1	0	0	Yes	Yes	Yes	Yes	Yes	Yes	Yes	Yes	Yes	Yes	Yes	Agree	Agree	Agree	Disagree	Undecided	Agree	Disagree	Fair	Good	Never	Sometime	Sometime	Sometime	Sometime	Sometime	Sometime
1094	24	Male	Unmarried	University/ above	> 30,000 BDT	Student	Nuclear	Urban	Dhaka	> 5 years	Electricity	11	16	10	University	1	1	1	1	1	0	0	Yes	Yes	Yes	Yes	Yes	Yes	Yes	Yes	Yes	Yes	Yes	Agree	Agree	Agree	Disagree	Undecided	Undecided	Undecided	Fair	Fair	Never	Sometime	Sometime	Sometime	Sometime	Sometime	Sometime
1095	21	Male	Unmarried	University/ above	> 15,000 BDT	Student	Nuclear	Rural	Khulna	> 5 years	Wooden stick	11	16	10	University	1	1	1	0	0	0	0	Yes	Yes	Yes	Yes	Yes	Yes	Yes	Yes	Yes	Yes	Yes	Agree	Agree	Agree	Disagree	Undecided	Undecided	Undecided	Fair	Fair	Sometime	Sometime	Sometime	Sometime	Sometime	Sometime	Sometime
1096	21	Male	Unmarried	College (11-12 grades)	> 30,000 BDT	Student	Nuclear	Urban	Dhaka	> 5 years	Gas	8	19	13	Intermediate	1	1	1	0	0	0	0	Yes	Yes	Yes	Don't know	Yes	Yes	Yes	Yes	No	No	Yes	Agree	Agree	Agree	Disagree	Agree	Agree	Agree	Bad	Bad	Never	Always	Sometime	Never	Sometime	Always	Sometime
1097	20	Female	Unmarried	College (11-12 grades)	> 15,000 BDT	Student	Joint	Urban	Dhaka	> 5 years	Gas	11	21	22	Intermediate	0	0	0	1	0	0	0	Yes	Yes	Yes	Yes	Yes	Yes	Yes	Yes	Yes	Yes	Yes	Agree	Agree	Agree	Agree	Agree	Agree	Agree	Bad	Bad	Always	Always	Always	Always	Always	Always	Always
1098	40	Male	Married	Below college (< 11 grades)	15,000-30,000 BDT	Businessman	Joint	Rural	Rangpur	> 5 years	Wooden stick	11	21	21	Secondary	0	0	0	0	1	0	0	Yes	Yes	Yes	Yes	Yes	Yes	Yes	Yes	Yes	Yes	Yes	Agree	Agree	Agree	Agree	Agree	Agree	Agree	Bad	Bad	Always	Always	Always	Always	Always	Always	Always
1099	29	Female	Married	Below college (< 11 grades)	> 15,000 BDT	Housewife	Joint	Rural	Mymensingh	> 5 years	Wooden stick	11	21	22	Primary	0	0	0	0	1	1	0	Yes	Yes	Yes	Yes	Yes	Yes	Yes	Yes	Yes	Yes	Yes	Agree	Agree	Agree	Agree	Agree	Agree	Agree	Bad	Bad	Always	Always	Always	Always	Always	Always	Always
1100	39	Male	Married	Below college (< 11 grades)	15,000-30,000 BDT	Businessman	Joint	Rural	Khulna	> 5 years	Wooden stick	11	21	22	Secondary	0	0	0	0	1	0	0	Yes	Yes	Yes	Yes	Yes	Yes	Yes	Yes	Yes	Yes	Yes	Agree	Agree	Agree	Agree	Agree	Agree	Agree	Bad	Bad	Always	Always	Always	Always	Always	Always	Always
1101	41	Female	Married	Below college (< 11 grades)	> 15,000 BDT	Housewife	Joint	Rural	Barishal	> 5 years	Wooden stick	11	21	22	Primary	0	1	0	0	0	0	0	Yes	Yes	Yes	Yes	Yes	Yes	Yes	Yes	Yes	Yes	Yes	Agree	Agree	Agree	Agree	Agree	Agree	Agree	Bad	Bad	Always	Always	Always	Always	Always	Always	Always
1102	22	Female	Unmarried	College (11-12 grades)	15,000-30,000 BDT	Student	Joint	Urban	Dhaka	< 2 years	Wooden stick	11	21	22	Intermediate	1	0	0	0	0	0	0	Yes	Yes	Yes	Yes	Yes	Yes	Yes	Yes	Yes	Yes	Yes	Agree	Agree	Agree	Agree	Agree	Agree	Agree	Bad	Bad	Always	Always	Always	Always	Always	Always	Always
1103	45	Female	Unmarried	College (11-12 grades)	15,000-30,000 BDT	Student	Joint	Urban	Rajshahi	> 5 years	Gas	11	21	22	Intermediate	0	0	1	0	0	0	0	Yes	Yes	Yes	Yes	Yes	Yes	Yes	Yes	Yes	Yes	Yes	Agree	Agree	Agree	Agree	Agree	Agree	Agree	Bad	Bad	Always	Always	Always	Always	Always	Always	Always
1104	25	Male	Unmarried	College (11-12 grades)	> 30,000 BDT	Unemployed	Joint	Rural	Dhaka	> 5 years	Wooden stick	11	21	22	Intermediate	1	0	0	0	0	0	0	Yes	Yes	Yes	Yes	Yes	Yes	Yes	Yes	Yes	Yes	Yes	Agree	Agree	Agree	Agree	Agree	Agree	Agree	Bad	Bad	Always	Always	Always	Always	Always	Always	Always
1105	34	Male	Married	College (11-12 grades)	> 15,000 BDT	Student	Nuclear	Rural	Dhaka	< 2 years	Wooden stick	11	21	22	Intermediate	1	0	0	0	0	0	0	Yes	Yes	Yes	Yes	Yes	Yes	Yes	Yes	Yes	Yes	Yes	Agree	Agree	Agree	Agree	Agree	Agree	Agree	Bad	Bad	Always	Always	Always	Always	Always	Always	Always
1106	35	Male	Married	College (11-12 grades)	15,000-30,000 BDT	Businessman	Nuclear	Urban	Barishal	> 5 years	Gas	7	17	9	Intermediate	1	1	1	1	1	0	0	Yes	Yes	Don't know	Don't know	Yes	Yes	Yes	Yes	Don't know	No	Yes	Agree	Agree	Agree	Agree	Disagree	Agree	Disagree	Fair	Fair	Never	Sometime	Sometime	Sometime	Never	Sometime	Sometime
1107	38	Female	Divorced/ widowed	Below college (< 11 grades)	15,000-30,000 BDT	Housewife	Nuclear	Rural	Rajshahi	> 5 years	Wooden stick	6	16	5	Secondary	1	1	1	0	0	0	0	Yes	Yes	Yes	Don't know	Don't know	Yes	Don't know	Yes	Don't know	Yes	Don't know	Agree	Agree	Undecided	Disagree	Agree	Agree	Disagree	Fair	Fair	Never	Sometime	Never	Never	Never	Sometime	Sometime
1108	22	Female	Unmarried	University/ above	> 30,000 BDT	Student	Nuclear	Urban	Mymensingh	> 5 years	Gas	10	19	18	University	1	1	1	1	0	1	0	Yes	Yes	Yes	Yes	Yes	Yes	Yes	Yes	Yes	No	Yes	Agree	Agree	Agree	Disagree	Agree	Agree	Agree	Bad	Bad	Never	Never	Always	Always	Always	Always	Always
1109	22	Male	Unmarried	University/ above	> 30,000 BDT	Student	Nuclear	Urban	Dhaka	> 5 years	Gas	9	20	4	University	1	0	0	0	0	0	0	Yes	Yes	Yes	Yes	Yes	No	Yes	Yes	Yes	No	Yes	Agree	Agree	Agree	Undecided	Agree	Agree	Agree	Fair	Fair	Sometime	Sometime	Never	Never	Never	Sometime	Never
1110	20	Female	Unmarried	University/ above	15,000-30,000 BDT	Student	Nuclear	Urban	Khulna	< 2 years	Gas	8	21	12	University	1	0	0	0	0	0	0	Yes	Yes	Yes	Yes	Yes	No	Yes	Yes	No	No	Yes	Agree	Agree	Agree	Agree	Agree	Agree	Agree	Very bad	Very bad	Sometime	Sometime	Always	Never	Never	Always	Sometime
1111	22	Male	Unmarried	University/ above	> 30,000 BDT	Student	Nuclear	Urban	Dhaka	> 5 years	Gas	8	18	9	University	1	1	1	1	0	1	0	Don't know	Yes	Yes	Yes	Yes	Yes	Yes	Yes	Don't know	Yes	Don't know	Agree	Agree	Agree	Disagree	Agree	Agree	Undecided	Bad	Bad	Sometime	Always	Sometime	Never	Never	Sometime	Sometime
1112	22	Female	Unmarried	University/ above	> 15,000 BDT	Student	Nuclear	Urban	Dhaka	> 5 years	Gas	10	19	11	University	1	0	0	0	0	0	0	Yes	Yes	Yes	Yes	Yes	Yes	Yes	Yes	Yes	No	Yes	Agree	Agree	Agree	Undecided	Agree	Agree	Undecided	Bad	Very bad	Never	Always	Always	Sometime	Sometime	Sometime	Sometime
1113	20	Male	Unmarried	University/ above	> 30,000 BDT	Student	Nuclear	Urban	Dhaka	< 2 years	Gas	7	18	9	University	1	1	1	1	1	1	0	Yes	Yes	Yes	Don't know	Yes	No	Don't know	Yes	Yes	No	Yes	Agree	Agree	Agree	Disagree	Agree	Agree	Undecided	Bad	Bad	Sometime	Sometime	Sometime	Never	Never	Sometime	Sometime
1114	22	Female	Married	Below college (< 11 grades)	> 15,000 BDT	Student	Joint	Rural	Rajshahi	> 5 years	Wooden stick	11	21	22	Primary	1	0	0	0	0	0	0	Yes	Yes	Yes	Yes	Yes	Yes	Yes	Yes	Yes	Yes	Yes	Agree	Agree	Agree	Agree	Agree	Agree	Agree	Bad	Bad	Always	Always	Always	Always	Always	Always	Always
1115	23	Male	Unmarried	Below college (< 11 grades)	> 15,000 BDT	Housewife	Joint	Urban	Dhaka	> 5 years	Wooden stick	11	21	22	Primary	1	0	0	0	0	0	0	Yes	Yes	Yes	Yes	Yes	Yes	Yes	Yes	Yes	Yes	Yes	Agree	Agree	Agree	Agree	Agree	Agree	Agree	Bad	Bad	Always	Always	Always	Always	Always	Always	Always
1116	25	Female	Unmarried	Below college (< 11 grades)	15,000-30,000 BDT	Housewife	Joint	Urban	Mymensingh	> 5 years	Electricity	11	21	22	Primary	0	0	0	1	0	0	0	Yes	Yes	Yes	Yes	Yes	Yes	Yes	Yes	Yes	Yes	Yes	Agree	Agree	Agree	Agree	Agree	Agree	Agree	Bad	Bad	Always	Always	Always	Always	Always	Always	Always
1117	28	Male	Married	Below college (< 11 grades)	> 15,000 BDT	Businessman	Joint	Urban	Rajshahi	< 2 years	Wooden stick	11	21	22	Secondary	0	0	0	1	0	0	0	Yes	Yes	Yes	Yes	Yes	Yes	Yes	Yes	Yes	Yes	Yes	Agree	Agree	Agree	Agree	Agree	Agree	Agree	Bad	Bad	Always	Always	Always	Always	Always	Always	Always
1118	20	Male	Unmarried	College (11-12 grades)	15,000-30,000 BDT	Student	Joint	Urban	Dhaka	> 5 years	Wooden stick	11	21	22	Intermediate	0	0	0	1	0	0	0	Yes	Yes	Yes	Yes	Yes	Yes	Yes	Yes	Yes	Yes	Yes	Agree	Agree	Agree	Agree	Agree	Agree	Agree	Bad	Bad	Always	Always	Always	Always	Always	Always	Always
1119	28	Male	Married	College (11-12 grades)	> 15,000 BDT	Businessman	Joint	Urban	Barishal	> 5 years	Wooden stick	11	21	22	Intermediate	0	0	1	0	0	0	0	Yes	Yes	Yes	Yes	Yes	Yes	Yes	Yes	Yes	Yes	Yes	Agree	Agree	Agree	Agree	Agree	Agree	Agree	Bad	Bad	Always	Always	Always	Always	Always	Always	Always
1120	26	Male	Married	College (11-12 grades)	15,000-30,000 BDT	Student	Nuclear	Rural	Barishal	> 5 years	Gas	11	21	22	Intermediate	0	0	0	1	0	0	0	Yes	Yes	Yes	Yes	Yes	Yes	Yes	Yes	Yes	Yes	Yes	Agree	Agree	Agree	Agree	Agree	Agree	Agree	Bad	Bad	Always	Always	Always	Always	Always	Always	Always
1121	25	Male	Unmarried	University/ above	15,000-30,000 BDT	Unemployed	Joint	Urban	Sylhet	> 5 years	Wooden stick	11	21	22	University	0	0	0	1	0	0	0	Yes	Yes	Yes	Yes	Yes	Yes	Yes	Yes	Yes	Yes	Yes	Agree	Agree	Agree	Agree	Agree	Agree	Agree	Bad	Bad	Always	Always	Always	Always	Always	Always	Always
1122	25	Female	Unmarried	Below college (< 11 grades)	15,000-30,000 BDT	Student	Joint	Urban	Sylhet	> 5 years	Wooden stick	11	21	22	No formal education	0	0	0	0	1	0	0	Yes	Yes	Yes	Yes	Yes	Yes	Yes	Yes	Yes	Yes	Yes	Agree	Agree	Agree	Agree	Agree	Agree	Agree	Bad	Bad	Always	Always	Always	Always	Always	Always	Always
1123	24	Female	Unmarried	University/ above	> 30,000 BDT	Unemployed	Nuclear	Urban	Dhaka	> 5 years	Gas	8	17	10	University	0	1	1	0	0	1	0	Yes	Yes	Yes	Yes	Yes	No	Don't know	Yes	Yes	No	Yes	Agree	Agree	Agree	Disagree	Agree	Agree	Disagree	Bad	Very bad	Sometime	Always	Always	Never	Never	Always	Sometime
1124	28	Male	Married	College (11-12 grades)	> 15,000 BDT	Student	Nuclear	Urban	Rangpur	> 5 years	Wooden stick	11	21	22	Intermediate	0	0	0	1	0	0	0	Yes	Yes	Yes	Yes	Yes	Yes	Yes	Yes	Yes	Yes	Yes	Agree	Agree	Agree	Agree	Agree	Agree	Agree	Bad	Bad	Always	Always	Always	Always	Always	Always	Always
1125	26	Female	Married	College (11-12 grades)	15,000-30,000 BDT	Housewife	Joint	Urban	Sylhet	> 5 years	Gas	11	21	22	Intermediate	0	0	1	0	0	0	0	Yes	Yes	Yes	Yes	Yes	Yes	Yes	Yes	Yes	Yes	Yes	Agree	Agree	Agree	Agree	Agree	Agree	Agree	Bad	Bad	Always	Always	Always	Always	Always	Always	Always
1126	23	Male	Unmarried	College (11-12 grades)	15,000-30,000 BDT	Student	Joint	Urban	Dhaka	> 5 years	Wooden stick	11	21	22	Intermediate	1	0	0	0	0	0	0	Yes	Yes	Yes	Yes	Yes	Yes	Yes	Yes	Yes	Yes	Yes	Agree	Agree	Agree	Agree	Agree	Agree	Agree	Bad	Bad	Always	Always	Always	Always	Always	Always	Always
1127	22	Female	Unmarried	College (11-12 grades)	15,000-30,000 BDT	Student	Joint	Urban	Sylhet	> 5 years	Gas	11	21	22	Intermediate	0	0	0	1	0	0	0	Yes	Yes	Yes	Yes	Yes	Yes	Yes	Yes	Yes	Yes	Yes	Agree	Agree	Agree	Agree	Agree	Agree	Agree	Bad	Bad	Always	Always	Always	Always	Always	Always	Always
1128	22	Male	Unmarried	College (11-12 grades)	15,000-30,000 BDT	Student	Joint	Urban	Rangpur	> 5 years	Wooden stick	11	21	22	Intermediate	0	0	0	0	1	0	0	Yes	Yes	Yes	Yes	Yes	Yes	Yes	Yes	Yes	Yes	Yes	Agree	Agree	Agree	Agree	Agree	Agree	Agree	Bad	Bad	Always	Always	Always	Always	Always	Always	Always
1129	22	Female	Married	Below college (< 11 grades)	> 15,000 BDT	Housewife	Joint	Urban	Dhaka	> 5 years	Wooden stick	11	21	22	Secondary	1	0	0	0	0	0	0	Yes	Yes	Yes	Yes	Yes	Yes	Yes	Yes	Yes	Yes	Yes	Agree	Agree	Agree	Agree	Agree	Agree	Agree	Bad	Bad	Always	Always	Always	Always	Always	Always	Always
1130	24	Male	Married	Below college (< 11 grades)	> 15,000 BDT	Unemployed	Joint	Rural	Rajshahi	> 5 years	Wooden stick	11	21	22	Secondary	1	1	0	0	0	0	0	Yes	Yes	Yes	Yes	Yes	Yes	Yes	Yes	Yes	Yes	Yes	Agree	Agree	Agree	Agree	Agree	Agree	Agree	Bad	Bad	Always	Always	Always	Always	Always	Always	Always
1131	24	Male	Unmarried	University/ above	> 15,000 BDT	Student	Joint	Urban	Chattogram	> 5 years	Gas	7	17	15	University	0	0	1	0	0	0	0	Yes	Yes	Yes	Yes	Yes	Yes	No	Yes	No	No	No	Agree	Agree	Agree	Disagree	Disagree	Agree	Agree	Very bad	Very bad	Never	Always	Sometime	Never	Never	Always	Always
1132	26	Male	Married	Below college (< 11 grades)	> 15,000 BDT	Employee	Nuclear	Urban	Khulna	> 5 years	Wooden stick	11	21	22	Secondary	0	0	0	1	0	0	0	Yes	Yes	Yes	Yes	Yes	Yes	Yes	Yes	Yes	Yes	Yes	Agree	Agree	Agree	Agree	Agree	Agree	Agree	Bad	Bad	Always	Always	Always	Always	Always	Always	Always
1133	26	Male	Unmarried	Below college (< 11 grades)	> 15,000 BDT	Student	Nuclear	Rural	Chattogram	2-5 years	Kerosene/ oil	11	21	22	Secondary	1	0	0	0	0	0	0	Yes	Yes	Yes	Yes	Yes	Yes	Yes	Yes	Yes	Yes	Yes	Agree	Agree	Agree	Agree	Agree	Agree	Agree	Bad	Bad	Always	Always	Always	Always	Always	Always	Always
1134	22	Female	Unmarried	Below college (< 11 grades)	> 15,000 BDT	Student	Nuclear	Urban	Rajshahi	> 5 years	Wooden stick	11	21	22	No formal education	1	0	0	0	0	0	0	Yes	Yes	Yes	Yes	Yes	Yes	Yes	Yes	Yes	Yes	Yes	Agree	Agree	Agree	Agree	Agree	Agree	Agree	Bad	Bad	Always	Always	Always	Always	Always	Always	Always
1135	39	Female	Married	Below college (< 11 grades)	> 15,000 BDT	Housewife	Joint	Urban	Khulna	< 2 years	Wooden stick	11	21	22	Secondary	0	0	1	0	0	0	0	Yes	Yes	Yes	Yes	Yes	Yes	Yes	Yes	Yes	Yes	Yes	Agree	Agree	Agree	Agree	Agree	Agree	Agree	Bad	Bad	Always	Always	Always	Always	Always	Always	Always
1136	28	Male	Unmarried	University/ above	15,000-30,000 BDT	Employee	Nuclear	Urban	Barishal	< 2 years	Wooden stick	10	21	22	University	1	0	0	0	0	0	0	Yes	Yes	Yes	No	Yes	Yes	Yes	Yes	Yes	Yes	Yes	Agree	Agree	Agree	Agree	Agree	Agree	Agree	Bad	Bad	Always	Always	Always	Always	Always	Always	Always
1137	26	Female	Married	Below college (< 11 grades)	> 15,000 BDT	Housewife	Joint	Rural	Dhaka	> 5 years	Wooden stick	11	21	22	Secondary	1	0	0	0	0	0	0	Yes	Yes	Yes	Yes	Yes	Yes	Yes	Yes	Yes	Yes	Yes	Agree	Agree	Agree	Agree	Agree	Agree	Agree	Bad	Bad	Always	Always	Always	Always	Always	Always	Always
1138	45	Female	Married	Below college (< 11 grades)	> 15,000 BDT	Housewife	Nuclear	Urban	Rajshahi	> 5 years	Wooden stick	11	21	22	No formal education	1	0	0	0	0	0	0	Yes	Yes	Yes	Yes	Yes	Yes	Yes	Yes	Yes	Yes	Yes	Agree	Agree	Agree	Agree	Agree	Agree	Agree	Bad	Bad	Always	Always	Always	Always	Always	Always	Always
1139	24	Male	Married	Below college (< 11 grades)	> 15,000 BDT	Student	Nuclear	Rural	Sylhet	> 5 years	Wooden stick	11	21	22	Primary	0	0	0	0	1	0	0	Yes	Yes	Yes	Yes	Yes	Yes	Yes	Yes	Yes	Yes	Yes	Agree	Agree	Agree	Agree	Agree	Agree	Agree	Bad	Bad	Always	Always	Always	Always	Always	Always	Always
1140	28	Female	Married	Below college (< 11 grades)	> 15,000 BDT	Housewife	Joint	Urban	Dhaka	2-5 years	Wooden stick	11	21	22	No formal education	1	0	0	0	0	0	0	Yes	Yes	Yes	Yes	Yes	Yes	Yes	Yes	Yes	Yes	Yes	Agree	Agree	Agree	Agree	Agree	Agree	Agree	Bad	Fair	Always	Always	Always	Always	Always	Always	Always
1141	27	Female	Married	Below college (< 11 grades)	> 15,000 BDT	Housewife	Nuclear	Urban	Rajshahi	2-5 years	Wooden stick	11	21	22	Primary	1	0	0	0	0	0	0	Yes	Yes	Yes	Yes	Yes	Yes	Yes	Yes	Yes	Yes	Yes	Agree	Agree	Agree	Agree	Agree	Agree	Agree	Bad	Bad	Always	Always	Always	Always	Always	Always	Always
1142	60	Male	Married	University/ above	> 30,000 BDT	Employee	Joint	Urban	Rangpur	> 5 years	Electricity	11	21	21	University	0	0	1	0	0	0	0	Yes	Yes	Yes	Yes	Yes	Yes	Yes	Yes	Yes	Yes	Yes	Agree	Agree	Agree	Agree	Agree	Agree	Agree	Bad	Bad	Always	Always	Always	Always	Always	Always	Always
1143	22	Male	Married	University/ above	> 15,000 BDT	Businessman	Joint	Rural	Chattogram	> 5 years	Wooden stick	11	21	22	University	1	0	0	0	0	0	0	Yes	Yes	Yes	Yes	Yes	Yes	Yes	Yes	Yes	Yes	Yes	Agree	Agree	Agree	Agree	Agree	Agree	Agree	Bad	Bad	Always	Always	Always	Always	Always	Always	Always
1144	25	Female	Married	College (11-12 grades)	> 15,000 BDT	Housewife	Nuclear	Urban	Khulna	> 5 years	Wooden stick	11	21	22	Intermediate	1	0	0	0	0	0	0	Yes	Yes	Yes	Yes	Yes	Yes	Yes	Yes	Yes	Yes	Yes	Agree	Agree	Agree	Agree	Agree	Agree	Agree	Bad	Fair	Always	Always	Always	Always	Always	Always	Always
1145	23	Male	Married	Below college (< 11 grades)	15,000-30,000 BDT	Unemployed	Joint	Rural	Barishal	< 2 years	Wooden stick	11	21	22	No formal education	1	0	0	0	0	0	0	Yes	Yes	Yes	Yes	Yes	Yes	Yes	Yes	Yes	Yes	Yes	Agree	Agree	Agree	Agree	Agree	Agree	Agree	Bad	Bad	Always	Always	Always	Always	Always	Always	Always
1146	20	Male	Unmarried	University/ above	> 30,000 BDT	Student	Nuclear	Urban	Barishal	> 5 years	Gas	11	17	9	University	1	1	1	1	1	0	0	Yes	Yes	Yes	Yes	Yes	Yes	Yes	Yes	Yes	Yes	Yes	Agree	Agree	Agree	Disagree	Undecided	Agree	Undecided	Fair	Good	Never	Sometime	Sometime	Sometime	Sometime	Sometime	Sometime
1147	26	Male	Unmarried	University/ above	15,000-30,000 BDT	Employee	Nuclear	Urban	Mymensingh	< 2 years	Gas	11	17	10	University	1	1	1	1	0	0	0	Yes	Yes	Yes	Yes	Yes	Yes	Yes	Yes	Yes	Yes	Yes	Agree	Agree	Agree	Disagree	Undecided	Agree	Undecided	Bad	Fair	Never	Sometime	Sometime	Sometime	Sometime	Sometime	Sometime
1148	25	Male	Unmarried	University/ above	15,000-30,000 BDT	Unemployed	Nuclear	Urban	Dhaka	< 2 years	Electricity	11	18	11	University	1	1	1	1	0	0	0	Yes	Yes	Yes	Yes	Yes	Yes	Yes	Yes	Yes	Yes	Yes	Agree	Agree	Agree	Disagree	Agree	Agree	Undecided	Bad	Fair	Sometime	Sometime	Sometime	Sometime	Sometime	Sometime	Sometime
1149	27	Male	Married	University/ above	15,000-30,000 BDT	Employee	Nuclear	Urban	Khulna	2-5 years	Gas	11	17	10	University	1	1	1	0	0	0	0	Yes	Yes	Yes	Yes	Yes	Yes	Yes	Yes	Yes	Yes	Yes	Agree	Agree	Agree	Disagree	Undecided	Agree	Undecided	Very bad	Fair	Sometime	Sometime	Sometime	Sometime	Sometime	Sometime	Sometime
1150	28	Male	Married	University/ above	> 30,000 BDT	Employee	Nuclear	Urban	Dhaka	2-5 years	Gas	11	20	11	University	1	1	1	0	0	0	0	Yes	Yes	Yes	Yes	Yes	Yes	Yes	Yes	Yes	Yes	Yes	Agree	Agree	Agree	Agree	Agree	Agree	Undecided	Bad	Fair	Sometime	Sometime	Sometime	Sometime	Sometime	Sometime	Sometime
1151	31	Female	Married	University/ above	> 30,000 BDT	Employee	Nuclear	Urban	Dhaka	> 5 years	Gas	9	19	11	University	1	1	0	0	0	0	0	Yes	Yes	Yes	Yes	Yes	No	Yes	Yes	Yes	No	Yes	Agree	Agree	Agree	Disagree	Agree	Agree	Agree	Very bad	Very bad	Sometime	Always	Never	Never	Never	Sometime	Sometime
1152	27	Female	Unmarried	University/ above	> 15,000 BDT	Employee	Nuclear	Urban	Dhaka	> 5 years	Gas	8	18	7	University	1	0	0	0	0	0	0	Yes	Yes	Yes	No	Yes	Yes	Yes	Yes	No	No	Yes	Agree	Agree	Agree	Disagree	Agree	Agree	Undecided	Very bad	Fair	Sometime	Always	Never	Never	Never	Always	Never
1153	26	Female	Unmarried	University/ above	> 30,000 BDT	Student	Nuclear	Urban	Chattogram	2-5 years	Gas	10	18	11	University	1	0	0	0	0	0	0	Yes	Yes	Yes	Yes	Yes	Yes	Yes	Yes	Yes	No	Yes	Agree	Agree	Agree	Disagree	Agree	Agree	Undecided	Fair	Fair	Never	Always	Sometime	Never	Never	Always	Always
1154	21	Female	Unmarried	University/ above	15,000-30,000 BDT	Student	Nuclear	Urban	Rangpur	< 2 years	Gas	11	21	22	University	0	0	0	0	1	0	0	Yes	Yes	Yes	Yes	Yes	Yes	Yes	Yes	Yes	Yes	Yes	Agree	Agree	Agree	Agree	Agree	Agree	Agree	Good	Good	Always	Always	Always	Always	Always	Always	Always
1155	21	Male	Unmarried	University/ above	15,000-30,000 BDT	Student	Joint	Urban	Khulna	> 5 years	Wooden stick	11	18	11	University	1	1	1	0	0	0	0	Yes	Yes	Yes	Yes	Yes	Yes	Yes	Yes	Yes	Yes	Yes	Agree	Agree	Agree	Disagree	Agree	Agree	Undecided	Fair	Fair	Sometime	Sometime	Sometime	Sometime	Sometime	Sometime	Sometime
1156	23	Female	Unmarried	University/ above	> 30,000 BDT	Student	Joint	Urban	Khulna	2-5 years	Electricity	10	18	11	University	1	1	1	0	1	0	0	Yes	Yes	Yes	Yes	Yes	No	Yes	Yes	Yes	Yes	Yes	Agree	Agree	Agree	Disagree	Agree	Agree	Undecided	Fair	Fair	Never	Sometime	Always	Sometime	Sometime	Sometime	Sometime
1157	26	Female	Married	University/ above	15,000-30,000 BDT	Student	Nuclear	Urban	Chattogram	2-5 years	Electricity	10	17	10	University	1	1	1	1	1	1	0	Yes	Yes	Yes	Yes	Yes	No	Yes	Yes	Yes	Yes	Yes	Agree	Agree	Agree	Disagree	Agree	Agree	Disagree	Bad	Fair	Never	Sometime	Sometime	Sometime	Sometime	Sometime	Sometime
1158	25	Female	Unmarried	University/ above	> 30,000 BDT	Student	Joint	Urban	Rajshahi	2-5 years	Gas	10	19	12	University	1	0	1	0	1	0	0	Yes	Yes	Yes	Yes	Yes	No	Yes	Yes	Yes	Yes	Yes	Agree	Agree	Agree	Agree	Agree	Agree	Disagree	Fair	Fair	Sometime	Always	Sometime	Sometime	Sometime	Sometime	Sometime
1159	28	Female	Married	University/ above	> 30,000 BDT	Employee	Joint	Rural	Barishal	> 5 years	Gas	11	17	12	University	1	1	1	0	0	0	0	Yes	Yes	Yes	Yes	Yes	Yes	Yes	Yes	Yes	Yes	Yes	Agree	Agree	Agree	Disagree	Agree	Agree	Disagree	Fair	Fair	Sometime	Always	Sometime	Sometime	Sometime	Sometime	Sometime
1160	22	Female	Unmarried	University/ above	> 30,000 BDT	Student	Nuclear	Urban	Dhaka	> 5 years	Gas	9	20	4	University	1	1	1	0	0	0	0	Yes	Yes	Yes	Yes	Yes	Yes	Yes	Yes	Yes	No	No	Agree	Agree	Agree	Undecided	Agree	Agree	Agree	Bad	Very bad	Never	Never	Sometime	Never	Never	Sometime	Sometime
1161	22	Female	Unmarried	University/ above	> 30,000 BDT	Student	Nuclear	Rural	Khulna	> 5 years	Gas	8	20	20	University	0	0	0	0	0	1	0	Yes	Yes	Yes	No	Yes	No	Yes	Yes	No	Yes	Yes	Agree	Agree	Agree	Undecided	Agree	Agree	Agree	Bad	Bad	Sometime	Always	Always	Always	Sometime	Always	Always
1162	21	Female	Unmarried	College (11-12 grades)	15,000-30,000 BDT	Student	Nuclear	Urban	Dhaka	< 2 years	Gas	7	17	14	Intermediate	1	1	1	1	0	0	0	Yes	Yes	Yes	Don't know	Yes	Yes	Don't know	Yes	Don't know	Yes	Don't know	Agree	Agree	Agree	Disagree	Agree	Agree	Disagree	Very bad	Very bad	Sometime	Always	Sometime	Never	Sometime	Always	Always
1163	21	Female	Unmarried	College (11-12 grades)	> 15,000 BDT	Student	Nuclear	Urban	Khulna	> 5 years	Gas	8	18	9	Intermediate	1	1	0	0	1	0	0	Yes	Yes	Yes	Don't know	Yes	Don't know	Don't know	Yes	Yes	Yes	Yes	Agree	Agree	Agree	Disagree	Agree	Agree	Undecided	Fair	Bad	Never	Always	Never	Never	Never	Always	Sometime
1164	22	Female	Unmarried	University/ above	15,000-30,000 BDT	Student	Nuclear	Urban	Dhaka	> 5 years	Gas	10	21	22	University	1	1	0	1	0	0	0	Yes	Yes	Yes	Yes	Yes	Yes	Yes	Yes	Yes	No	Yes	Agree	Agree	Agree	Agree	Agree	Agree	Agree	Bad	Bad	Always	Always	Always	Always	Always	Always	Always
1165	23	Male	Unmarried	University/ above	> 15,000 BDT	Student	Nuclear	Rural	Rangpur	> 5 years	Gas	8	20	17	University	0	1	0	0	0	0	0	Yes	Yes	Yes	Yes	Yes	Don't know	Yes	Yes	No	No	Yes	Agree	Agree	Agree	Undecided	Agree	Agree	Agree	Fair	Bad	Sometime	Sometime	Always	Sometime	Always	Sometime	Always
1166	22	Male	Unmarried	University/ above	> 30,000 BDT	Student	Nuclear	Rural	Chattogram	> 5 years	Gas	9	20	16	University	1	1	1	1	1	0	0	Yes	Yes	Yes	Don't know	Yes	Yes	Yes	Yes	Yes	No	Yes	Agree	Agree	Agree	Undecided	Agree	Agree	Agree	Bad	Bad	Sometime	Always	Sometime	Sometime	Never	Always	Sometime
1167	23	Male	Unmarried	University/ above	15,000-30,000 BDT	Student	Joint	Urban	Dhaka	2-5 years	Wooden stick	9	17	6	University	1	1	1	1	1	1	1	Yes	Yes	Yes	Yes	Yes	Yes	Yes	Yes	No	No	Yes	Agree	Agree	Agree	Disagree	Undecided	Agree	Undecided	Fair	Fair	Sometime	Never	Never	Never	Never	Sometime	Sometime
1168	24	Female	Unmarried	University/ above	> 30,000 BDT	Student	Nuclear	Urban	Dhaka	> 5 years	Gas	9	20	16	University	0	1	0	0	0	0	0	Yes	Yes	Yes	Yes	Yes	No	Yes	Yes	Yes	No	Yes	Agree	Agree	Agree	Undecided	Agree	Agree	Agree	Fair	Bad	Never	Always	Sometime	Sometime	Sometime	Always	Always
1169	20	Female	Unmarried	College (11-12 grades)	> 15,000 BDT	Student	Nuclear	Rural	Chattogram	> 5 years	Wooden stick	7	19	3	Intermediate	1	1	1	0	1	0	0	Yes	Yes	Yes	Yes	Yes	Yes	Don't know	Yes	No	Don't know	Don't know	Agree	Undecided	Undecided	Agree	Agree	Agree	Agree	Good	Fair	Never	Never	Never	Never	Sometime	Sometime	Never
1170	28	Male	Unmarried	University/ above	15,000-30,000 BDT	Employee	Joint	Urban	Rajshahi	> 5 years	Gas	8	19	11	University	0	1	0	0	0	0	0	Yes	Yes	Yes	Yes	Yes	No	Yes	Yes	No	No	Yes	Agree	Agree	Agree	Disagree	Agree	Agree	Agree	Very bad	Very bad	Never	Always	Sometime	Never	Never	Sometime	Sometime
1171	32	Male	Married	College (11-12 grades)	> 30,000 BDT	Employee	Nuclear	Urban	Dhaka	> 5 years	Gas	11	20	18	Intermediate	1	0	0	0	0	0	0	Yes	Yes	Yes	Yes	Yes	Yes	Yes	Yes	Yes	Yes	Yes	Agree	Agree	Agree	Undecided	Agree	Agree	Agree	Very bad	Very bad	Never	Sometime	Always	Always	Always	Always	Sometime
1172	23	Female	Unmarried	University/ above	15,000-30,000 BDT	Student	Nuclear	Urban	Khulna	> 5 years	Gas	9	18	5	University	1	1	1	0	1	0	0	Yes	Yes	Yes	Don't know	Yes	Yes	Yes	Yes	No	Yes	Yes	Agree	Agree	Undecided	Undecided	Agree	Agree	Undecided	Fair	Fair	Never	Always	Never	Never	Never	Never	Never
1173	22	Male	Unmarried	University/ above	> 15,000 BDT	Student	Nuclear	Urban	Khulna	2-5 years	Gas	8	18	18	University	0	0	1	0	1	0	0	Yes	Yes	Yes	No	Yes	Yes	No	Yes	Yes	Yes	No	Undecided	Agree	Undecided	Agree	Agree	Undecided	Agree	Fair	Fair	Always	Always	Sometime	Always	Sometime	Always	Always
1174	22	Male	Unmarried	University/ above	> 30,000 BDT	Student	Nuclear	Urban	Dhaka	< 2 years	Gas	10	20	2	University	1	1	1	1	0	0	0	Yes	Yes	Yes	Yes	Yes	No	Yes	Yes	Yes	Yes	Yes	Agree	Agree	Agree	Undecided	Agree	Agree	Agree	Bad	Bad	Sometime	Never	Never	Never	Never	Never	Never
1175	23	Male	Unmarried	University/ above	15,000-30,000 BDT	Student	Nuclear	Urban	Khulna	> 5 years	Gas	7	17	3	University	0	1	1	1	1	1	0	Yes	Yes	Yes	Yes	Yes	Don't know	Don't know	Yes	No	Don't know	Yes	Agree	Agree	Agree	Disagree	Undecided	Agree	Undecided	Fair	Very bad	Sometime	Sometime	Never	Never	Never	Never	Never
1176	22	Male	Unmarried	University/ above	15,000-30,000 BDT	Student	Joint	Urban	Dhaka	< 2 years	Gas	8	19	10	University	0	0	0	1	0	0	0	Yes	Yes	Yes	Yes	Yes	No	Yes	Yes	No	No	Yes	Agree	Agree	Agree	Disagree	Agree	Agree	Agree	Fair	Fair	Never	Always	Never	Never	Sometime	Sometime	Sometime
1177	22	Male	Unmarried	University/ above	15,000-30,000 BDT	Student	Nuclear	Urban	Dhaka	> 5 years	Gas	6	21	5	University	1	1	1	1	1	1	1	Yes	Yes	Yes	Don't know	Yes	No	No	Yes	Don't know	No	Yes	Agree	Agree	Agree	Agree	Agree	Agree	Agree	Good	Good	Never	Sometime	Never	Never	Never	Never	Never
1178	26	Male	Unmarried	University/ above	> 30,000 BDT	Student	Joint	Urban	Rajshahi	> 5 years	Gas	8	18	1	University	1	1	0	0	1	0	0	Yes	Yes	Yes	Don't know	Yes	Yes	Don't know	Yes	Yes	Yes	Don't know	Agree	Agree	Agree	Undecided	Undecided	Agree	Undecided	Fair	Bad	Never	Sometime	Never	Never	Never	Never	Never
1179	21	Male	Unmarried	University/ above	15,000-30,000 BDT	Student	Nuclear	Urban	Dhaka	> 5 years	Wooden stick	9	19	7	University	0	0	1	0	0	0	0	Yes	Yes	Yes	Yes	Yes	No	Yes	Yes	No	Yes	Yes	Agree	Agree	Agree	Disagree	Agree	Agree	Agree	Fair	Bad	Sometime	Sometime	Never	Never	Never	Sometime	Sometime
1180	23	Male	Unmarried	Below college (< 11 grades)	15,000-30,000 BDT	Unemployed	Nuclear	Rural	Rajshahi	> 5 years	Wooden stick	8	17	4	Secondary	1	0	0	0	1	0	0	Yes	Yes	Don't know	Don't know	Yes	Yes	Don't know	Yes	Yes	Yes	Yes	Agree	Undecided	Undecided	Undecided	Agree	Agree	Undecided	Fair	Fair	Never	Sometime	Sometime	Never	Never	Sometime	Never
1181	26	Female	Unmarried	University/ above	> 30,000 BDT	Student	Nuclear	Urban	Dhaka	> 5 years	Gas	6	19	7	University	1	0	0	0	0	0	0	Yes	Yes	Yes	Yes	Yes	Don't know	Don't know	Yes	No	No	Don't know	Agree	Agree	Agree	Disagree	Agree	Agree	Agree	Very bad	Very bad	Never	Sometime	Never	Always	Always	Never	Never
1182	23	Male	Unmarried	College (11-12 grades)	15,000-30,000 BDT	Employee	Joint	Urban	Chattogram	< 2 years	Gas	7	20	13	Intermediate	1	0	0	0	0	0	0	Yes	Yes	Yes	No	No	Yes	No	Yes	Yes	No	Yes	Agree	Agree	Agree	Undecided	Agree	Agree	Agree	Bad	Bad	Sometime	Always	Sometime	Sometime	Sometime	Sometime	Sometime
1183	25	Female	Unmarried	University/ above	> 15,000 BDT	Unemployed	Nuclear	Urban	Khulna	> 5 years	Gas	7	20	8	University	1	0	0	0	0	0	0	Yes	Yes	Yes	No	Yes	No	Yes	Yes	No	No	Yes	Agree	Agree	Agree	Undecided	Agree	Agree	Agree	Very bad	Bad	Never	Always	Never	Never	Never	Always	Sometime
1184	27	Female	Married	University/ above	15,000-30,000 BDT	Employee	Nuclear	Urban	Dhaka	> 5 years	Gas	10	20	11	University	1	1	1	1	1	0	0	Yes	Yes	Yes	Yes	Yes	Yes	Yes	Yes	No	Yes	Yes	Agree	Agree	Agree	Agree	Agree	Agree	Undecided	Bad	Very bad	Never	Always	Always	Sometime	Sometime	Sometime	Sometime
1185	32	Male	Married	University/ above	> 30,000 BDT	Employee	Joint	Urban	Rajshahi	2-5 years	Gas	7	19	5	University	1	0	0	1	0	0	0	Yes	Yes	Yes	Yes	Yes	No	Don't know	Yes	No	No	Yes	Agree	Agree	Agree	Disagree	Agree	Agree	Agree	Very bad	Fair	Never	Always	Sometime	Never	Never	Never	Never
1186	20	Female	Unmarried	University/ above	> 30,000 BDT	Student	Joint	Rural	Chattogram	> 5 years	Gas	11	20	9	University	1	0	0	0	0	0	0	Yes	Yes	Yes	Yes	Yes	Yes	Yes	Yes	Yes	Yes	Yes	Agree	Agree	Agree	Agree	Agree	Agree	Undecided	Fair	Bad	Never	Never	Sometime	Never	Never	Always	Never
1187	39	Male	Married	University/ above	> 30,000 BDT	Businessman	Nuclear	Urban	Barishal	< 2 years	Electricity	6	18	20	University	0	0	1	0	0	0	0	No	Don't know	No	Yes	No	No	Yes	Yes	Yes	Yes	Yes	Agree	Undecided	Disagree	Agree	Agree	Agree	Agree	Very bad	Very bad	Always	Always	Sometime	Always	Always	Always	Sometime
1188	28	Female	Married	University/ above	> 30,000 BDT	Employee	Nuclear	Urban	Khulna	> 5 years	Electricity	11	19	20	University	0	0	1	0	0	0	0	Yes	Yes	Yes	Yes	Yes	Yes	Yes	Yes	Yes	Yes	Yes	Agree	Agree	Undecided	Agree	Agree	Agree	Undecided	Good	Good	Always	Always	Always	Always	Never	Always	Always
1189	39	Female	Married	University/ above	> 30,000 BDT	Housewife	Nuclear	Urban	Chattogram	2-5 years	Gas	11	19	22	University	0	0	1	0	0	0	0	Yes	Yes	Yes	Yes	Yes	Yes	Yes	Yes	Yes	Yes	Yes	Agree	Undecided	Agree	Agree	Agree	Undecided	Agree	Very bad	Very bad	Always	Always	Always	Always	Always	Always	Always
1190	25	Female	Married	University/ above	> 30,000 BDT	Employee	Nuclear	Urban	Khulna	> 5 years	Electricity	11	21	21	University	1	0	0	0	0	0	0	Yes	Yes	Yes	Yes	Yes	Yes	Yes	Yes	Yes	Yes	Yes	Agree	Agree	Agree	Agree	Agree	Agree	Agree	Good	Good	Sometime	Always	Always	Always	Always	Always	Always
1191	40	Male	Married	College (11-12 grades)	> 30,000 BDT	Businessman	Joint	Rural	Chattogram	> 5 years	Wooden stick	9	20	19	Intermediate	1	0	0	0	0	0	0	Yes	Yes	Yes	Yes	Yes	Yes	Yes	Don't know	Yes	Don't know	Yes	Agree	Agree	Agree	Agree	Agree	Undecided	Agree	Good	Good	Sometime	Always	Always	Always	Always	Always	Sometime
1192	26	Female	Married	University/ above	> 30,000 BDT	Employee	Nuclear	Urban	Khulna	> 5 years	Electricity	10	20	19	University	0	1	0	0	0	0	0	Yes	Don't know	Yes	Yes	Yes	Yes	Yes	Yes	Yes	Yes	Yes	Agree	Agree	Agree	Agree	Agree	Undecided	Agree	Fair	Fair	Always	Always	Always	Sometime	Always	Sometime	Sometime
1193	30	Female	Unmarried	University/ above	> 30,000 BDT	Housewife	Nuclear	Urban	Rajshahi	> 5 years	Kerosene/ oil	9	19	17	University	1	0	0	0	0	0	0	Yes	Yes	Yes	Yes	Yes	No	No	Yes	Yes	Yes	Yes	Agree	Agree	Undecided	Agree	Agree	Agree	Undecided	Very bad	Fair	Always	Always	Never	Never	Sometime	Always	Always
1194	24	Female	Married	University/ above	> 30,000 BDT	Employee	Nuclear	Urban	Khulna	> 5 years	Electricity	11	21	20	University	1	0	0	0	0	0	0	Yes	Yes	Yes	Yes	Yes	Yes	Yes	Yes	Yes	Yes	Yes	Agree	Agree	Agree	Agree	Agree	Agree	Agree	Good	Good	Always	Always	Always	Always	Always	Always	Always
1195	26	Female	Married	University/ above	> 30,000 BDT	Businessman	Nuclear	Urban	Dhaka	> 5 years	Gas	11	19	21	University	1	0	0	0	0	0	0	Yes	Yes	Yes	Yes	Yes	Yes	Yes	Yes	Yes	Yes	Yes	Agree	Agree	Undecided	Undecided	Agree	Agree	Agree	Very bad	Very bad	Sometime	Always	Always	Always	Always	Always	Always
1196	35	Female	Married	University/ above	> 30,000 BDT	Employee	Joint	Urban	Khulna	> 5 years	Gas	11	21	18	University	1	0	0	0	0	0	0	Yes	Yes	Yes	Yes	Yes	Yes	Yes	Yes	Yes	Yes	Yes	Agree	Agree	Agree	Agree	Agree	Agree	Agree	Good	Good	Never	Always	Always	Always	Always	Never	Always
1197	22	Female	Unmarried	University/ above	> 30,000 BDT	Student	Nuclear	Urban	Khulna	> 5 years	Gas	11	21	20	University	0	0	1	0	0	0	0	Yes	Yes	Yes	Yes	Yes	Yes	Yes	Yes	Yes	Yes	Yes	Agree	Agree	Agree	Agree	Agree	Agree	Agree	Good	Good	Always	Always	Sometime	Always	Sometime	Always	Always
1198	23	Female	Married	University/ above	> 30,000 BDT	Employee	Joint	Urban	Khulna	> 5 years	Electricity	10	21	22	University	1	0	0	0	0	0	0	Yes	Yes	Yes	Yes	Yes	Yes	Yes	Don't know	Yes	Yes	Yes	Agree	Agree	Agree	Agree	Agree	Agree	Agree	Good	Good	Always	Always	Always	Always	Always	Always	Always
1199	24	Female	Married	University/ above	> 30,000 BDT	Employee	Joint	Urban	Khulna	> 5 years	Gas	11	20	21	University	1	0	0	0	0	0	0	Yes	Yes	Yes	Yes	Yes	Yes	Yes	Yes	Yes	Yes	Yes	Agree	Agree	Undecided	Agree	Agree	Agree	Agree	Very bad	Very bad	Always	Always	Always	Sometime	Always	Always	Always
1200	33	Female	Married	University/ above	> 30,000 BDT	Businessman	Joint	Urban	Rajshahi	> 5 years	Gas	9	13	17	University	1	0	0	0	0	0	0	Yes	Yes	Don't know	Yes	Yes	Yes	Yes	Yes	Yes	No	Yes	Agree	Agree	Disagree	Agree	Disagree	Disagree	Disagree	Good	Good	Always	Sometime	Always	Always	Sometime	Always	Always
1201	33	Female	Unmarried	College (11-12 grades)	> 30,000 BDT	Housewife	Nuclear	Urban	Barishal	2-5 years	Gas	11	21	10	Intermediate	1	0	0	0	0	0	0	Yes	Yes	Yes	Yes	Yes	Yes	Yes	Yes	Yes	Yes	Yes	Agree	Agree	Agree	Agree	Agree	Agree	Agree	Bad	Fair	Always	Always	Always	Never	Sometime	Never	Never
1202	22	Female	Unmarried	College (11-12 grades)	> 30,000 BDT	Housewife	Nuclear	Urban	Chattogram	2-5 years	Electricity	11	20	18	Intermediate	1	0	0	0	0	0	0	Yes	Yes	Yes	Yes	Yes	Yes	Yes	Yes	Yes	Yes	Yes	Agree	Agree	Undecided	Agree	Agree	Agree	Agree	Fair	Bad	Always	Always	Sometime	Always	Always	Always	Always
1203	21	Male	Unmarried	College (11-12 grades)	15,000-30,000 BDT	Employee	Nuclear	Urban	Rajshahi	2-5 years	Kerosene/ oil	11	15	12	Intermediate	1	0	0	0	0	0	0	Yes	Yes	Yes	Yes	Yes	Yes	Yes	Yes	Yes	Yes	Yes	Agree	Disagree	Disagree	Disagree	Agree	Agree	Agree	Very bad	Fair	Always	Never	Never	Never	Never	Always	Always
1204	21	Female	Unmarried	Below college (< 11 grades)	15,000-30,000 BDT	Housewife	Nuclear	Urban	Dhaka	< 2 years	Kerosene/ oil	11	21	3	Secondary	1	0	0	0	0	0	0	Yes	Yes	Yes	Yes	Yes	Yes	Yes	Yes	Yes	Yes	Yes	Agree	Agree	Agree	Agree	Agree	Agree	Agree	Fair	Good	Always	Sometime	Never	Never	Never	Never	Never
1205	26	Female	Unmarried	College (11-12 grades)	> 30,000 BDT	Housewife	Nuclear	Urban	Rajshahi	2-5 years	Kerosene/ oil	8	21	4	Intermediate	1	0	0	0	0	0	0	Yes	Yes	No	Yes	No	Don't know	Yes	Yes	Yes	Yes	Yes	Agree	Agree	Agree	Agree	Agree	Agree	Agree	Fair	Good	Always	Always	Never	Never	Never	Never	Never
1206	32	Female	Married	College (11-12 grades)	> 15,000 BDT	Businessman	Joint	Rural	Rajshahi	< 2 years	Kerosene/ oil	11	20	6	Intermediate	1	0	0	0	0	0	0	Yes	Yes	Yes	Yes	Yes	Yes	Yes	Yes	Yes	Yes	Yes	Agree	Agree	Undecided	Agree	Agree	Agree	Agree	Bad	Very bad	Always	Never	Always	Never	Never	Never	Never
1207	32	Female	Unmarried	University/ above	> 30,000 BDT	Employee	Nuclear	Urban	Khulna	> 5 years	Electricity	11	21	8	University	1	0	0	0	0	0	0	Yes	Yes	Yes	Yes	Yes	Yes	Yes	Yes	Yes	Yes	Yes	Agree	Agree	Agree	Agree	Agree	Agree	Agree	Bad	Good	Never	Never	Always	Always	Never	Never	Never
1208	22	Female	Married	College (11-12 grades)	> 30,000 BDT	Housewife	Joint	Urban	Rajshahi	2-5 years	Gas	11	20	12	Intermediate	1	0	0	0	0	0	0	Yes	Yes	Yes	Yes	Yes	Yes	Yes	Yes	Yes	Yes	Yes	Agree	Agree	Agree	Agree	Undecided	Agree	Agree	Good	Fair	Never	Always	Always	Always	Never	Always	Always
1209	33	Female	Unmarried	University/ above	> 30,000 BDT	Businessman	Nuclear	Urban	Barishal	> 5 years	Electricity	11	21	4	University	1	0	0	0	0	0	0	Yes	Yes	Yes	Yes	Yes	Yes	Yes	Yes	Yes	Yes	Yes	Agree	Agree	Agree	Agree	Agree	Agree	Agree	Fair	Bad	Never	Always	Never	Always	Never	Never	Never
1210	46	Female	Married	Below college (< 11 grades)	> 30,000 BDT	Housewife	Joint	Urban	Dhaka	> 5 years	Gas	11	21	0	Secondary	0	0	0	0	1	0	0	Yes	Yes	Yes	Yes	Yes	Yes	Yes	Yes	Yes	Yes	Yes	Agree	Agree	Agree	Agree	Agree	Agree	Agree	Bad	Fair	Never	Never	Never	Never	Never	Never	Never
1211	26	Female	Married	University/ above	> 30,000 BDT	Employee	Nuclear	Urban	Rajshahi	> 5 years	Electricity	10	11	0	University	1	0	0	0	0	0	0	Yes	Yes	Don't know	Yes	Yes	Yes	Yes	Yes	Yes	Yes	Yes	Disagree	Disagree	Disagree	Disagree	Disagree	Agree	Agree	Bad	Very bad	Never	Never	Never	Never	Never	Never	Never
1212	35	Female	Married	University/ above	> 30,000 BDT	Employee	Nuclear	Urban	Khulna	> 5 years	Electricity	11	21	0	University	1	0	0	0	0	0	0	Yes	Yes	Yes	Yes	Yes	Yes	Yes	Yes	Yes	Yes	Yes	Agree	Agree	Agree	Agree	Agree	Agree	Agree	Bad	Good	Never	Never	Never	Never	Never	Never	Never
1213	24	Female	Unmarried	University/ above	15,000-30,000 BDT	Student	Nuclear	Urban	Dhaka	> 5 years	Gas	8	21	10	University	0	0	0	1	0	0	0	Yes	Yes	Yes	Yes	Yes	Yes	Don't know	Yes	Don't know	No	Yes	Agree	Agree	Agree	Agree	Agree	Agree	Agree	Very bad	Very bad	Never	Always	Never	Never	Never	Sometime	Sometime
1214	21	Male	Unmarried	College (11-12 grades)	15,000-30,000 BDT	Unemployed	Nuclear	Urban	Dhaka	> 5 years	Gas	9	20	16	Intermediate	0	0	0	0	1	0	0	Yes	Yes	Yes	Yes	Yes	Yes	Yes	Yes	No	No	Yes	Agree	Agree	Agree	Undecided	Agree	Agree	Agree	Fair	Bad	Sometime	Always	Sometime	Never	Never	Always	Always
1215	20	Female	Unmarried	University/ above	15,000-30,000 BDT	Student	Nuclear	Urban	Dhaka	> 5 years	Gas	8	20	10	University	1	0	0	0	0	0	0	Yes	Yes	Yes	No	Yes	No	Yes	Yes	Yes	No	Yes	Agree	Agree	Agree	Undecided	Agree	Agree	Agree	Very bad	Bad	Sometime	Always	Sometime	Never	Never	Sometime	Sometime
1216	21	Female	Unmarried	University/ above	15,000-30,000 BDT	Student	Nuclear	Rural	Rangpur	> 5 years	Wooden stick	11	21	11	University	1	0	0	0	0	0	0	Yes	Yes	Yes	Yes	Yes	Yes	Yes	Yes	Yes	Yes	Yes	Agree	Agree	Agree	Agree	Agree	Agree	Agree	Fair	Bad	Sometime	Sometime	Sometime	Sometime	Sometime	Sometime	Sometime
1217	23	Male	Married	University/ above	> 15,000 BDT	Student	Nuclear	Rural	Dhaka	< 2 years	Wooden stick	11	21	22	University	1	1	1	1	1	1	1	Yes	Yes	Yes	Yes	Yes	Yes	Yes	Yes	Yes	Yes	Yes	Agree	Agree	Agree	Agree	Agree	Agree	Agree	Good	Good	Always	Always	Always	Always	Always	Always	Always
1218	20	Male	Unmarried	College (11-12 grades)	> 15,000 BDT	Student	Nuclear	Urban	Rangpur	> 5 years	Wooden stick	6	14	14	Intermediate	1	1	1	1	1	1	1	Yes	No	Yes	No	No	Yes	Yes	No	No	Yes	Yes	Agree	Disagree	Undecided	Agree	Undecided	Undecided	Disagree	Fair	Fair	Always	Always	Always	Sometime	Sometime	Sometime	Sometime
1219	20	Male	Unmarried	College (11-12 grades)	> 15,000 BDT	Student	Nuclear	Urban	Dhaka	> 5 years	Gas	11	21	21	Intermediate	1	0	0	0	0	0	0	Yes	Yes	Yes	Yes	Yes	Yes	Yes	Yes	Yes	Yes	Yes	Agree	Agree	Agree	Agree	Agree	Agree	Agree	Good	Good	Sometime	Always	Always	Always	Always	Always	Always
1220	20	Male	Unmarried	University/ above	> 30,000 BDT	Student	Nuclear	Urban	Khulna	2-5 years	Wooden stick	7	19	12	University	1	0	0	0	0	0	0	Yes	Yes	Yes	Don't know	Yes	No	No	Yes	Yes	No	Yes	Agree	Agree	Agree	Disagree	Agree	Agree	Agree	Very bad	Very bad	Sometime	Sometime	Sometime	Sometime	Never	Sometime	Sometime
1221	20	Male	Unmarried	University/ above	> 30,000 BDT	Student	Nuclear	Rural	Khulna	> 5 years	Electricity	11	17	9	University	1	1	1	1	0	0	0	Yes	Yes	Yes	Yes	Yes	Yes	Yes	Yes	Yes	Yes	Yes	Agree	Agree	Agree	Disagree	Undecided	Agree	Undecided	Fair	Good	Never	Sometime	Sometime	Sometime	Sometime	Sometime	Sometime
1222	22	Male	Unmarried	University/ above	15,000-30,000 BDT	Student	Nuclear	Rural	Barishal	> 5 years	Wooden stick	11	19	8	University	0	0	1	0	0	0	0	Yes	Yes	Yes	Yes	Yes	Yes	Yes	Yes	Yes	Yes	Yes	Agree	Agree	Agree	Undecided	Agree	Agree	Undecided	Fair	Fair	Never	Never	Sometime	Sometime	Sometime	Sometime	Sometime
1223	27	Male	Married	University/ above	15,000-30,000 BDT	Employee	Nuclear	Urban	Dhaka	2-5 years	Gas	11	16	8	University	1	1	1	1	1	1	0	Yes	Yes	Yes	Yes	Yes	Yes	Yes	Yes	Yes	Yes	Yes	Agree	Agree	Agree	Disagree	Undecided	Agree	Disagree	Fair	Fair	Never	Sometime	Sometime	Never	Never	Sometime	Sometime
1224	30	Male	Married	University/ above	> 30,000 BDT	Employee	Nuclear	Urban	Dhaka	2-5 years	Electricity	7	16	7	University	1	1	1	1	1	1	1	Yes	Yes	Yes	Yes	No	Don't know	Don't know	Yes	Don't know	Yes	Yes	Agree	Agree	Agree	Disagree	Undecided	Agree	Disagree	Bad	Fair	Never	Sometime	Sometime	Never	Never	Sometime	Sometime
1225	21	Male	Unmarried	University/ above	15,000-30,000 BDT	Student	Nuclear	Rural	Dhaka	> 5 years	Gas	8	19	9	University	1	1	0	0	0	0	0	Yes	Yes	Yes	No	Yes	Yes	No	Yes	Yes	No	Yes	Agree	Agree	Agree	Disagree	Agree	Agree	Agree	Bad	Bad	Sometime	Sometime	Always	Never	Never	Sometime	Sometime
1226	21	Female	Unmarried	University/ above	> 30,000 BDT	Student	Joint	Urban	Mymensingh	< 2 years	Gas	10	19	13	University	0	0	1	0	0	0	0	Yes	Yes	Yes	Yes	Yes	Yes	Yes	Yes	Yes	No	Yes	Agree	Agree	Agree	Undecided	Agree	Agree	Undecided	Fair	Bad	Never	Sometime	Sometime	Always	Sometime	Always	Always
1227	23	Male	Unmarried	University/ above	15,000-30,000 BDT	Student	Nuclear	Rural	Rangpur	> 5 years	Wooden stick	11	21	11	University	0	1	1	1	0	0	0	Yes	Yes	Yes	Yes	Yes	Yes	Yes	Yes	Yes	Yes	Yes	Agree	Agree	Agree	Agree	Agree	Agree	Agree	Very bad	Bad	Never	Never	Sometime	Sometime	Sometime	Sometime	Always
1228	22	Male	Unmarried	University/ above	> 15,000 BDT	Student	Joint	Urban	Rangpur	< 2 years	Wooden stick	10	21	17	University	0	0	0	0	1	0	0	Yes	Yes	Yes	Don't know	Yes	Yes	Yes	Yes	Yes	Yes	Yes	Agree	Agree	Agree	Agree	Agree	Agree	Agree	Bad	Bad	Sometime	Sometime	Always	Always	Always	Always	Sometime
1229	24	Male	Unmarried	University/ above	> 15,000 BDT	Student	Joint	Rural	Rangpur	> 5 years	Wooden stick	11	21	20	University	1	0	0	0	0	0	0	Yes	Yes	Yes	Yes	Yes	Yes	Yes	Yes	Yes	Yes	Yes	Agree	Agree	Agree	Agree	Agree	Agree	Agree	Fair	Bad	Sometime	Sometime	Always	Always	Always	Always	Always
1230	22	Male	Unmarried	University/ above	15,000-30,000 BDT	Student	Joint	Urban	Chattogram	> 5 years	Gas	8	18	7	University	1	0	0	0	0	0	0	Yes	Yes	Yes	Yes	Yes	Yes	Don't know	Yes	No	No	Yes	Agree	Agree	Agree	Undecided	Undecided	Agree	Undecided	Bad	Bad	Never	Sometime	Sometime	Never	Never	Sometime	Sometime
1231	23	Male	Married	Below college (< 11 grades)	> 15,000 BDT	Student	Nuclear	Urban	Rangpur	2-5 years	Kerosene/ oil	11	21	22	Primary	1	0	0	0	0	0	0	Yes	Yes	Yes	Yes	Yes	Yes	Yes	Yes	Yes	Yes	Yes	Agree	Agree	Agree	Agree	Agree	Agree	Agree	Good	Good	Always	Always	Always	Always	Always	Always	Always
1232	22	Male	Unmarried	University/ above	> 15,000 BDT	Student	Nuclear	Urban	Dhaka	> 5 years	Gas	11	21	2	University	1	1	1	1	1	1	1	Yes	Yes	Yes	Yes	Yes	Yes	Yes	Yes	Yes	Yes	Yes	Agree	Agree	Agree	Agree	Agree	Agree	Agree	Very bad	Very bad	Never	Always	Never	Never	Never	Never	Never
1233	24	Male	Unmarried	Below college (< 11 grades)	> 15,000 BDT	Student	Nuclear	Rural	Dhaka	< 2 years	Wooden stick	6	19	17	No formal education	1	0	0	0	0	0	0	Yes	Yes	Yes	Yes	Yes	Yes	No	No	No	No	No	Agree	Agree	Undecided	Undecided	Agree	Agree	Agree	Good	Good	Always	Sometime	Sometime	Always	Always	Sometime	Always
1234	35	Female	Married	University/ above	> 30,000 BDT	Housewife	Nuclear	Urban	Dhaka	> 5 years	Gas	10	19	11	University	1	0	0	0	0	0	0	Yes	Yes	Yes	Yes	Yes	No	Yes	Yes	Yes	Yes	Yes	Agree	Agree	Agree	Disagree	Agree	Agree	Agree	Very bad	Very bad	Sometime	Sometime	Sometime	Never	Never	Sometime	Sometime
1235	23	Female	Unmarried	University/ above	15,000-30,000 BDT	Student	Joint	Urban	Rangpur	< 2 years	Gas	11	19	14	University	0	1	0	0	0	0	0	Yes	Yes	Yes	Yes	Yes	Yes	Yes	Yes	Yes	Yes	Yes	Agree	Agree	Agree	Disagree	Agree	Agree	Agree	Very bad	Bad	Always	Always	Sometime	Sometime	Sometime	Always	Sometime
1236	42	Male	Married	Below college (< 11 grades)	> 15,000 BDT	Employee	Nuclear	Rural	Chattogram	2-5 years	Kerosene/ oil	6	17	19	No formal education	1	0	0	0	0	0	0	Yes	Yes	No	Yes	No	Yes	Don't know	Yes	No	No	Yes	Undecided	Agree	Disagree	Agree	Undecided	Agree	Agree	Good	Good	Always	Always	Sometime	Always	Always	Sometime	Always
1237	24	Female	Unmarried	University/ above	> 15,000 BDT	Student	Nuclear	Rural	Rangpur	> 5 years	Wooden stick	5	17	2	University	1	0	0	0	0	0	0	Yes	Don't know	Yes	No	Yes	Don't know	No	Yes	Yes	No	Don't know	Undecided	Agree	Undecided	Undecided	Agree	Agree	Undecided	Bad	Bad	Never	Always	Never	Never	Never	Never	Never
1238	23	Male	Unmarried	University/ above	> 30,000 BDT	Student	Nuclear	Urban	Khulna	> 5 years	Gas	9	20	12	University	1	1	1	0	1	0	0	Yes	Yes	Yes	Yes	Yes	Yes	Yes	Yes	No	No	Yes	Agree	Agree	Agree	Undecided	Agree	Agree	Agree	Bad	Bad	Sometime	Always	Sometime	Sometime	Sometime	Sometime	Sometime
1239	19	Female	Unmarried	University/ above	15,000-30,000 BDT	Student	Nuclear	Urban	Dhaka	> 5 years	Gas	8	19	4	University	0	0	0	0	1	0	0	Yes	Yes	Yes	Yes	Yes	Don't know	Yes	Yes	Don't know	No	Yes	Agree	Agree	Agree	Disagree	Agree	Agree	Agree	Very bad	Very bad	Never	Always	Always	Never	Never	Never	Never
1240	22	Male	Unmarried	University/ above	15,000-30,000 BDT	Student	Joint	Urban	Dhaka	> 5 years	Gas	10	20	12	University	1	0	0	0	0	0	0	Yes	Yes	Yes	Yes	Yes	Yes	Yes	No	Yes	Yes	Yes	Agree	Agree	Agree	Undecided	Agree	Agree	Agree	Bad	Bad	Sometime	Sometime	Sometime	Never	Never	Sometime	Sometime
1241	33	Male	Married	Below college (< 11 grades)	15,000-30,000 BDT	Student	Nuclear	Rural	Dhaka	< 2 years	Wooden stick	11	21	18	Primary	1	0	0	0	0	0	0	Yes	Yes	Yes	Yes	Yes	Yes	Yes	Yes	Yes	Yes	Yes	Agree	Agree	Agree	Agree	Agree	Agree	Agree	Fair	Good	Always	Sometime	Always	Always	Sometime	Always	Always
1242	21	Female	Unmarried	University/ above	> 15,000 BDT	Student	Nuclear	Urban	Rangpur	< 2 years	Gas	11	21	22	University	0	0	0	0	1	0	0	Yes	Yes	Yes	Yes	Yes	Yes	Yes	Yes	Yes	Yes	Yes	Agree	Agree	Agree	Agree	Agree	Agree	Agree	Bad	Very bad	Always	Always	Always	Always	Always	Always	Always
1243	22	Male	Unmarried	University/ above	> 15,000 BDT	Student	Nuclear	Urban	Khulna	< 2 years	Gas	11	21	10	University	1	1	1	0	0	0	0	Yes	Yes	Yes	Yes	Yes	Yes	Yes	Yes	Yes	Yes	Yes	Agree	Agree	Agree	Agree	Agree	Agree	Agree	Fair	Bad	Never	Sometime	Sometime	Sometime	Sometime	Sometime	Sometime
1244	23	Male	Unmarried	College (11-12 grades)	15,000-30,000 BDT	Student	Nuclear	Urban	Dhaka	2-5 years	Kerosene/ oil	1	14	8	Intermediate	0	1	0	0	0	0	0	Yes	Don't know	Don't know	Don't know	Don't know	Don't know	Don't know	Don't know	Don't know	Don't know	Don't know	Undecided	Undecided	Undecided	Undecided	Undecided	Undecided	Undecided	Bad	Bad	Sometime	Sometime	Sometime	Never	Never	Never	Sometime
1245	30	Male	Unmarried	University/ above	15,000-30,000 BDT	Employee	Joint	Urban	Chattogram	> 5 years	Wooden stick	7	18	1	University	0	0	1	0	0	0	0	Yes	Yes	Yes	Yes	Yes	No	Yes	Yes	No	No	No	Agree	Agree	Agree	Undecided	Agree	Agree	Disagree	Very bad	Very bad	Never	Sometime	Never	Never	Never	Never	Never
1246	34	Female	Unmarried	University/ above	15,000-30,000 BDT	Employee	Nuclear	Rural	Dhaka	> 5 years	Wooden stick	10	21	17	University	0	0	0	0	1	0	0	Yes	Yes	Yes	Yes	Yes	No	Yes	Yes	Yes	Yes	Yes	Agree	Agree	Agree	Agree	Agree	Agree	Agree	Fair	Fair	Sometime	Always	Sometime	Never	Sometime	Always	Always
1247	21	Female	Unmarried	College (11-12 grades)	15,000-30,000 BDT	Student	Nuclear	Urban	Chattogram	> 5 years	Gas	5	20	9	Intermediate	1	1	1	0	1	1	0	Yes	Yes	Don't know	Don't know	Yes	No	Don't know	Yes	No	No	Yes	Agree	Agree	Agree	Undecided	Agree	Agree	Agree	Very bad	Very bad	Sometime	Always	Never	Sometime	Never	Sometime	Sometime
1248	24	Male	Unmarried	College (11-12 grades)	> 15,000 BDT	Student	Nuclear	Urban	Dhaka	< 2 years	Gas	9	19	11	Intermediate	1	1	1	0	0	0	0	Yes	Yes	Yes	Yes	Yes	No	Yes	Yes	Yes	No	Yes	Agree	Agree	Agree	Disagree	Agree	Agree	Agree	Very bad	Very bad	Never	Always	Sometime	Sometime	Sometime	Sometime	Sometime
1249	31	Female	Married	University/ above	15,000-30,000 BDT	Employee	Nuclear	Urban	Dhaka	> 5 years	Gas	7	19	14	University	1	1	1	1	1	1	1	Yes	Yes	Yes	Yes	Yes	No	Don't know	Yes	Yes	No	Don't know	Agree	Agree	Agree	Disagree	Agree	Agree	Agree	Very bad	Fair	Never	Always	Sometime	Sometime	Sometime	Always	Sometime
1250	26	Female	Married	University/ above	> 15,000 BDT	Student	Joint	Urban	Dhaka	> 5 years	Gas	6	19	8	University	1	1	1	1	1	1	0	Yes	Yes	Don't know	Yes	Yes	No	Don't know	Yes	Yes	Don't know	Don't know	Agree	Agree	Agree	Disagree	Agree	Agree	Agree	Very bad	Very bad	Never	Sometime	Sometime	Sometime	Sometime	Sometime	Never
1251	18	Female	Unmarried	College (11-12 grades)	> 30,000 BDT	Student	Nuclear	Urban	Rajshahi	> 5 years	Gas	8	19	16	Intermediate	1	1	1	1	1	1	1	Yes	Yes	Yes	Yes	Yes	No	Yes	Yes	No	No	Yes	Agree	Agree	Agree	Disagree	Agree	Agree	Agree	Very bad	Very bad	Always	Sometime	Sometime	Never	Never	Always	Always
1252	19	Male	Unmarried	College (11-12 grades)	> 30,000 BDT	Student	Nuclear	Urban	Dhaka	> 5 years	Gas	8	18	15	Intermediate	1	1	1	1	1	1	1	Yes	Yes	Yes	Yes	Yes	No	Yes	Yes	No	No	Yes	Agree	Agree	Agree	Disagree	Agree	Agree	Undecided	Very bad	Very bad	Sometime	Sometime	Sometime	Never	Never	Always	Always
1253	18	Female	Unmarried	College (11-12 grades)	> 30,000 BDT	Student	Nuclear	Urban	Rajshahi	> 5 years	Gas	9	19	16	Intermediate	1	1	1	1	1	1	1	Yes	Yes	Yes	Yes	Yes	No	Yes	Yes	No	Yes	Yes	Agree	Agree	Agree	Disagree	Agree	Agree	Agree	Fair	Bad	Always	Sometime	Sometime	Never	Never	Always	Always
1254	20	Male	Unmarried	University/ above	> 30,000 BDT	Student	Nuclear	Urban	Rangpur	> 5 years	Gas	6	19	7	University	1	0	0	0	0	0	0	Yes	Yes	Don't know	Don't know	Don't know	No	Yes	Yes	Yes	No	Yes	Agree	Agree	Agree	Disagree	Agree	Agree	Agree	Fair	Fair	Sometime	Sometime	Never	Never	Never	Sometime	Sometime
1255	28	Female	Unmarried	University/ above	15,000-30,000 BDT	Student	Nuclear	Urban	Rajshahi	> 5 years	Gas	8	20	19	University	1	1	1	1	1	1	1	Yes	Yes	Yes	Don't know	Yes	No	Yes	Yes	Yes	Don't know	Yes	Agree	Agree	Agree	Undecided	Agree	Agree	Agree	Fair	Fair	Sometime	Sometime	Always	Always	Always	Always	Sometime
1256	24	Male	Unmarried	University/ above	> 30,000 BDT	Employee	Nuclear	Urban	Dhaka	> 5 years	Gas	11	14	11	University	0	1	0	0	0	0	0	Yes	Yes	Yes	Yes	Yes	Yes	Yes	Yes	Yes	Yes	Yes	Undecided	Undecided	Undecided	Undecided	Undecided	Undecided	Undecided	Fair	Good	Never	Sometime	Always	Sometime	Never	Sometime	Always
1257	33	Male	Unmarried	University/ above	> 30,000 BDT	Employee	Nuclear	Urban	Rajshahi	> 5 years	Gas	10	20	11	University	1	0	0	0	0	0	0	Yes	Yes	Yes	Yes	Yes	Yes	No	Yes	Yes	Yes	Yes	Agree	Agree	Agree	Agree	Agree	Agree	Undecided	Good	Fair	Sometime	Sometime	Sometime	Sometime	Sometime	Sometime	Sometime
1258	25	Female	Unmarried	University/ above	> 30,000 BDT	Student	Nuclear	Urban	Dhaka	> 5 years	Gas	11	21	10	University	0	0	1	0	0	0	0	Yes	Yes	Yes	Yes	Yes	Yes	Yes	Yes	Yes	Yes	Yes	Agree	Agree	Agree	Agree	Agree	Agree	Agree	Very bad	Very bad	Sometime	Sometime	Never	Sometime	Sometime	Sometime	Sometime
1259	24	Male	Married	University/ above	15,000-30,000 BDT	Student	Nuclear	Urban	Dhaka	2-5 years	Gas	8	20	4	University	1	1	0	1	0	0	0	Yes	Yes	Yes	Yes	Yes	Yes	Yes	Yes	No	No	No	Agree	Agree	Agree	Agree	Agree	Agree	Undecided	Bad	Very bad	Never	Sometime	Sometime	Sometime	Never	Never	Never
1260	18	Female	Unmarried	Below college (< 11 grades)	> 15,000 BDT	Student	Nuclear	Urban	Chattogram	> 5 years	Gas	6	19	2	Secondary	1	1	0	0	0	0	0	Yes	Yes	Don't know	Yes	Yes	No	Don't know	Yes	Yes	No	Don't know	Agree	Agree	Agree	Disagree	Agree	Agree	Agree	Very bad	Very bad	Never	Always	Never	Never	Never	Never	Never
1261	28	Male	Unmarried	University/ above	> 30,000 BDT	Employee	Nuclear	Urban	Dhaka	> 5 years	Gas	10	19	15	University	1	0	0	0	0	0	0	Yes	Yes	Yes	Yes	Yes	No	Yes	Yes	Yes	Yes	Yes	Agree	Agree	Agree	Disagree	Agree	Agree	Agree	Very bad	Fair	Sometime	Sometime	Always	Sometime	Never	Sometime	Always
1262	21	Male	Unmarried	College (11-12 grades)	15,000-30,000 BDT	Student	Nuclear	Urban	Rangpur	2-5 years	Wooden stick	6	17	11	Intermediate	0	0	0	0	1	0	0	Yes	Yes	Yes	No	Yes	No	Yes	Yes	No	No	No	Agree	Agree	Agree	Disagree	Agree	Agree	Disagree	Bad	Bad	Never	Sometime	Always	Sometime	Sometime	Sometime	Sometime
1263	20	Male	Unmarried	University/ above	15,000-30,000 BDT	Student	Joint	Urban	Khulna	< 2 years	Wooden stick	6	18	9	University	0	1	0	0	0	0	0	Yes	Yes	Yes	Don't know	Don't know	No	Yes	Yes	No	No	Yes	Agree	Agree	Agree	Disagree	Agree	Agree	Undecided	Bad	Fair	Never	Sometime	Sometime	Sometime	Sometime	Sometime	Never
1264	21	Male	Unmarried	University/ above	> 30,000 BDT	Student	Nuclear	Urban	Dhaka	> 5 years	Electricity	9	20	12	University	1	0	0	0	0	0	0	Yes	Yes	Yes	Yes	Yes	Yes	Don't know	Yes	Yes	No	Yes	Agree	Agree	Agree	Undecided	Agree	Agree	Agree	Very bad	Very bad	Sometime	Always	Sometime	Never	Never	Always	Sometime
1265	22	Male	Unmarried	University/ above	> 15,000 BDT	Student	Joint	Urban	Mymensingh	< 2 years	Wooden stick	8	17	2	University	1	0	0	0	0	0	0	Yes	Yes	Yes	Yes	Yes	No	Yes	Yes	No	No	Yes	Agree	Agree	Disagree	Disagree	Agree	Agree	Agree	Bad	Bad	Never	Never	Never	Never	Never	Never	Never
1266	26	Male	Unmarried	University/ above	15,000-30,000 BDT	Student	Joint	Urban	Rajshahi	> 5 years	Gas	9	19	6	University	1	1	1	0	0	0	0	Yes	Yes	Yes	Yes	Yes	No	Yes	Yes	Yes	No	Yes	Agree	Agree	Agree	Disagree	Agree	Agree	Agree	Very bad	Very bad	Never	Sometime	Sometime	Sometime	Sometime	Sometime	Never
1267	19	Female	Unmarried	University/ above	> 30,000 BDT	Student	Nuclear	Urban	Dhaka	> 5 years	Electricity	8	20	10	University	0	0	1	0	0	0	0	Yes	Yes	Yes	Yes	Yes	No	Yes	Yes	Yes	No	No	Agree	Agree	Agree	Undecided	Agree	Agree	Agree	Very bad	Bad	Sometime	Always	Never	Never	Never	Sometime	Never
1268	27	Male	Unmarried	University/ above	15,000-30,000 BDT	Employee	Nuclear	Urban	Khulna	< 2 years	Electricity	11	18	11	University	1	1	1	0	0	1	1	Yes	Yes	Yes	Yes	Yes	Yes	Yes	Yes	Yes	Yes	Yes	Agree	Agree	Agree	Disagree	Agree	Agree	Undecided	Very bad	Fair	Sometime	Sometime	Sometime	Never	Sometime	Sometime	Sometime
1269	25	Female	Unmarried	University/ above	15,000-30,000 BDT	Student	Nuclear	Urban	Khulna	2-5 years	Electricity	11	18	11	University	1	1	1	1	1	1	1	Yes	Yes	Yes	Yes	Yes	Yes	Yes	Yes	Yes	Yes	Yes	Agree	Agree	Agree	Disagree	Agree	Agree	Undecided	Fair	Good	Sometime	Sometime	Sometime	Sometime	Sometime	Sometime	Sometime
1270	30	Female	Married	University/ above	15,000-30,000 BDT	Unemployed	Nuclear	Urban	Khulna	2-5 years	Electricity	11	18	11	University	1	1	1	1	0	0	0	Yes	Yes	Yes	Yes	Yes	Yes	Yes	Yes	Yes	Yes	Yes	Agree	Agree	Agree	Disagree	Agree	Agree	Undecided	Fair	Good	Sometime	Sometime	Sometime	Sometime	Sometime	Sometime	Sometime
1271	29	Female	Married	College (11-12 grades)	> 30,000 BDT	Housewife	Nuclear	Urban	Chattogram	2-5 years	Gas	11	19	10	Intermediate	1	1	1	0	0	0	0	Yes	Yes	Yes	Yes	Yes	Yes	Yes	Yes	Yes	Yes	Yes	Agree	Agree	Agree	Disagree	Agree	Agree	Agree	Fair	Good	Never	Sometime	Sometime	Sometime	Sometime	Sometime	Sometime
1272	24	Male	Unmarried	University/ above	15,000-30,000 BDT	Student	Nuclear	Rural	Khulna	> 5 years	Wooden stick	11	18	11	University	1	1	1	1	1	1	1	Yes	Yes	Yes	Yes	Yes	Yes	Yes	Yes	Yes	Yes	Yes	Agree	Agree	Agree	Disagree	Agree	Agree	Undecided	Fair	Good	Sometime	Sometime	Sometime	Sometime	Sometime	Sometime	Sometime
1273	20	Male	Married	University/ above	> 30,000 BDT	Student	Joint	Rural	Barishal	> 5 years	Wooden stick	11	16	11	University	1	1	1	1	0	0	1	Yes	Yes	Yes	Yes	Yes	Yes	Yes	Yes	Yes	Yes	Yes	Agree	Agree	Agree	Disagree	Undecided	Agree	Disagree	Bad	Fair	Sometime	Sometime	Sometime	Sometime	Sometime	Sometime	Sometime
1274	50	Male	Married	University/ above	15,000-30,000 BDT	Employee	Nuclear	Rural	Khulna	> 5 years	Wooden stick	11	18	11	University	1	1	1	0	0	0	0	Yes	Yes	Yes	Yes	Yes	Yes	Yes	Yes	Yes	Yes	Yes	Agree	Agree	Agree	Disagree	Agree	Agree	Undecided	Good	Good	Sometime	Sometime	Sometime	Sometime	Sometime	Sometime	Sometime
1275	45	Female	Married	College (11-12 grades)	15,000-30,000 BDT	Housewife	Nuclear	Urban	Dhaka	> 5 years	Gas	11	19	11	Intermediate	1	1	1	0	0	0	1	Yes	Yes	Yes	Yes	Yes	Yes	Yes	Yes	Yes	Yes	Yes	Agree	Agree	Agree	Disagree	Agree	Agree	Agree	Very bad	Bad	Sometime	Sometime	Sometime	Sometime	Sometime	Sometime	Sometime
1276	26	Male	Unmarried	University/ above	15,000-30,000 BDT	Student	Nuclear	Urban	Khulna	2-5 years	Electricity	11	18	10	University	1	1	1	1	1	1	1	Yes	Yes	Yes	Yes	Yes	Yes	Yes	Yes	Yes	Yes	Yes	Agree	Agree	Agree	Disagree	Agree	Agree	Undecided	Bad	Fair	Sometime	Never	Sometime	Sometime	Sometime	Sometime	Sometime
1277	23	Male	Unmarried	University/ above	> 30,000 BDT	Student	Joint	Rural	Rajshahi	> 5 years	Wooden stick	11	18	8	University	1	1	1	0	1	0	1	Yes	Yes	Yes	Yes	Yes	Yes	Yes	Yes	Yes	Yes	Yes	Agree	Agree	Agree	Disagree	Agree	Agree	Undecided	Bad	Good	Sometime	Never	Always	Never	Never	Sometime	Sometime
1278	33	Female	Married	University/ above	> 30,000 BDT	Employee	Nuclear	Rural	Khulna	> 5 years	Gas	11	18	9	University	1	1	1	0	0	0	1	Yes	Yes	Yes	Yes	Yes	Yes	Yes	Yes	Yes	Yes	Yes	Agree	Agree	Agree	Disagree	Agree	Agree	Undecided	Fair	Good	Never	Never	Sometime	Sometime	Sometime	Sometime	Sometime
1279	23	Male	Unmarried	University/ above	15,000-30,000 BDT	Student	Nuclear	Rural	Rajshahi	> 5 years	Wooden stick	11	18	11	University	1	1	1	1	0	0	1	Yes	Yes	Yes	Yes	Yes	Yes	Yes	Yes	Yes	Yes	Yes	Agree	Agree	Agree	Disagree	Agree	Agree	Undecided	Good	Good	Sometime	Sometime	Sometime	Sometime	Sometime	Sometime	Sometime
1280	25	Male	Unmarried	University/ above	15,000-30,000 BDT	Student	Nuclear	Rural	Khulna	> 5 years	Wooden stick	11	16	11	University	1	1	1	0	0	0	1	Yes	Yes	Yes	Yes	Yes	Yes	Yes	Yes	Yes	Yes	Yes	Agree	Agree	Agree	Disagree	Undecided	Undecided	Undecided	Fair	Good	Sometime	Sometime	Sometime	Sometime	Sometime	Sometime	Sometime
1281	28	Male	Unmarried	University/ above	> 30,000 BDT	Student	Nuclear	Urban	Dhaka	> 5 years	Gas	11	17	9	University	1	1	1	0	0	0	1	Yes	Yes	Yes	Yes	Yes	Yes	Yes	Yes	Yes	Yes	Yes	Agree	Agree	Agree	Disagree	Agree	Agree	Disagree	Fair	Fair	Sometime	Never	Sometime	Sometime	Sometime	Sometime	Sometime
1282	25	Male	Unmarried	University/ above	> 30,000 BDT	Student	Nuclear	Urban	Dhaka	2-5 years	Electricity	11	16	11	University	1	1	1	1	1	1	1	Yes	Yes	Yes	Yes	Yes	Yes	Yes	Yes	Yes	Yes	Yes	Agree	Agree	Agree	Disagree	Undecided	Agree	Disagree	Bad	Bad	Sometime	Never	Always	Sometime	Sometime	Sometime	Sometime
1283	27	Female	Married	University/ above	> 30,000 BDT	Housewife	Nuclear	Urban	Barishal	2-5 years	Gas	11	18	11	University	1	1	1	0	0	0	1	Yes	Yes	Yes	Yes	Yes	Yes	Yes	Yes	Yes	Yes	Yes	Agree	Agree	Agree	Disagree	Agree	Agree	Undecided	Very bad	Bad	Sometime	Sometime	Sometime	Sometime	Sometime	Sometime	Sometime
1284	19	Male	Unmarried	University/ above	15,000-30,000 BDT	Student	Nuclear	Urban	Mymensingh	< 2 years	Electricity	11	18	12	University	1	1	1	1	1	1	1	Yes	Yes	Yes	Yes	Yes	Yes	Yes	Yes	Yes	Yes	Yes	Agree	Agree	Agree	Disagree	Agree	Agree	Undecided	Fair	Good	Sometime	Never	Always	Sometime	Sometime	Sometime	Sometime
1285	26	Female	Married	College (11-12 grades)	15,000-30,000 BDT	Housewife	Nuclear	Urban	Dhaka	> 5 years	Gas	11	17	10	Intermediate	1	1	1	0	0	0	1	Yes	Yes	Yes	Yes	Yes	Yes	Yes	Yes	Yes	Yes	Yes	Agree	Agree	Agree	Disagree	Undecided	Agree	Undecided	Very bad	Bad	Never	Sometime	Always	Sometime	Sometime	Sometime	Sometime
1286	18	Male	Unmarried	University/ above	15,000-30,000 BDT	Student	Nuclear	Urban	Mymensingh	< 2 years	Electricity	11	16	11	University	1	0	1	0	1	1	0	Yes	Yes	Yes	Yes	Yes	Yes	Yes	Yes	Yes	Yes	Yes	Agree	Agree	Agree	Disagree	Undecided	Agree	Disagree	Fair	Good	Sometime	Sometime	Sometime	Sometime	Sometime	Sometime	Sometime
1287	24	Male	Unmarried	University/ above	15,000-30,000 BDT	Student	Nuclear	Rural	Khulna	> 5 years	Wooden stick	11	18	11	University	1	1	1	1	1	0	0	Yes	Yes	Yes	Yes	Yes	Yes	Yes	Yes	Yes	Yes	Yes	Agree	Agree	Agree	Disagree	Agree	Agree	Undecided	Bad	Fair	Sometime	Sometime	Sometime	Sometime	Sometime	Sometime	Sometime
1288	25	Male	Unmarried	University/ above	> 30,000 BDT	Student	Nuclear	Urban	Dhaka	> 5 years	Gas	11	17	11	University	1	1	1	1	1	1	1	Yes	Yes	Yes	Yes	Yes	Yes	Yes	Yes	Yes	Yes	Yes	Agree	Agree	Agree	Disagree	Agree	Agree	Disagree	Fair	Good	Sometime	Sometime	Sometime	Sometime	Sometime	Sometime	Sometime
1289	19	Female	Unmarried	University/ above	> 30,000 BDT	Student	Nuclear	Urban	Barishal	> 5 years	Gas	10	17	22	University	1	1	1	1	1	1	1	Yes	Yes	Yes	Yes	Yes	Yes	Yes	Yes	Yes	No	Yes	Agree	Agree	Agree	Disagree	Disagree	Agree	Agree	Bad	Bad	Always	Always	Always	Always	Always	Always	Always
1290	19	Female	Unmarried	University/ above	> 30,000 BDT	Student	Nuclear	Urban	Barishal	> 5 years	Gas	11	21	22	University	1	1	1	1	1	1	1	Yes	Yes	Yes	Yes	Yes	Yes	Yes	Yes	Yes	Yes	Yes	Agree	Agree	Agree	Agree	Agree	Agree	Agree	Bad	Bad	Always	Always	Always	Always	Always	Always	Always
1291	19	Female	Unmarried	University/ above	> 30,000 BDT	Student	Nuclear	Urban	Barishal	> 5 years	Gas	11	21	22	University	1	1	1	1	1	1	1	Yes	Yes	Yes	Yes	Yes	Yes	Yes	Yes	Yes	Yes	Yes	Agree	Agree	Agree	Agree	Agree	Agree	Agree	Bad	Bad	Always	Always	Always	Always	Always	Always	Always
1292	19	Female	Unmarried	University/ above	> 30,000 BDT	Student	Nuclear	Urban	Barishal	> 5 years	Gas	11	21	22	University	1	1	1	1	1	1	1	Yes	Yes	Yes	Yes	Yes	Yes	Yes	Yes	Yes	Yes	Yes	Agree	Agree	Agree	Agree	Agree	Agree	Agree	Bad	Bad	Always	Always	Always	Always	Always	Always	Always
1293	19	Female	Unmarried	University/ above	> 30,000 BDT	Student	Nuclear	Urban	Barishal	> 5 years	Gas	11	21	22	University	1	1	1	1	1	1	1	Yes	Yes	Yes	Yes	Yes	Yes	Yes	Yes	Yes	Yes	Yes	Agree	Agree	Agree	Agree	Agree	Agree	Agree	Bad	Bad	Always	Always	Always	Always	Always	Always	Always
1294	19	Female	Unmarried	University/ above	> 30,000 BDT	Student	Nuclear	Urban	Barishal	> 5 years	Gas	11	21	22	University	0	0	1	0	0	0	0	Yes	Yes	Yes	Yes	Yes	Yes	Yes	Yes	Yes	Yes	Yes	Agree	Agree	Agree	Agree	Agree	Agree	Agree	Bad	Bad	Always	Always	Always	Always	Always	Always	Always
1295	19	Female	Unmarried	University/ above	> 30,000 BDT	Student	Nuclear	Urban	Barishal	> 5 years	Gas	11	21	22	University	1	0	1	0	0	0	0	Yes	Yes	Yes	Yes	Yes	Yes	Yes	Yes	Yes	Yes	Yes	Agree	Agree	Agree	Agree	Agree	Agree	Agree	Bad	Bad	Always	Always	Always	Always	Always	Always	Always
1296	19	Female	Unmarried	University/ above	> 30,000 BDT	Student	Nuclear	Urban	Barishal	> 5 years	Gas	11	21	22	University	1	0	1	0	1	0	0	Yes	Yes	Yes	Yes	Yes	Yes	Yes	Yes	Yes	Yes	Yes	Agree	Agree	Agree	Agree	Agree	Agree	Agree	Bad	Bad	Always	Always	Always	Always	Always	Always	Always
1297	19	Female	Unmarried	University/ above	> 30,000 BDT	Student	Nuclear	Urban	Barishal	> 5 years	Gas	11	21	22	University	1	0	0	0	1	1	0	Yes	Yes	Yes	Yes	Yes	Yes	Yes	Yes	Yes	Yes	Yes	Agree	Agree	Agree	Agree	Agree	Agree	Agree	Bad	Bad	Always	Always	Always	Always	Always	Always	Always
1298	19	Female	Unmarried	University/ above	> 30,000 BDT	Student	Nuclear	Urban	Barishal	> 5 years	Gas	11	21	22	University	1	1	0	0	1	1	0	Yes	Yes	Yes	Yes	Yes	Yes	Yes	Yes	Yes	Yes	Yes	Agree	Agree	Agree	Agree	Agree	Agree	Agree	Bad	Bad	Always	Always	Always	Always	Always	Always	Always
1299	19	Female	Unmarried	University/ above	> 30,000 BDT	Student	Nuclear	Urban	Barishal	> 5 years	Gas	11	21	22	University	1	0	0	0	1	0	1	Yes	Yes	Yes	Yes	Yes	Yes	Yes	Yes	Yes	Yes	Yes	Agree	Agree	Agree	Agree	Agree	Agree	Agree	Bad	Bad	Always	Always	Always	Always	Always	Always	Always
1300	19	Female	Unmarried	University/ above	> 30,000 BDT	Student	Nuclear	Urban	Barishal	> 5 years	Gas	11	21	22	University	1	0	1	0	1	0	1	Yes	Yes	Yes	Yes	Yes	Yes	Yes	Yes	Yes	Yes	Yes	Agree	Agree	Agree	Agree	Agree	Agree	Agree	Bad	Bad	Always	Always	Always	Always	Always	Always	Always
1301	19	Female	Unmarried	University/ above	> 30,000 BDT	Student	Nuclear	Urban	Barishal	> 5 years	Gas	11	21	22	University	1	0	0	0	1	0	1	Yes	Yes	Yes	Yes	Yes	Yes	Yes	Yes	Yes	Yes	Yes	Agree	Agree	Agree	Agree	Agree	Agree	Agree	Bad	Bad	Always	Always	Always	Always	Always	Always	Always
1302	31	Male	Married	College (11-12 grades)	> 30,000 BDT	Employee	Nuclear	Urban	Rangpur	> 5 years	Gas	10	20	20	Intermediate	1	0	0	0	0	0	0	Yes	Yes	Yes	Yes	Yes	Yes	Yes	Yes	Yes	No	Yes	Agree	Agree	Agree	Undecided	Agree	Agree	Agree	Very bad	Bad	Always	Always	Always	Sometime	Sometime	Always	Always
1303	28	Female	Married	University/ above	> 30,000 BDT	Housewife	Nuclear	Urban	Khulna	> 5 years	Gas	8	18	7	University	1	0	0	0	0	0	0	Yes	Yes	Don't know	Don't know	Yes	Yes	Yes	Yes	No	Yes	Yes	Agree	Agree	Agree	Undecided	Agree	Agree	Disagree	Fair	Bad	Never	Sometime	Never	Never	Never	Sometime	Sometime
1304	18	Male	Unmarried	College (11-12 grades)	> 15,000 BDT	Student	Nuclear	Urban	Khulna	> 5 years	Wooden stick	8	21	20	Intermediate	1	0	0	0	0	0	0	Yes	Yes	Yes	Yes	Yes	No	Yes	Yes	No	No	Yes	Agree	Agree	Agree	Agree	Agree	Agree	Agree	Bad	Bad	Sometime	Always	Always	Always	Sometime	Always	Always
1305	22	Male	Unmarried	University/ above	> 30,000 BDT	Student	Nuclear	Urban	Khulna	> 5 years	Gas	7	16	7	University	0	1	0	0	0	0	0	Yes	Yes	Yes	Don't know	Yes	No	Yes	Yes	No	No	Yes	Agree	Agree	Agree	Undecided	Disagree	Agree	Disagree	Fair	Fair	Sometime	Sometime	Never	Never	Always	Never	Never
1306	25	Male	Unmarried	University/ above	> 15,000 BDT	Student	Nuclear	Rural	Khulna	> 5 years	Wooden stick	11	21	19	University	1	0	0	0	0	0	0	Yes	Yes	Yes	Yes	Yes	Yes	Yes	Yes	Yes	Yes	Yes	Agree	Agree	Agree	Agree	Agree	Agree	Agree	Fair	Good	Sometime	Always	Sometime	Always	Always	Always	Always
1307	32	Female	Married	University/ above	> 30,000 BDT	Housewife	Nuclear	Urban	Rangpur	> 5 years	Gas	11	19	15	University	1	0	0	0	0	0	0	Yes	Yes	Yes	Yes	Yes	Yes	Yes	Yes	Yes	Yes	Yes	Agree	Agree	Agree	Disagree	Agree	Agree	Agree	Very bad	Very bad	Sometime	Always	Never	Always	Always	Always	Sometime
1308	19	Female	Unmarried	College (11-12 grades)	> 30,000 BDT	Student	Nuclear	Urban	Rajshahi	> 5 years	Gas	9	19	14	Intermediate	1	1	1	1	1	1	1	Yes	Yes	Yes	Yes	Yes	No	Yes	Yes	No	Yes	Yes	Agree	Agree	Agree	Disagree	Agree	Agree	Agree	Fair	Bad	Always	Sometime	Sometime	Never	Never	Always	Always
1309	20	Male	Unmarried	University/ above	> 30,000 BDT	Student	Nuclear	Urban	Chattogram	> 5 years	Gas	9	18	15	University	1	1	1	1	1	1	1	Yes	Yes	Yes	Yes	Yes	No	Yes	Yes	No	Yes	Yes	Agree	Agree	Agree	Disagree	Agree	Agree	Undecided	Bad	Bad	Always	Sometime	Always	Never	Never	Always	Always
1310	22	Male	Unmarried	University/ above	> 30,000 BDT	Student	Nuclear	Urban	Chattogram	> 5 years	Gas	5	18	17	University	1	1	1	1	1	1	1	Yes	Yes	Don't know	Don't know	Don't know	No	Don't know	Yes	No	Yes	Yes	Agree	Agree	Agree	Disagree	Agree	Agree	Undecided	Bad	Bad	Always	Always	Sometime	Never	Never	Always	Always
1311	25	Female	Unmarried	University/ above	> 30,000 BDT	Student	Nuclear	Urban	Sylhet	> 5 years	Gas	4	18	16	University	1	1	1	1	1	1	1	Yes	Yes	Don't know	Don't know	Don't know	No	Don't know	Don't know	No	Yes	Yes	Agree	Agree	Agree	Disagree	Agree	Agree	Undecided	Bad	Bad	Always	Sometime	Sometime	Never	Never	Always	Always
1312	19	Female	Unmarried	University/ above	> 30,000 BDT	Student	Nuclear	Urban	Rajshahi	> 5 years	Gas	7	18	14	University	1	1	1	1	1	1	1	Yes	Yes	Yes	Yes	Yes	No	Don't know	No	Yes	No	Yes	Agree	Agree	Agree	Disagree	Agree	Agree	Undecided	Fair	Bad	Always	Sometime	Sometime	Never	Never	Always	Always
1313	30	Male	Unmarried	University/ above	> 30,000 BDT	Employee	Nuclear	Urban	Sylhet	> 5 years	Gas	5	16	14	University	1	1	1	1	1	1	1	Yes	Yes	Don't know	Don't know	Don't know	No	Don't know	Yes	No	Yes	Yes	Agree	Agree	Agree	Disagree	Undecided	Agree	Disagree	Fair	Bad	Sometime	Always	Sometime	Never	Never	Always	Always
1314	36	Male	Married	University/ above	> 30,000 BDT	Businessman	Nuclear	Urban	Sylhet	> 5 years	Gas	4	17	14	University	1	1	1	1	1	1	1	Yes	Yes	Don't know	Don't know	Don't know	No	Don't know	Yes	No	No	Yes	Agree	Agree	Agree	Disagree	Agree	Agree	Disagree	Fair	Bad	Never	Always	Always	Never	Never	Always	Always
1315	32	Male	Unmarried	University/ above	> 30,000 BDT	Businessman	Nuclear	Urban	Rangpur	> 5 years	Gas	8	17	17	University	1	1	1	1	1	1	1	Yes	Yes	Yes	Yes	Yes	No	Yes	Yes	No	No	Yes	Agree	Agree	Agree	Disagree	Agree	Agree	Disagree	Fair	Bad	Always	Sometime	Always	Never	Never	Always	Always
1316	32	Male	Unmarried	University/ above	> 30,000 BDT	Employee	Nuclear	Urban	Dhaka	> 5 years	Gas	4	17	16	University	1	1	1	1	1	1	0	Yes	Don't know	Don't know	Don't know	Yes	No	Don't know	Yes	No	No	Yes	Agree	Agree	Agree	Disagree	Agree	Agree	Disagree	Very bad	Very bad	Always	Always	Always	Never	Never	Always	Always
1317	33	Female	Unmarried	University/ above	> 30,000 BDT	Employee	Nuclear	Urban	Dhaka	> 5 years	Gas	8	17	15	University	1	1	1	1	1	1	1	Yes	Yes	Yes	Yes	Yes	No	Yes	Yes	No	No	Yes	Agree	Agree	Agree	Disagree	Agree	Agree	Disagree	Very bad	Very bad	Always	Always	Sometime	Never	Never	Always	Always
1318	29	Female	Married	University/ above	> 30,000 BDT	Employee	Nuclear	Urban	Rangpur	> 5 years	Gas	5	17	14	University	1	1	1	1	1	1	1	Yes	Yes	Don't know	Don't know	Yes	No	Don't know	Yes	No	No	Yes	Agree	Agree	Agree	Disagree	Agree	Agree	Disagree	Very bad	Bad	Sometime	Sometime	Always	Never	Never	Always	Always
1319	27	Male	Unmarried	University/ above	15,000-30,000 BDT	Unemployed	Nuclear	Urban	Khulna	< 2 years	Electricity	11	17	11	University	1	1	1	1	1	1	1	Yes	Yes	Yes	Yes	Yes	Yes	Yes	Yes	Yes	Yes	Yes	Agree	Agree	Agree	Disagree	Agree	Agree	Disagree	Fair	Good	Sometime	Sometime	Sometime	Sometime	Sometime	Sometime	Sometime
1320	24	Female	Unmarried	University/ above	> 30,000 BDT	Student	Joint	Rural	Khulna	> 5 years	Wooden stick	11	18	11	University	1	1	1	1	1	1	1	Yes	Yes	Yes	Yes	Yes	Yes	Yes	Yes	Yes	Yes	Yes	Agree	Agree	Agree	Disagree	Agree	Agree	Undecided	Fair	Fair	Sometime	Sometime	Sometime	Sometime	Sometime	Sometime	Sometime
1321	22	Male	Unmarried	University/ above	> 30,000 BDT	Student	Nuclear	Urban	Khulna	2-5 years	Gas	11	16	11	University	1	1	1	0	0	0	1	Yes	Yes	Yes	Yes	Yes	Yes	Yes	Yes	Yes	Yes	Yes	Agree	Agree	Agree	Disagree	Undecided	Agree	Disagree	Bad	Good	Sometime	Sometime	Sometime	Sometime	Sometime	Sometime	Sometime
1322	23	Female	Unmarried	University/ above	15,000-30,000 BDT	Student	Nuclear	Rural	Rangpur	> 5 years	Wooden stick	11	19	11	University	1	1	1	0	1	1	1	Yes	Yes	Yes	Yes	Yes	Yes	Yes	Yes	Yes	Yes	Yes	Agree	Agree	Agree	Disagree	Agree	Agree	Agree	Fair	Good	Sometime	Sometime	Sometime	Sometime	Sometime	Sometime	Sometime
1323	25	Male	Unmarried	University/ above	> 30,000 BDT	Student	Nuclear	Rural	Rangpur	> 5 years	Wooden stick	11	18	11	University	1	1	1	1	1	1	1	Yes	Yes	Yes	Yes	Yes	Yes	Yes	Yes	Yes	Yes	Yes	Agree	Agree	Agree	Disagree	Agree	Agree	Undecided	Good	Good	Sometime	Sometime	Sometime	Sometime	Sometime	Sometime	Sometime
1324	26	Female	Married	University/ above	> 30,000 BDT	Student	Nuclear	Urban	Barishal	2-5 years	Gas	11	17	11	University	1	1	1	0	0	0	0	Yes	Yes	Yes	Yes	Yes	Yes	Yes	Yes	Yes	Yes	Yes	Agree	Agree	Agree	Disagree	Agree	Agree	Disagree	Bad	Fair	Sometime	Sometime	Sometime	Sometime	Sometime	Sometime	Sometime
1325	22	Male	Unmarried	University/ above	15,000-30,000 BDT	Student	Nuclear	Urban	Khulna	2-5 years	Gas	11	17	10	University	1	1	1	1	1	1	1	Yes	Yes	Yes	Yes	Yes	Yes	Yes	Yes	Yes	Yes	Yes	Agree	Agree	Agree	Disagree	Agree	Agree	Disagree	Bad	Bad	Sometime	Never	Sometime	Sometime	Sometime	Sometime	Sometime
1326	20	Male	Married	College (11-12 grades)	> 15,000 BDT	Student	Nuclear	Urban	Khulna	> 5 years	Gas	9	20	14	Intermediate	0	0	1	1	0	0	0	Yes	Yes	Yes	Yes	Yes	Yes	No	Yes	Yes	No	Yes	Agree	Agree	Undecided	Agree	Agree	Agree	Agree	Good	Fair	Always	Sometime	Always	Sometime	Always	Sometime	Never
1327	22	Female	Unmarried	University/ above	15,000-30,000 BDT	Student	Nuclear	Urban	Rangpur	2-5 years	Gas	11	21	22	University	1	0	0	0	0	0	0	Yes	Yes	Yes	Yes	Yes	Yes	Yes	Yes	Yes	Yes	Yes	Agree	Agree	Agree	Agree	Agree	Agree	Agree	Fair	Fair	Always	Always	Always	Always	Always	Always	Always
1328	23	Male	Unmarried	University/ above	> 30,000 BDT	Student	Nuclear	Urban	Chattogram	> 5 years	Gas	7	17	7	University	1	0	0	0	0	0	0	Yes	Yes	Yes	Yes	Yes	No	Yes	Yes	No	No	Don't know	Agree	Agree	Agree	Undecided	Undecided	Agree	Disagree	Bad	Very bad	Never	Always	Never	Never	Never	Sometime	Sometime
1329	22	Female	Unmarried	University/ above	> 30,000 BDT	Student	Nuclear	Urban	Chattogram	< 2 years	Gas	7	18	3	University	1	0	1	0	0	0	0	Yes	Yes	Yes	No	Yes	No	Yes	Yes	No	No	Yes	Agree	Agree	Agree	Disagree	Agree	Agree	Undecided	Bad	Very bad	Never	Always	Never	Never	Never	Never	Never
1330	27	Male	Unmarried	University/ above	> 30,000 BDT	Unemployed	Nuclear	Urban	Dhaka	> 5 years	Gas	7	20	5	University	1	0	1	0	0	1	0	Yes	Yes	Yes	Don't know	Yes	Yes	Don't know	Yes	Don't know	Yes	No	Agree	Agree	Agree	Undecided	Agree	Agree	Agree	Bad	Very bad	Sometime	Sometime	Never	Never	Never	Sometime	Never
1331	19	Female	Unmarried	College (11-12 grades)	> 15,000 BDT	Student	Nuclear	Urban	Dhaka	> 5 years	Gas	7	20	16	Intermediate	1	0	0	0	0	0	0	No	Yes	Yes	Don't know	Yes	No	Yes	Yes	Yes	No	Yes	Agree	Agree	Agree	Undecided	Agree	Agree	Agree	Very bad	Very bad	Sometime	Always	Always	Sometime	Sometime	Always	Sometime
1332	23	Male	Unmarried	University/ above	> 30,000 BDT	Student	Nuclear	Urban	Chattogram	> 5 years	Gas	9	21	9	University	1	1	1	1	0	1	0	Yes	Yes	Yes	Yes	Yes	Yes	Yes	Yes	No	No	Yes	Agree	Agree	Agree	Agree	Agree	Agree	Agree	Fair	Fair	Sometime	Sometime	Never	Never	Never	Sometime	Never
[truncated: 271 more rows]
[truncated: 4 more columns]
